# Supplementary material for: Identification of heat-tolerance QTLs and high-temperature stress-responsive genes through conventional QTL mapping, QTL-seq and RNA-seq in tomato
Source: BMC Plant Biol. 2019 Sep 11;19:398. doi: 10.1186/s12870-019-2008-3 (PMC6739936; doi:10.1186/s12870-019-2008-3)
Supplement: Supplementary file 6 — Table S6. The public DEGs of parents in RNA-seq. (XLSX 974 kb) [file 12870_2019_2008_MOESM6_ESM.xlsx]

## Sheet: Sheet1
Gene ID	log2(LA2093_4/LA2093_0)	Qvalue(LA2093_0-vs-LA2093_4)	log2(LA1698_4/LA1698_0)	Qvalue(LA1698_0-vs-LA1698_4)	Gene Type	Start	End	Chr	LA1698_0_1 FPKM	LA1698_0_2 FPKM	LA1698_0_3 FPKM	LA1698_4_1 FPKM	LA1698_4_2 FPKM	LA1698_4_3 FPKM	LA2093_0_1 FPKM	LA2093_0_2 FPKM	LA2093_0_3 FPKM	LA2093_4_1 FPKM	LA2093_4_2 FPKM	LA2093_4_3 FPKM	log2(LA1698_4/LA1698_0)	Qvalue(LA1698_0-vs-LA1698_4)	Pvalue(LA1698_0-vs-LA1698_4)	log2(LA2093_4/LA2093_0)	Qvalue(LA2093_0-vs-LA2093_4)	Pvalue(LA2093_0-vs-LA2093_4)	GO	Kegg Orthology
BGI_novel_G000852	2.72768	7.57942e-12	2.55262	3.27516e-24	Novel_gene	813	3428	NW_004195235.1	0.47	1.07	1.57	8.55	4.98	5.07	0.47	0.35	0.38	3.81	3.22	0.68	2.55262	3.27516e-24	9.46227e-24	2.72768	7.57942e-12	5.09607e-11
BGI_novel_G000848	3.99523	7.05789e-145	3.10048	3.35651e-198	Novel_gene	1	4710	NW_004194800.1	0.29	0.37	0.29	1.35	2.49	4.4	0.07	0.07	0.19	0.85	2.32	2.24	3.10048	3.35651e-198	3.07799e-198	3.99523	7.05789e-145	1.49399e-144	GO:0016020//membrane;GO:0016021//integral component of membrane;GO:0044425//membrane part;GO:0031224//intrinsic component of membrane;
BGI_novel_G000845	3.99624	9.71293e-134	3.18336	4.8495e-84	Novel_gene	16	6263	NW_004194523.1	0.11	0.09	0.08	0.48	0.94	1.08	0.08	0.03	0.12	1.04	1.21	1.45	3.18336	4.8495e-84	7.93809e-84	3.99624	9.71293e-134	2.17517e-133	GO:0005622//intracellular;GO:0005737//cytoplasm;GO:0043226//organelle;GO:0044424//intracellular part;GO:0005739//mitochondrion;GO:0005623//cell;GO:0043231//intracellular membrane-bounded organelle;GO:0043229//intracellular organelle;GO:0043227//membrane-bounded organelle;GO:0044444//cytoplasmic part;GO:0044464//cell part;	K18195//rhamnogalacturonan endolyase [EC:4.2.2.23];K07305//peptide-methionine (R)-S-oxide reductase [EC:1.8.4.12]
BGI_novel_G000830	6.50625	2.61149e-101	2.90746	1.55948e-22	Novel_gene	63156102	63158570	NC_015449.2	0.1	0.18	0.15	1.23	0.66	1.32	0.03	0.03	0.08	3.44	3.86	4.71	2.90746	1.55948e-22	4.61999e-22	6.50625	2.61149e-101	7.09614e-101	GO:0016021//integral component of membrane;GO:0031224//intrinsic component of membrane;GO:0016020//membrane;GO:0044425//membrane part;GO:0005215//transporter activity;	K00850//6-phosphofructokinase 1 [EC:2.7.1.11]+ko00010//Glycolysis / Gluconeogenesis+ko00030//Pentose phosphate pathway+ko01230//Biosynthesis of amino acids+ko03018//RNA degradation+ko01100//Metabolic pathways+ko00052//Galactose metabolism+ko00051//Fructose and mannose metabolism+ko01110//Biosynthesis of secondary metabolites+ko01200//Carbon metabolism;K07893//Ras-related protein Rab-6A
BGI_novel_G000829	9.75959	9.45969e-140	12.1671	0	Novel_gene	59539467	59543647	NC_015449.2	0	0	0.01	16.2	11.21	9.52	0	0.01	0	2.96	2.37	1.74	12.1671	0	0	9.75959	9.45969e-140	2.05578e-139	GO:0046483//heterocycle metabolic process;GO:0006259//DNA metabolic process;GO:0008152//metabolic process;GO:0009987//cellular process;GO:0006139//nucleobase-containing compound metabolic process;GO:0043170//macromolecule metabolic process;GO:0006807//nitrogen compound metabolic process;GO:0090304//nucleic acid metabolic process;GO:0044237//cellular metabolic process;GO:0034641//cellular nitrogen…
BGI_novel_G000828	9.60526	1.38548e-65	9.25018	1.21495e-56	Novel_gene	56936661	56942229	NC_015449.2	0	0	0	0.6	0.56	0.64	0	0	0	0.22	1.82	0.27	9.25018	1.21495e-56	2.48284e-56	9.60526	1.38548e-65	4.87284e-65	GO:0015074//DNA integration;GO:0006259//DNA metabolic process;GO:0044237//cellular metabolic process;GO:0034641//cellular nitrogen compound metabolic process;GO:0043170//macromolecule metabolic process;GO:1901360//organic cyclic compound metabolic process;GO:0046483//heterocycle metabolic process;GO:0006139//nucleobase-containing compound metabolic process;GO:0090304//nucleic acid metabolic proce…	K19525//vacuolar protein sorting-associated protein 13A/C;K00102//D-lactate dehydrogenase (cytochrome) [EC:1.1.2.4]+ko00620//Pyruvate metabolism;K01191//alpha-mannosidase [EC:3.2.1.24]+ko00511//Other glycan degradation;K04125//gibberellin 2-oxidase [EC:1.14.11.13]+ko00904//Diterpenoid biosynthesis+ko01110//Biosynthesis of secondary metabolites
BGI_novel_G000819	4.59373	1.27829e-73	2.57541	3.86964e-63	Novel_gene	47198099	47203250	NC_015449.2	0.19	0.16	0.11	1.15	0.76	0.87	0.05	0.01	0.04	0.57	1.03	0.62	2.57541	3.86964e-63	7.43013e-63	4.59373	1.27829e-73	4.21261e-73		K17604//zinc finger SWIM domain-containing protein 3
BGI_novel_G000814	4.69413	7.30679e-85	8.9685	4.97195e-280	Novel_gene	46380474	46381876	NC_015449.2	0.02	0.05	0	16.29	13.24	6.66	0.22	0.1	0.05	3.06	3.43	3.29	8.9685	4.97195e-280	3.46978e-280	4.69413	7.30679e-85	2.20862e-84
BGI_novel_G000811	10.2241	0	13.4679	0	Novel_gene	42603990	42607274	NC_015449.2	0	0	0.01	56.57	34.71	22.14	0.01	0.02	0	18.55	10.75	6.75	13.4679	0	0	10.2241	0	0		K01051//pectinesterase [EC:3.1.1.11]+ko00040//Pentose and glucuronate interconversions+ko01100//Metabolic pathways;K17087//transmembrane 9 superfamily member 3
BGI_novel_G000806	10.0918	6.88747e-85	11.6383	6.00828e-199	Novel_gene	37529700	37533087	NC_015449.2	0	0	0	6.48	6.01	3	0	0	0	1.14	3.19	1.1	11.6383	6.00828e-199	5.49484e-199	10.0918	6.88747e-85	2.08081e-84		K01537//Ca2+-transporting ATPase [EC:3.6.3.8];K17087//transmembrane 9 superfamily member 3;K01051//pectinesterase [EC:3.1.1.11]+ko00040//Pentose and glucuronate interconversions+ko01100//Metabolic pathways
BGI_novel_G000805	8.28966	2.54489e-32	9.50658	5.06537e-65	Novel_gene	37529693	37538458	NC_015449.2	0	0	0	0.67	0.91	2.11	0	0	0	0.46	0.84	0.27	9.50658	5.06537e-65	9.5826e-65	8.28966	2.54489e-32	1.24945e-31		K01537//Ca2+-transporting ATPase [EC:3.6.3.8];K17087//transmembrane 9 superfamily member 3;K01051//pectinesterase [EC:3.1.1.11]+ko00040//Pentose and glucuronate interconversions+ko01100//Metabolic pathways
BGI_novel_G000804	2.66729	9.3891e-154	2.46422	3.38315e-88	Novel_gene	36578128	36585319	NC_015449.2	0.15	0.27	0.34	1.97	1.13	1.13	0.46	0.26	0.46	2.43	1.81	3.37	2.46422	3.38315e-88	5.38155e-88	2.66729	9.3891e-154	1.89122e-153		K03549//KUP system potassium uptake protein;K03006//DNA-directed RNA polymerase II subunit RPB1 [EC:2.7.7.6]+ko00230//Purine metabolism+ko03020//RNA polymerase+ko01100//Metabolic pathways+ko00240//Pyrimidine metabolism
BGI_novel_G000801	8.37581	3.74061e-65	10.8759	3.50851e-134	Novel_gene	29229312	29239131	NC_015449.2	0	0	0	3.73	3.36	1.99	0.01	0	0	1	1.75	0.48	10.8759	3.50851e-134	4.267e-134	8.37581	3.74061e-65	1.32006e-64		K01051//pectinesterase [EC:3.1.1.11]+ko00040//Pentose and glucuronate interconversions+ko01100//Metabolic pathways;K01537//Ca2+-transporting ATPase [EC:3.6.3.8];K17087//transmembrane 9 superfamily member 3
BGI_novel_G000800	9.10416	3.64672e-50	10.1009	2.75911e-89	Novel_gene	29229295	29234393	NC_015449.2	0	0	0	1.2	1.01	1.35	0	0	0	0.57	0.76	0.49	10.1009	2.75911e-89	4.36462e-89	9.10416	3.64672e-50	1.47457e-49		K14513//ethylene-insensitive protein 2+ko04016//MAPK signaling pathway - plant+ko04075//Plant hormone signal transduction;K01191//alpha-mannosidase [EC:3.2.1.24]+ko00511//Other glycan degradation;K04125//gibberellin 2-oxidase [EC:1.14.11.13]+ko00904//Diterpenoid biosynthesis+ko01110//Biosynthesis of secondary metabolites;K01051//pectinesterase [EC:3.1.1.11]+ko00040//Pentose and glucuronate interc…
BGI_novel_G000799	12.2652	1.1509e-260	10.4581	0	Novel_gene	28270447	28274051	NC_015449.2	0.01	0	0.02	14.82	12.67	9.71	0	0	0	5.6	14.39	2.53	10.4581	0	0	12.2652	1.1509e-260	1.54131e-260		K01051//pectinesterase [EC:3.1.1.11]+ko00040//Pentose and glucuronate interconversions+ko01100//Metabolic pathways;K17087//transmembrane 9 superfamily member 3
BGI_novel_G000793	9.22147	3.1684e-104	10.4586	7.59288e-108	Novel_gene	14660802	14665840	NC_015449.2	0	0	0	2.22	2.3	1.91	0.01	0	0	1.02	3.49	1.02	10.4586	7.59288e-108	1.06541e-107	9.22147	3.1684e-104	8.45687e-104		K12349//neutral ceramidase [EC:3.5.1.23]+ko00600//Sphingolipid metabolism+ko01100//Metabolic pathways;K02469//DNA gyrase subunit A [EC:5.99.1.3];K09660//mannose-P-dolichol utilization defect 1
BGI_novel_G000791	9.11775	1.56495e-50	8.76956	5.73795e-85	Novel_gene	12907698	12910312	NC_015449.2	0	0	0.01	2.24	2	1.3	0	0	0	1.44	1.04	1.16	8.76956	5.73795e-85	9.32297e-85	9.11775	1.56495e-50	6.30609e-50	GO:0044260//cellular macromolecule metabolic process;GO:0046483//heterocycle metabolic process;GO:0071704//organic substance metabolic process;GO:0006807//nitrogen compound metabolic process;GO:0006139//nucleobase-containing compound metabolic process;GO:0006259//DNA metabolic process;GO:1901360//organic cyclic compound metabolic process;GO:0006725//cellular aromatic compound metabolic process;GO…	K15227//arogenate dehydrogenase (NADP+), plant [EC:1.3.1.78]+ko01230//Biosynthesis of amino acids+ko01100//Metabolic pathways+ko01110//Biosynthesis of secondary metabolites+ko00400//Phenylalanine, tyrosine and tryptophan biosynthesis
BGI_novel_G000790	12.3944	3.44506e-278	12.4625	0	Novel_gene	12555852	12558725	NC_015449.2	0	0	0.01	25.11	21.29	18.78	0	0	0	10.01	12.59	9.44	12.4625	0	0	12.3944	3.44506e-278	4.40504e-278		K01051//pectinesterase [EC:3.1.1.11]+ko00040//Pentose and glucuronate interconversions+ko01100//Metabolic pathways;K17087//transmembrane 9 superfamily member 3;K01537//Ca2+-transporting ATPase [EC:3.6.3.8]
BGI_novel_G000789	8.57533	7.33375e-73	10.9218	1.98483e-137	Novel_gene	12091019	12095100	NC_015449.2	0	0	0	2.94	2.87	2.01	0.01	0	0	1.19	1.14	0.8	10.9218	1.98483e-137	2.36863e-137	8.57533	7.33375e-73	2.43052e-72		K01051//pectinesterase [EC:3.1.1.11]+ko00040//Pentose and glucuronate interconversions+ko01100//Metabolic pathways;K17087//transmembrane 9 superfamily member 3;K01537//Ca2+-transporting ATPase [EC:3.6.3.8]
BGI_novel_G000788	6.10813	5.72931e-34	2.49087	8.52141e-25	Novel_gene	10310658	10311444	NC_015449.2	0.49	0.55	0.52	3.89	2.78	2.11	0	0.11	0	2.48	2.74	2.64	2.49087	8.52141e-25	2.43755e-24	6.10813	5.72931e-34	2.75356e-33
BGI_novel_G000786	11.9269	0	13.6269	0	Novel_gene	9727364	9731915	NC_015449.2	0	0.01	0	38.89	34.89	17.19	0.01	0	0	11.65	12.21	4.16	13.6269	0	0	11.9269	0	0		K01051//pectinesterase [EC:3.1.1.11]+ko00040//Pentose and glucuronate interconversions+ko01100//Metabolic pathways;K17087//transmembrane 9 superfamily member 3;K11816//indole-3-pyruvate monooxygenase [EC:1.14.13.168]+ko00380//Tryptophan metabolism+ko01100//Metabolic pathways;K11290//template-activating factor I
BGI_novel_G000785	8.34138	3.07611e-33	8.36265	7.81237e-133	Novel_gene	9223680	9225559	NC_015449.2	0	0	0.03	4.45	4.43	2.86	0	0	0	1.05	1.05	0.88	8.36265	7.81237e-133	9.57864e-133	8.34138	3.07611e-33	1.49147e-32
BGI_novel_G000784	12.413	8.35004e-281	12.6312	0	Novel_gene	7273742	7280593	NC_015449.2	0	0	0	4.5	5.36	5.38	0	0	0	2.37	8.44	2.43	12.6312	0	0	12.413	8.35004e-281	1.0612e-280	GO:0003676//nucleic acid binding;GO:0046914//transition metal ion binding;GO:0005488//binding;GO:1901363//heterocyclic compound binding;GO:0043167//ion binding;GO:0046872//metal ion binding;GO:0097159//organic cyclic compound binding;GO:0043169//cation binding;GO:0008270//zinc ion binding;	K01537//Ca2+-transporting ATPase [EC:3.6.3.8];K04125//gibberellin 2-oxidase [EC:1.14.11.13]+ko00904//Diterpenoid biosynthesis+ko01110//Biosynthesis of secondary metabolites;K19525//vacuolar protein sorting-associated protein 13A/C
BGI_novel_G000783	3.69267	1.38249e-48	2.54628	2.17722e-20	Novel_gene	6971965	6973843	NC_015449.2	0.2	0.19	0.1	0.83	0.82	1.22	0.14	0.07	0.23	2.06	1.8	1.69	2.54628	2.17722e-20	6.67754e-20	3.69267	1.38249e-48	5.67964e-48		K03515//DNA repair protein REV1 [EC:2.7.7.-];K21594//translation factor GUF1, mitochondrial [EC:3.6.5.-];K11593//eukaryotic translation initiation factor 2C;K03006//DNA-directed RNA polymerase II subunit RPB1 [EC:2.7.7.6]+ko00230//Purine metabolism+ko03020//RNA polymerase+ko01100//Metabolic pathways+ko00240//Pyrimidine metabolism
BGI_novel_G000779	2.08297	1.96759e-160	4.48778	4.91198e-189	Novel_gene	5811981	5814209	NC_015449.2	0	0	0.84	6.04	6.17	7.51	2.84	2.17	3.6	8.59	18.32	9.26	4.48778	4.91198e-189	4.64215e-189	2.08297	1.96759e-160	3.84307e-160		K22066//BolA-like protein 1
BGI_novel_G000772	2.48441	5.38975e-24	2.21781	6.92467e-39	Novel_gene	18439	21787	NC_015449.2	0.29	0.37	0.18	1.4	1.03	1.43	0.1	0.12	0.16	0.94	0.59	0.59	2.21781	6.92467e-39	1.6771e-38	2.48441	5.38975e-24	2.96257e-23	GO:0016301//kinase activity;GO:0030554//adenyl nucleotide binding;GO:0036094//small molecule binding;GO:0035639//purine ribonucleoside triphosphate binding;GO:0043169//cation binding;GO:0005509//calcium ion binding;GO:0097159//organic cyclic compound binding;GO:0032553//ribonucleotide binding;GO:0046872//metal ion binding;GO:0003824//catalytic activity;GO:0016772//transferase activity, transferri…	K13412//calcium-dependent protein kinase [EC:2.7.11.1]+ko04626//Plant-pathogen interaction
BGI_novel_G000758	3.17503	6.90221e-62	2.70004	6.16164e-54	Novel_gene	45340712	45342122	NC_015448.2	0.29	0.52	0.49	2.25	2.73	3.54	0.37	0.36	0.26	1.89	3.41	3.99	2.70004	6.16164e-54	1.29102e-53	3.17503	6.90221e-62	2.5026e-61	GO:0043229//intracellular organelle;GO:0005623//cell;GO:0016020//membrane;GO:0016021//integral component of membrane;GO:0005739//mitochondrion;GO:0043226//organelle;GO:0005737//cytoplasm;GO:0005622//intracellular;GO:0031224//intrinsic component of membrane;GO:0043227//membrane-bounded organelle;GO:0044464//cell part;GO:0044444//cytoplasmic part;GO:0044425//membrane part;GO:0043231//intracellular …
BGI_novel_G000757	3.55658	0	2.98783	0	Novel_gene	40317272	40319291	NC_015448.2	6.11	7.63	5.83	27.11	53.35	76.51	7.75	8.08	7.33	67.61	110.27	99.29	2.98783	0	0	3.55658	0	0	GO:0009201//ribonucleoside triphosphate biosynthetic process;GO:0044249//cellular biosynthetic process;GO:1901576//organic substance biosynthetic process;GO:0034220//ion transmembrane transport;GO:1901564//organonitrogen compound metabolic process;GO:0051234//establishment of localization;GO:1902600//hydrogen ion transmembrane transport;GO:0006818//hydrogen transport;GO:0044238//primary metabolic…	K02132//F-type H+-transporting ATPase subunit alpha+ko01100//Metabolic pathways+ko00190//Oxidative phosphorylation
BGI_novel_G000751	2.38867	5.56995e-55	2.38668	4.20167e-90	Novel_gene	34294771	34299402	NC_015448.2	0.31	0.4	0.24	2.22	1.11	1.62	0.25	0.23	0.13	0.98	1.11	1.14	2.38668	4.20167e-90	6.61425e-90	2.38867	5.56995e-55	2.14498e-54		K10393//kinesin family member 2/24;K14297//nuclear pore complex protein Nup98-Nup96+ko03013//RNA transport
BGI_novel_G000750	3.36155	6.44063e-15	3.76691	7.09251e-129	Novel_gene	32803438	32807166	NC_015448.2	0.08	0.2	0.14	2.25	0.9	2.55	0.01	0.03	0.03	0.27	0.18	0.2	3.76691	7.09251e-129	8.86569e-129	3.36155	6.44063e-15	4.07566e-14
BGI_novel_G000748	2.31633	1.18522e-23	2.17166	3.50582e-50	Novel_gene	30644022	30646179	NC_015448.2	0.23	0.48	0.72	2.71	1.96	1.81	0.17	0.22	0.18	1	0.49	1.5	2.17166	3.50582e-50	7.62325e-50	2.31633	1.18522e-23	6.54726e-23
BGI_novel_G000739	6.54918	1.21836e-12	8.75497	2.64558e-43	Novel_gene	17180077	17182039	NC_015448.2	0	0	0	1.8	1.12	0.75	0	0	0	0.35	0.23	0.24	8.75497	2.64558e-43	6.11569e-43	6.54918	1.21836e-12	8.04352e-12	GO:0044237//cellular metabolic process;GO:0006259//DNA metabolic process;GO:0006807//nitrogen compound metabolic process;GO:0006139//nucleobase-containing compound metabolic process;GO:0015074//DNA integration;GO:0044260//cellular macromolecule metabolic process;GO:0034641//cellular nitrogen compound metabolic process;GO:0009987//cellular process;GO:1901360//organic cyclic compound metabolic proc…	K05387//glutamate receptor, ionotropic, plant;K03006//DNA-directed RNA polymerase II subunit RPB1 [EC:2.7.7.6]+ko00230//Purine metabolism+ko03020//RNA polymerase+ko01100//Metabolic pathways+ko00240//Pyrimidine metabolism;K11593//eukaryotic translation initiation factor 2C
BGI_novel_G000738	4.01171	2.39551e-18	5.93566	7.58633e-48	Novel_gene	16196008	16198342	NC_015448.2	0.05	0	0	1.33	0.7	0.77	0.04	0	0.03	0.6	0.38	0.16	5.93566	7.58633e-48	1.68299e-47	4.01171	2.39551e-18	1.42822e-17	GO:1901360//organic cyclic compound metabolic process;GO:0044238//primary metabolic process;GO:0044237//cellular metabolic process;GO:0034641//cellular nitrogen compound metabolic process;GO:0015074//DNA integration;GO:0090304//nucleic acid metabolic process;GO:0006139//nucleobase-containing compound metabolic process;GO:0008152//metabolic process;GO:0006807//nitrogen compound metabolic process;G…	K03260//translation initiation factor 4G+ko03013//RNA transport;K16613//ornithine decarboxylase antizyme 2;K15503//serine/threonine-protein phosphatase 6 regulatory ankyrin repeat subunit B
BGI_novel_G000737	5.53489	2.01531e-58	5.947	9.23215e-125	Novel_gene	13596842	13599317	NC_015448.2	0.34	0	0	7.04	7.68	6.34	0.06	0.16	0	3.04	3.59	4.01	5.947	9.23215e-125	1.17535e-124	5.53489	2.01531e-58	7.52513e-58
BGI_novel_G000736	3.7319	3.65649e-06	2.95865	1.40343e-12	Novel_gene	13596842	13599317	NC_015448.2	0	0.13	0.22	0.47	0.72	1.62	0.07	0	0	0.29	0	0.7	2.95865	1.40343e-12	4.9731e-12	3.7319	3.65649e-06	2.87573e-05
BGI_novel_G000735	9.85782	5.26598e-75	7.35356	5.57053e-151	Novel_gene	13596842	13599241	NC_015448.2	0.03	0	0.05	5.3	3.33	4.17	0	0	0	3.61	1.87	3.61	7.35356	5.57053e-151	6.21113e-151	9.85782	5.26598e-75	1.71333e-74	GO:0046483//heterocycle metabolic process;GO:0044249//cellular biosynthetic process;GO:0034654//nucleobase-containing compound biosynthetic process;GO:0006351//transcription, DNA-templated;GO:0009058//biosynthetic process;GO:0044238//primary metabolic process;GO:0097659//nucleic acid-templated transcription;GO:0043170//macromolecule metabolic process;GO:0044271//cellular nitrogen compound biosynt…
BGI_novel_G000733	8.75387	1.52502e-41	9.30517	2.46636e-114	Novel_gene	11192035	11195081	NC_015448.2	0	0	0.01	3.11	2.48	1.25	0	0	0	0.68	0.87	0.91	9.30517	2.46636e-114	3.3305e-114	8.75387	1.52502e-41	6.72941e-41	GO:0050896//response to stimulus;GO:0006950//response to stress;GO:0006952//defense response;GO:0097159//organic cyclic compound binding;GO:0043167//ion binding;GO:0036094//small molecule binding;GO:0030554//adenyl nucleotide binding;GO:0032559//adenyl ribonucleotide binding;GO:0000166//nucleotide binding;GO:0043168//anion binding;GO:0005488//binding;GO:0032555//purine ribonucleotide binding;GO:0…	K13457//disease resistance protein RPM1+ko04626//Plant-pathogen interaction
BGI_novel_G000731	11.8606	0	15.8489	0	Novel_gene	10701917	10705083	NC_015448.2	0	0	0	120.95	118.72	80.61	0	0.03	0.01	53.32	68.06	44.26	15.8489	0	0	11.8606	0	0		K17087//transmembrane 9 superfamily member 3;K01537//Ca2+-transporting ATPase [EC:3.6.3.8];K01051//pectinesterase [EC:3.1.1.11]+ko00040//Pentose and glucuronate interconversions+ko01100//Metabolic pathways
BGI_novel_G000730	8.33118	4.68562e-33	6.39988	3.22322e-215	Novel_gene	10496775	10498784	NC_015448.2	0.05	0.09	0.05	5.16	5.34	5.03	0	0	0	0.41	2.06	0.21	6.39988	3.22322e-215	2.77761e-215	8.33118	4.68562e-33	2.27839e-32	GO:0009987//cellular process;GO:0071704//organic substance metabolic process;GO:1901575//organic substance catabolic process;GO:0044237//cellular metabolic process;GO:0045491//xylan metabolic process;GO:0000272//polysaccharide catabolic process;GO:0009057//macromolecule catabolic process;GO:0045493//xylan catabolic process;GO:0005975//carbohydrate metabolic process;GO:0016052//carbohydrate catabo…	K01181//endo-1,4-beta-xylanase [EC:3.2.1.8]
BGI_novel_G000729	5.99898	1.74911e-09	6.53258	8.74892e-13	Novel_gene	10307797	10308263	NC_015448.2	0	0	0	1.22	1.95	0.52	0	0	0	0.69	1.1	0.92	6.53258	8.74892e-13	3.08745e-12	5.99898	1.74911e-09	1.24275e-08	GO:0000272//polysaccharide catabolic process;GO:0044036//cell wall macromolecule metabolic process;GO:0043170//macromolecule metabolic process;GO:0044238//primary metabolic process;GO:0016052//carbohydrate catabolic process;GO:0044260//cellular macromolecule metabolic process;GO:0071554//cell wall organization or biogenesis;GO:0005975//carbohydrate metabolic process;GO:0005976//polysaccharide met…	K01181//endo-1,4-beta-xylanase [EC:3.2.1.8]
BGI_novel_G000706	6.43851	2.26464e-40	3.17823	5.2656e-10	Novel_gene	57407175	57407821	NC_015447.2	0	0.17	0.11	0.11	1.3	1.14	0	0	0.12	2.69	2.21	5.65	3.17823	5.2656e-10	1.97794e-09	6.43851	2.26464e-40	1.0142e-39	GO:0006022//aminoglycan metabolic process;GO:0050896//response to stimulus;GO:0005976//polysaccharide metabolic process;GO:0008219//cell death;GO:0008152//metabolic process;GO:0012501//programmed cell death;GO:0044260//cellular macromolecule metabolic process;GO:0006026//aminoglycan catabolic process;GO:0044036//cell wall macromolecule metabolic process;GO:1901072//glucosamine-containing compound…	K20547//basic endochitinase B [EC:3.2.1.14]+ko04016//MAPK signaling pathway - plant+ko00520//Amino sugar and nucleotide sugar metabolism+ko01100//Metabolic pathways
BGI_novel_G000702	2.45301	2.49082e-113	2.3984	5.59306e-53	Novel_gene	55514041	55519030	NC_015447.2	0.23	0.4	0.36	1.57	1.25	2.45	0.67	0.48	1.08	4.33	3.12	4.8	2.3984	5.59306e-53	1.18435e-52	2.45301	2.49082e-113	6.2963e-113	GO:0043167//ion binding;GO:0016614//oxidoreductase activity, acting on CH-OH group of donors;GO:0050660//flavin adenine dinucleotide binding;GO:0036094//small molecule binding;GO:0000166//nucleotide binding;GO:0016491//oxidoreductase activity;GO:0043168//anion binding;GO:0097159//organic cyclic compound binding;GO:0050662//coenzyme binding;GO:0048037//cofactor binding;GO:1901363//heterocyclic com…	K01187//alpha-glucosidase [EC:3.2.1.20]+ko01100//Metabolic pathways+ko00052//Galactose metabolism+ko00500//Starch and sucrose metabolism
BGI_novel_G000701	8.59983	3.14903e-38	4.51146	9.65006e-145	Novel_gene	55514041	55519030	NC_015447.2	0.13	0.04	0.06	2.76	1.18	1.29	0	0	0	1.02	0.12	0.44	4.51146	9.65006e-145	1.10703e-144	8.59983	3.14903e-38	1.44401e-37	GO:0043168//anion binding;GO:0043167//ion binding;GO:0016491//oxidoreductase activity;GO:0050660//flavin adenine dinucleotide binding;GO:1901363//heterocyclic compound binding;GO:0050662//coenzyme binding;GO:0048037//cofactor binding;GO:0016614//oxidoreductase activity, acting on CH-OH group of donors;GO:0000166//nucleotide binding;GO:0036094//small molecule binding;GO:0003824//catalytic activity…	K01187//alpha-glucosidase [EC:3.2.1.20]+ko01100//Metabolic pathways+ko00052//Galactose metabolism+ko00500//Starch and sucrose metabolism;K04125//gibberellin 2-oxidase [EC:1.14.11.13]+ko00904//Diterpenoid biosynthesis+ko01110//Biosynthesis of secondary metabolites;K14513//ethylene-insensitive protein 2+ko04016//MAPK signaling pathway - plant+ko04075//Plant hormone signal transduction;K03686//molec…
BGI_novel_G000700	5.00558	3.83909e-82	4.81714	9.90256e-41	Novel_gene	55514041	55518968	NC_015447.2	0	0.05	0	0.46	0.23	0.82	0.02	0.03	0.06	1.04	1.34	0.92	4.81714	9.90256e-41	2.34577e-40	5.00558	3.83909e-82	1.18171e-81	GO:0097159//organic cyclic compound binding;GO:0005488//binding;GO:0036094//small molecule binding;GO:0043168//anion binding;GO:0050660//flavin adenine dinucleotide binding;GO:1901363//heterocyclic compound binding;GO:1901265//nucleoside phosphate binding;GO:0003824//catalytic activity;GO:0043167//ion binding;GO:0016491//oxidoreductase activity;GO:0048037//cofactor binding;GO:0000166//nucleotide …	K01187//alpha-glucosidase [EC:3.2.1.20]+ko01100//Metabolic pathways+ko00052//Galactose metabolism+ko00500//Starch and sucrose metabolism;K04125//gibberellin 2-oxidase [EC:1.14.11.13]+ko00904//Diterpenoid biosynthesis+ko01110//Biosynthesis of secondary metabolites;K14513//ethylene-insensitive protein 2+ko04016//MAPK signaling pathway - plant+ko04075//Plant hormone signal transduction;K03686//molec…
BGI_novel_G000699	7.68764	2.55201e-23	9.32811	4.50936e-59	Novel_gene	54989304	54992058	NC_015447.2	0	0	0	1.81	1	1.05	0	0	0	0.29	0.62	0.37	9.32811	4.50936e-59	9.00688e-59	7.68764	2.55201e-23	1.41557e-22	GO:1901360//organic cyclic compound metabolic process;GO:0006725//cellular aromatic compound metabolic process;GO:0046483//heterocycle metabolic process;GO:0090304//nucleic acid metabolic process;GO:0043170//macromolecule metabolic process;GO:0006139//nucleobase-containing compound metabolic process;GO:0006807//nitrogen compound metabolic process;GO:0006259//DNA metabolic process;GO:0044237//cell…	K15227//arogenate dehydrogenase (NADP+), plant [EC:1.3.1.78]+ko01230//Biosynthesis of amino acids+ko01100//Metabolic pathways+ko01110//Biosynthesis of secondary metabolites+ko00400//Phenylalanine, tyrosine and tryptophan biosynthesis
BGI_novel_G000698	8.43785	5.06632e-35	9.54177	2.91937e-66	Novel_gene	54801919	54804238	NC_015447.2	0	0	0	2.49	1.25	1.62	0	0	0	0.89	0.82	0.88	9.54177	2.91937e-66	5.46261e-66	8.43785	5.06632e-35	2.41053e-34	GO:0034641//cellular nitrogen compound metabolic process;GO:0044260//cellular macromolecule metabolic process;GO:1901360//organic cyclic compound metabolic process;GO:0044238//primary metabolic process;GO:0006259//DNA metabolic process;GO:0008152//metabolic process;GO:0006725//cellular aromatic compound metabolic process;GO:0046483//heterocycle metabolic process;GO:0090304//nucleic acid metabolic…	K15227//arogenate dehydrogenase (NADP+), plant [EC:1.3.1.78]+ko01230//Biosynthesis of amino acids+ko01100//Metabolic pathways+ko01110//Biosynthesis of secondary metabolites+ko00400//Phenylalanine, tyrosine and tryptophan biosynthesis
BGI_novel_G000695	9.30454	7.45347e-56	10.8575	6.68277e-133	Novel_gene	54003802	54007339	NC_015447.2	0	0	0	3.41	3.15	2.09	0	0	0	1.03	1.24	0.73	10.8575	6.68277e-133	8.18263e-133	9.30454	7.45347e-56	2.85218e-55		K01051//pectinesterase [EC:3.1.1.11]+ko00040//Pentose and glucuronate interconversions+ko01100//Metabolic pathways;K17087//transmembrane 9 superfamily member 3
BGI_novel_G000691	2.72183	3.43384e-246	2.85129	1.10064e-290	Novel_gene	51332601	51338741	NC_015447.2	0.47	0.7	0.33	4.15	2.33	4.34	0.35	0.74	0.47	3.25	3.34	3.9	2.85129	1.10064e-290	7.4601e-291	2.72183	3.43384e-246	4.80666e-246		K01188//beta-glucosidase [EC:3.2.1.21]+ko01100//Metabolic pathways+ko00500//Starch and sucrose metabolism+ko01110//Biosynthesis of secondary metabolites+ko00460//Cyanoamino acid metabolism+ko00940//Phenylpropanoid biosynthesis;K14297//nuclear pore complex protein Nup98-Nup96+ko03013//RNA transport;K18195//rhamnogalacturonan endolyase [EC:4.2.2.23]
BGI_novel_G000690	3.03223	1.25741e-154	3.45954	1.79621e-235	Novel_gene	51332580	51338741	NC_015447.2	0.17	0.21	0.24	2.93	1.57	2.43	0.34	0.1	0.23	1.94	1.52	2.1	3.45954	1.79621e-235	1.43725e-235	3.03223	1.25741e-154	2.51714e-154	GO:0016891//endoribonuclease activity, producing 5'-phosphomonoesters;GO:0016893//endonuclease activity, active with either ribo- or deoxyribonucleic acids and producing 5'-phosphomonoesters;GO:0003824//catalytic activity;GO:0004519//endonuclease activity;GO:0004518//nuclease activity;GO:0005488//binding;GO:0004523//RNA-DNA hybrid ribonuclease activity;GO:0004521//endoribonuclease activity;GO:009…	K01188//beta-glucosidase [EC:3.2.1.21]+ko01100//Metabolic pathways+ko00500//Starch and sucrose metabolism+ko01110//Biosynthesis of secondary metabolites+ko00460//Cyanoamino acid metabolism+ko00940//Phenylpropanoid biosynthesis;K18195//rhamnogalacturonan endolyase [EC:4.2.2.23];K22048//mechanosensitive ion channel protein 4/5/6/7/8/9/10
BGI_novel_G000689	10.7427	1.99804e-119	12.5161	0	Novel_gene	50625641	50630110	NC_015447.2	0	0	0	9.47	7.04	4.99	0	0	0	1.91	2.94	1.6	12.5161	0	0	10.7427	1.99804e-119	4.87586e-119		K01051//pectinesterase [EC:3.1.1.11]+ko00040//Pentose and glucuronate interconversions+ko01100//Metabolic pathways;K17087//transmembrane 9 superfamily member 3;K01537//Ca2+-transporting ATPase [EC:3.6.3.8]
BGI_novel_G000688	9.28813	2.29648e-55	10.7926	1.7898e-128	Novel_gene	50090225	50093657	NC_015447.2	0	0	0	7.96	6.21	2.01	0	0	0	2.09	2.46	1.28	10.7926	1.7898e-128	2.23972e-128	9.28813	2.29648e-55	8.82229e-55	GO:0009058//biosynthetic process;GO:0090304//nucleic acid metabolic process;GO:0006807//nitrogen compound metabolic process;GO:0034654//nucleobase-containing compound biosynthetic process;GO:0019438//aromatic compound biosynthetic process;GO:0032774//RNA biosynthetic process;GO:0043170//macromolecule metabolic process;GO:0006725//cellular aromatic compound metabolic process;GO:0008152//metabolic …	K03025//DNA-directed RNA polymerase III subunit RPC6+ko00230//Purine metabolism+ko03020//RNA polymerase+ko01100//Metabolic pathways+ko00240//Pyrimidine metabolism
BGI_novel_G000687	8.97273	9.61797e-47	11.4129	3.34791e-177	Novel_gene	50090164	50093657	NC_015447.2	0	0	0	6.8	7.42	9.31	0	0	0	2.76	0.92	0.52	11.4129	3.34791e-177	3.31314e-177	8.97273	9.61797e-47	4.02899e-46	GO:0009059//macromolecule biosynthetic process;GO:0009987//cellular process;GO:0044271//cellular nitrogen compound biosynthetic process;GO:0046483//heterocycle metabolic process;GO:0071704//organic substance metabolic process;GO:0044237//cellular metabolic process;GO:1901360//organic cyclic compound metabolic process;GO:0044260//cellular macromolecule metabolic process;GO:0006351//transcription, …	K03025//DNA-directed RNA polymerase III subunit RPC6+ko00230//Purine metabolism+ko03020//RNA polymerase+ko01100//Metabolic pathways+ko00240//Pyrimidine metabolism
BGI_novel_G000685	7.95144	1.87961e-294	8.8949	0	Novel_gene	50090163	50093657	NC_015447.2	0	0.02	0.06	15.38	12.58	8.87	0.04	0	0.02	5.7	4.11	5.1	8.8949	0	0	7.95144	1.87961e-294	2.31094e-294	GO:1901360//organic cyclic compound metabolic process;GO:0034654//nucleobase-containing compound biosynthetic process;GO:0044260//cellular macromolecule metabolic process;GO:0006351//transcription, DNA-templated;GO:0032774//RNA biosynthetic process;GO:0009059//macromolecule biosynthetic process;GO:0008152//metabolic process;GO:1901362//organic cyclic compound biosynthetic process;GO:0046483//hete…	K03025//DNA-directed RNA polymerase III subunit RPC6+ko00230//Purine metabolism+ko03020//RNA polymerase+ko01100//Metabolic pathways+ko00240//Pyrimidine metabolism
BGI_novel_G000679	5.65106	5.97531e-08	8.31685	4.37978e-34	Novel_gene	35240064	35242115	NC_015447.2	0	0	0	1.18	0.85	0.56	0	0	0	0.1	0.07	0.27	8.31685	4.37978e-34	1.11844e-33	5.65106	5.97531e-08	4.42461e-07		K01051//pectinesterase [EC:3.1.1.11]+ko00040//Pentose and glucuronate interconversions+ko01100//Metabolic pathways
BGI_novel_G000678	6.68348	1.41486e-13	8.30751	6.53804e-34	Novel_gene	35235142	35236985	NC_015447.2	0	0	0	1.43	0.97	0.47	0	0	0	0.45	0.17	0.36	8.30751	6.53804e-34	1.67299e-33	6.68348	1.41486e-13	9.17888e-13		K01051//pectinesterase [EC:3.1.1.11]+ko00040//Pentose and glucuronate interconversions+ko01100//Metabolic pathways
BGI_novel_G000675	11.8558	7.77352e-212	11.3811	2.52743e-174	Novel_gene	20792937	20797629	NC_015447.2	0	0	0	3.73	3.11	2.5	0	0	0	1.39	10.67	0.92	11.3811	2.52743e-174	2.53244e-174	11.8558	7.77352e-212	1.23381e-211		K01537//Ca2+-transporting ATPase [EC:3.6.3.8];K17087//transmembrane 9 superfamily member 3;K01051//pectinesterase [EC:3.1.1.11]+ko00040//Pentose and glucuronate interconversions+ko01100//Metabolic pathways;K03013//DNA-directed RNA polymerases I, II, and III subunit RPABC1+ko00230//Purine metabolism+ko03020//RNA polymerase+ko01100//Metabolic pathways+ko00240//Pyrimidine metabolism;K14491//two-comp…
BGI_novel_G000674	3.02621	9.7504e-22	2.36265	6.30268e-16	Novel_gene	19121081	19125682	NC_015447.2	0.18	0.25	0.2	1.01	1.27	1.01	0.15	0.15	0.16	1.24	1.45	1.15	2.36265	6.30268e-16	2.09341e-15	3.02621	9.7504e-22	5.53714e-21	GO:1901576//organic substance biosynthetic process;GO:0019538//protein metabolic process;GO:0044249//cellular biosynthetic process;GO:0071704//organic substance metabolic process;GO:0006807//nitrogen compound metabolic process;GO:0006518//peptide metabolic process;GO:0034641//cellular nitrogen compound metabolic process;GO:0043603//cellular amide metabolic process;GO:1901566//organonitrogen compo…	K02902//large subunit ribosomal protein L28+ko03010//Ribosome
BGI_novel_G000673	3.00147	1.61213e-32	3.77557	1.85932e-67	Novel_gene	10736798	10737253	NC_015447.2	0.66	0.84	0.47	4.11	7.9	15.63	0.42	0.91	0.71	3.85	7.01	5.95	3.77557	1.85932e-67	3.44637e-67	3.00147	1.61213e-32	7.89077e-32	GO:0044237//cellular metabolic process;GO:0055114//oxidation-reduction process;GO:0019538//protein metabolic process;GO:0009767//photosynthetic electron transport chain;GO:0019684//photosynthesis, light reaction;GO:0009987//cellular process;GO:0044238//primary metabolic process;GO:0018298//protein-chromophore linkage;GO:0022900//electron transport chain;GO:0044260//cellular macromolecule metaboli…	K02705//photosystem II CP43 chlorophyll apoprotein+ko01100//Metabolic pathways+ko00195//Photosynthesis
BGI_novel_G000661	7.3313	0	6.56851	0	Novel_gene	70990477	70994597	NC_015446.2	0.5	0.58	0.48	65.93	51.56	28.99	0.24	0.15	0.24	21.43	64.02	12.79	6.56851	0	0	7.3313	0	0
BGI_novel_G000658	2.04126	1.15135e-13	2.53898	4.65831e-19	Novel_gene	69779194	69780471	NC_015446.2	0	0.4	0.75	2.45	2.24	2.17	0.45	0.51	0.6	2.23	2.36	1.85	2.53898	4.65831e-19	1.46265e-18	2.04126	1.15135e-13	7.45627e-13		K02218//casein kinase 1 [EC:2.7.11.1]
BGI_novel_G000655	6.67528	1.32074e-24	4.95608	1.42315e-10	Novel_gene	67940391	67945160	NC_015446.2	0	0	0.03	0.39	0.7	0	0	0	0.03	0	3.04	0	4.95608	1.42315e-10	5.26523e-10	6.67528	1.32074e-24	7.19814e-24
BGI_novel_G000654	8.92471	1.50143e-45	3.14828	2.23813e-06	Novel_gene	67940132	67945160	NC_015446.2	0	0	0.05	0	0	0.5	0	0	0	0.09	4.36	0.19	3.14828	2.23813e-06	9.3248e-06	8.92471	1.50143e-45	6.3517e-45		K08956//AFG3 family protein [EC:3.4.24.-]
BGI_novel_G000653	9.61919	4.49927e-66	9.41841	0	Novel_gene	67940112	67941608	NC_015446.2	0.1	0	0	15.18	30.02	20.22	0	0	0	4.61	0.69	4.6	9.41841	0	0	9.61919	4.49927e-66	1.57544e-65		K08956//AFG3 family protein [EC:3.4.24.-];K01365//cathepsin L [EC:3.4.22.15]+ko04145//Phagosome;K01366//cathepsin H [EC:3.4.22.16]
BGI_novel_G000645	11.9059	2.68909e-217	10.9628	2.18743e-140	Novel_gene	62125043	62129873	NC_015446.2	0	0	0	2.57	2.41	1.93	0	0	0	5.35	3.79	4.6	10.9628	2.18743e-140	2.56228e-140	11.9059	2.68909e-217	4.16508e-217	GO:0034641//cellular nitrogen compound metabolic process;GO:0071704//organic substance metabolic process;GO:0044238//primary metabolic process;GO:0090304//nucleic acid metabolic process;GO:0006807//nitrogen compound metabolic process;GO:0043170//macromolecule metabolic process;GO:0044260//cellular macromolecule metabolic process;GO:0044237//cellular metabolic process;GO:1901360//organic cyclic co…	K18327//RNA exonuclease 4 [EC:3.1.-.-]
BGI_novel_G000644	11.2428	9.49499e-155	10.5402	1.43451e-112	Novel_gene	62125043	62125898	NC_015446.2	0	0	0	11.13	8.89	10.56	0	0	0	15.2	19.7	16.8	10.5402	1.43451e-112	1.95842e-112	11.2428	9.49499e-155	1.89879e-154	GO:0003676//nucleic acid binding;GO:0003824//catalytic activity;GO:0004518//nuclease activity;GO:0005488//binding;GO:0097159//organic cyclic compound binding;GO:0016788//hydrolase activity, acting on ester bonds;GO:0004527//exonuclease activity;GO:0016787//hydrolase activity;GO:1901363//heterocyclic compound binding;	K18327//RNA exonuclease 4 [EC:3.1.-.-]
BGI_novel_G000634	11.8964	0	10.4958	0	Novel_gene	60302834	60306464	NC_015446.2	0	0	0.07	47.53	32.58	26.78	0.01	0	0.01	25.73	29.86	16.11	10.4958	0	0	11.8964	0	0	GO:0003824//catalytic activity;GO:0003676//nucleic acid binding;GO:1901363//heterocyclic compound binding;GO:0008233//peptidase activity;GO:0004190//aspartic-type endopeptidase activity;GO:0005488//binding;GO:0070011//peptidase activity, acting on L-amino acid peptides;GO:0070001//aspartic-type peptidase activity;GO:0097159//organic cyclic compound binding;GO:0016787//hydrolase activity;GO:000417…	K17087//transmembrane 9 superfamily member 3;K01537//Ca2+-transporting ATPase [EC:3.6.3.8];K01051//pectinesterase [EC:3.1.1.11]+ko00040//Pentose and glucuronate interconversions+ko01100//Metabolic pathways
BGI_novel_G000633	7.28882	8.64938e-19	12.0008	2.27189e-239	Novel_gene	59769017	59772764	NC_015446.2	0	0	0	6.75	5.43	6.31	0	0	0	0.41	0.16	0.14	12.0008	2.27189e-239	1.79664e-239	7.28882	8.64938e-19	5.12144e-18		K04733//interleukin-1 receptor-associated kinase 4 [EC:2.7.11.1]
BGI_novel_G000632	9.9416	2.07599e-78	8.13199	0	Novel_gene	59769017	59772170	NC_015446.2	0.09	0	0	13.06	8.34	2.88	0	0	0	3.55	1.89	1.81	8.13199	0	0	9.9416	2.07599e-78	6.58139e-78		K04733//interleukin-1 receptor-associated kinase 4 [EC:2.7.11.1]
BGI_novel_G000630	7.61806	1.8606e-22	12.7603	0	Novel_gene	59609939	59613479	NC_015446.2	0	0	0	10.64	12.43	10.11	0	0	0	0.61	0.08	0.25	12.7603	0	0	7.61806	1.8606e-22	1.04621e-21	GO:1901360//organic cyclic compound metabolic process;GO:0044237//cellular metabolic process;GO:0044260//cellular macromolecule metabolic process;GO:0071704//organic substance metabolic process;GO:0006725//cellular aromatic compound metabolic process;GO:0044238//primary metabolic process;GO:0043170//macromolecule metabolic process;GO:0034641//cellular nitrogen compound metabolic process;GO:000680…	K04733//interleukin-1 receptor-associated kinase 4 [EC:2.7.11.1]
BGI_novel_G000629	10.4695	1.52023e-103	11.6799	0	Novel_gene	59609939	59613338	NC_015446.2	0.01	0	0.01	25.09	18.85	19.96	0	0	0	3.16	2.02	1.81	11.6799	0	0	10.4695	1.52023e-103	4.08446e-103	GO:0006725//cellular aromatic compound metabolic process;GO:0006807//nitrogen compound metabolic process;GO:0044237//cellular metabolic process;GO:0044238//primary metabolic process;GO:0044260//cellular macromolecule metabolic process;GO:0090304//nucleic acid metabolic process;GO:0043170//macromolecule metabolic process;GO:0015074//DNA integration;GO:0006259//DNA metabolic process;GO:0071704//org…	K04733//interleukin-1 receptor-associated kinase 4 [EC:2.7.11.1]
BGI_novel_G000617	2.35269	1.50907e-22	2.33361	2.68417e-18	Novel_gene	54165651	54170511	NC_015446.2	0.19	0	0.17	0.2	1.03	0.59	0	0.16	0.32	0.19	1.85	0.34	2.33361	2.68417e-18	8.53494e-18	2.35269	1.50907e-22	8.4753e-22	GO:0016021//integral component of membrane;GO:0044422//organelle part;GO:0044464//cell part;GO:0005694//chromosome;GO:0032991//macromolecular complex;GO:0043227//membrane-bounded organelle;GO:0044425//membrane part;GO:0000785//chromatin;GO:0005622//intracellular;GO:0005634//nucleus;GO:0044815//DNA packaging complex;GO:0031224//intrinsic component of membrane;GO:0043228//non-membrane-bounded organ…	K11253//histone H3
BGI_novel_G000615	8.90588	4.32629e-45	9.52856	8.56766e-66	Novel_gene	53973475	53977384	NC_015446.2	0	0	0	1.36	0.91	0.84	0	0	0	0.68	0.69	0.74	9.52856	8.56766e-66	1.60974e-65	8.90588	4.32629e-45	1.83917e-44		K05387//glutamate receptor, ionotropic, plant;K11593//eukaryotic translation initiation factor 2C;K03006//DNA-directed RNA polymerase II subunit RPB1 [EC:2.7.7.6]+ko00230//Purine metabolism+ko03020//RNA polymerase+ko01100//Metabolic pathways+ko00240//Pyrimidine metabolism;K03515//DNA repair protein REV1 [EC:2.7.7.-]
BGI_novel_G000613	10.524	0	11.0725	0	Novel_gene	49976324	49979632	NC_015446.2	0.03	0.01	0.11	111.14	125	97.87	0.01	0.05	0.01	37.66	47.97	20.94	11.0725	0	0	10.524	0	0		K01537//Ca2+-transporting ATPase [EC:3.6.3.8];K01051//pectinesterase [EC:3.1.1.11]+ko00040//Pentose and glucuronate interconversions+ko01100//Metabolic pathways;K17087//transmembrane 9 superfamily member 3
BGI_novel_G000600	8.60788	2.14786e-38	9.60541	1.46336e-68	Novel_gene	15532082	15535245	NC_015446.2	0	0	0	1.6	1.46	1.5	0	0	0	0.72	0.66	1.03	9.60541	1.46336e-68	2.68748e-68	8.60788	2.14786e-38	9.82135e-38
BGI_novel_G000598	9.05383	7.93961e-49	10.7553	5.34888e-126	Novel_gene	15532082	15535245	NC_015446.2	0	0	0	5.72	2.88	3.4	0	0	0	1.15	1.59	1.05	10.7553	5.34888e-126	6.76704e-126	9.05383	7.93961e-49	3.2544e-48	GO:0044237//cellular metabolic process;GO:0006139//nucleobase-containing compound metabolic process;GO:1901360//organic cyclic compound metabolic process;GO:0034641//cellular nitrogen compound metabolic process;GO:0008152//metabolic process;GO:0043170//macromolecule metabolic process;GO:0046483//heterocycle metabolic process;GO:0009987//cellular process;GO:0006259//DNA metabolic process;GO:009030…
BGI_novel_G000592	8.05123	2.10483e-28	3.39994	2.61975e-31	Novel_gene	8937555	8943436	NC_015446.2	0	0.25	0	0.57	0.48	1.57	0	0	0	0.17	1.43	0.66	3.39994	2.61975e-31	6.90023e-31	8.05123	2.10483e-28	1.08973e-27
BGI_novel_G000590	10.6031	4.84593e-111	10.8335	3.00038e-131	Novel_gene	7926761	7930130	NC_015446.2	0	0	0	2.79	3.71	2.46	0	0	0	2.31	3.94	1.47	10.8335	3.00038e-131	3.7109e-131	10.6031	4.84593e-111	1.24227e-110	GO:0005488//binding;GO:0008270//zinc ion binding;GO:0046872//metal ion binding;GO:0097159//organic cyclic compound binding;GO:0043169//cation binding;GO:0003676//nucleic acid binding;GO:1901363//heterocyclic compound binding;GO:0043167//ion binding;GO:0046914//transition metal ion binding;	K04125//gibberellin 2-oxidase [EC:1.14.11.13]+ko00904//Diterpenoid biosynthesis+ko01110//Biosynthesis of secondary metabolites;K03686//molecular chaperone DnaJ;K04730//interleukin-1 receptor-associated kinase 1 [EC:2.7.11.1];K07393//glutathionyl-hydroquinone reductase [EC:1.8.5.7];K14513//ethylene-insensitive protein 2+ko04016//MAPK signaling pathway - plant+ko04075//Plant hormone signal transduc…
BGI_novel_G000587	2.23318	4.59891e-84	2.30376	1.98976e-17	Novel_gene	1549978	1551004	NC_015446.2	0.17	0.48	0.19	1.46	0.72	2.03	1.58	1.83	1.95	6.5	8.71	10.7	2.30376	1.98976e-17	6.43415e-17	2.23318	4.59891e-84	1.39844e-83
BGI_novel_G000584	2.45388	7.71636e-27	2.65069	1.30879e-43	Novel_gene	328392	332168	NC_015446.2	0.81	0.17	0.62	4.86	2.94	2.28	0.48	0.32	0.49	1.44	2.13	3.87	2.65069	1.30879e-43	3.01577e-43	2.45388	7.71636e-27	4.07525e-26	GO:0016020//membrane;GO:0044425//membrane part;GO:0016021//integral component of membrane;GO:0031224//intrinsic component of membrane;	K08678//UDP-glucuronate decarboxylase [EC:4.1.1.35]+ko00520//Amino sugar and nucleotide sugar metabolism+ko01100//Metabolic pathways
BGI_novel_G000583	5.91955	7.4271e-16	3.28865	1.46018e-05	Novel_gene	65184404	65186245	NC_015445.2	0	0.06	0	0.14	0.14	0.27	0.03	0	0	0.39	1.06	0.28	3.28865	1.46018e-05	6.27631e-05	5.91955	7.4271e-16	4.61648e-15		K12820//pre-mRNA-splicing factor ATP-dependent RNA helicase DHX15/PRP43 [EC:3.6.4.13]+ko03040//Spliceosome
BGI_novel_G000579	4.9239	1.30572e-05	3.39264	4.84567e-71	Novel_gene	64642064	64645120	NC_015445.2	0.46	0	0	1.53	1.69	1.54	0	0	0	0.18	0	0	3.39264	4.84567e-71	8.74858e-71	4.9239	1.30572e-05	0.000104879	GO:0019438//aromatic compound biosynthetic process;GO:0046483//heterocycle metabolic process;GO:0010467//gene expression;GO:0097659//nucleic acid-templated transcription;GO:0090304//nucleic acid metabolic process;GO:1901362//organic cyclic compound biosynthetic process;GO:1901360//organic cyclic compound metabolic process;GO:0044249//cellular biosynthetic process;GO:0032774//RNA biosynthetic proc…	K09286//EREBP-like factor
BGI_novel_G000577	2.30711	0.000537136	3.29946	1.53786e-14	Novel_gene	62222051	62223013	NC_015445.2	0.07	0.18	0	0.22	0.99	1.32	0.04	0.07	0	0.39	0.08	0.05	3.29946	1.53786e-14	5.22914e-14	2.30711	0.000537136	0.00467033	GO:0044271//cellular nitrogen compound biosynthetic process;GO:0006139//nucleobase-containing compound metabolic process;GO:0018130//heterocycle biosynthetic process;GO:0043170//macromolecule metabolic process;GO:0006807//nitrogen compound metabolic process;GO:0008152//metabolic process;GO:0071704//organic substance metabolic process;GO:1901576//organic substance biosynthetic process;GO:1901360//…	K09286//EREBP-like factor
BGI_novel_G000571	2.96487	9.32956e-174	10.2759	6.04565e-98	Novel_gene	57632296	57636337	NC_015445.2	0	0	0	4.91	2.6	2.9	0	1.61	0.86	7.61	4.29	7.7	10.2759	6.04565e-98	9.02664e-98	2.96487	9.32956e-174	1.72709e-173		K14487//auxin responsive GH3 gene family+ko04075//Plant hormone signal transduction
BGI_novel_G000569	2.35582	2.70164e-16	3.36633	3.23357e-13	Novel_gene	57632296	57636327	NC_015445.2	0	0.14	0	1.03	0.19	0.13	0.42	0	0.1	1.51	0.34	0.77	3.36633	3.23357e-13	1.13106e-12	2.35582	2.70164e-16	1.66807e-15		K14487//auxin responsive GH3 gene family+ko04075//Plant hormone signal transduction
BGI_novel_G000555	8.68348	5.38053e-40	11.2647	3.61611e-164	Novel_gene	50992607	50994983	NC_015445.2	0	0	0	6.96	5.68	4.59	0	0	0	0.66	1.7	0.57	11.2647	3.61611e-164	3.79034e-164	8.68348	5.38053e-40	2.42104e-39		K05387//glutamate receptor, ionotropic, plant;K15227//arogenate dehydrogenase (NADP+), plant [EC:1.3.1.78]+ko01230//Biosynthesis of amino acids+ko01100//Metabolic pathways+ko01110//Biosynthesis of secondary metabolites+ko00400//Phenylalanine, tyrosine and tryptophan biosynthesis
BGI_novel_G000551	6.87645	4.74874e-15	6.77841	1.27261e-14	Novel_gene	49675500	49676891	NC_015445.2	0	0	0	0.97	0.08	0.28	0	0	0	0.76	0.19	0.54	6.77841	1.27261e-14	4.31812e-14	6.87645	4.74874e-15	2.99863e-14		K14484//auxin-responsive protein IAA+ko04075//Plant hormone signal transduction
BGI_novel_G000549	7.40342	1.74965e-37	5.19534	2.60483e-06	Novel_gene	49675500	49676668	NC_015445.2	0	0	0	0.3	0	0.55	0	0	0.05	2.14	2.81	3.29	5.19534	2.60483e-06	1.08748e-05	7.40342	1.74965e-37	8.09105e-37	GO:0008152//metabolic process;GO:0006725//cellular aromatic compound metabolic process;GO:1901360//organic cyclic compound metabolic process;GO:0046483//heterocycle metabolic process;GO:0034641//cellular nitrogen compound metabolic process;GO:0044238//primary metabolic process;GO:0071704//organic substance metabolic process;GO:0043170//macromolecule metabolic process;GO:0044260//cellular macromol…
BGI_novel_G000544	3.70891	6.28355e-100	3.51754	6.01518e-67	Novel_gene	27497672	27502751	NC_015445.2	0.07	0.07	0.06	0.9	0.57	0.76	0.05	0.08	0.14	1.33	0.7	1.53	3.51754	6.01518e-67	1.11975e-66	3.70891	6.28355e-100	1.72237e-99	GO:0046483//heterocycle metabolic process;GO:0034641//cellular nitrogen compound metabolic process;GO:0044260//cellular macromolecule metabolic process;GO:0015074//DNA integration;GO:1901360//organic cyclic compound metabolic process;GO:0006259//DNA metabolic process;GO:0043170//macromolecule metabolic process;GO:0009987//cellular process;GO:0006807//nitrogen compound metabolic process;GO:0044237…	K01191//alpha-mannosidase [EC:3.2.1.24]+ko00511//Other glycan degradation;K15255//ATP-dependent DNA helicase PIF1 [EC:3.6.4.12];K05666//ATP-binding cassette, subfamily C (CFTR/MRP), member 2+ko02010//ABC transporters;K12742//isoprene synthase [EC:4.2.3.27]+ko00900//Terpenoid backbone biosynthesis+ko01110//Biosynthesis of secondary metabolites;K19525//vacuolar protein sorting-associated protein 13…
BGI_novel_G000534	4.23602	4.48511e-10	4.64559	6.22206e-19	Novel_gene	2931021	2931894	NC_015445.2	0.09	0.05	0	1.52	0.79	1.13	0	0.09	0	0.84	0.68	0.19	4.64559	6.22206e-19	1.95963e-18	4.23602	4.48511e-10	3.13726e-09	GO:0016020//membrane;GO:0016021//integral component of membrane;GO:0031224//intrinsic component of membrane;GO:0044425//membrane part;GO:0022857//transmembrane transporter activity;GO:0015291//secondary active transmembrane transporter activity;GO:0015238//drug transmembrane transporter activity;GO:0022804//active transmembrane transporter activity;GO:0015297//antiporter activity;GO:0005215//tran…	K03327//multidrug resistance protein, MATE family
BGI_novel_G000532	3.34635	3.46218e-95	2.74277	1.53009e-278	Novel_gene	67179096	67179927	NC_015444.2	5.4	2.11	4.06	34.32	23.93	19.55	0.47	1.02	0.82	5.75	11.32	6.48	2.74277	1.53009e-278	1.07496e-278	3.34635	3.46218e-95	9.80558e-95
BGI_novel_G000528	11.71	0	9.74791	0	Novel_gene	63441323	63449415	NC_015444.2	0.11	0.33	0.31	270.85	186.73	187.89	0.03	0.06	0.1	204.57	200.19	263.51	9.74791	0	0	11.71	0	0	GO:0016021//integral component of membrane;GO:0016020//membrane;GO:0031224//intrinsic component of membrane;GO:0044425//membrane part;GO:0043167//ion binding;GO:0005488//binding;GO:0016772//transferase activity, transferring phosphorus-containing groups;GO:0005524//ATP binding;GO:0016301//kinase activity;GO:0036094//small molecule binding;GO:0097367//carbohydrate derivative binding;GO:0032555//pu…	K04733//interleukin-1 receptor-associated kinase 4 [EC:2.7.11.1]
BGI_novel_G000527	11.8289	0	8.35953	0	Novel_gene	63440042	63442459	NC_015444.2	0.04	0.05	0.39	66.88	50.11	46.25	0	0	0.03	44.04	30.56	26.79	8.35953	0	0	11.8289	0	0	GO:0044425//membrane part;GO:0031224//intrinsic component of membrane;GO:0016020//membrane;GO:0016021//integral component of membrane;GO:0016740//transferase activity;GO:0016772//transferase activity, transferring phosphorus-containing groups;GO:0016301//kinase activity;GO:0016773//phosphotransferase activity, alcohol group as acceptor;GO:0017076//purine nucleotide binding;GO:0005488//binding;GO:…	K04733//interleukin-1 receptor-associated kinase 4 [EC:2.7.11.1]
BGI_novel_G000524	2.91045	2.15541e-17	3.04537	1.07553e-42	Novel_gene	61290908	61304714	NC_015444.2	0.09	0.17	0.16	1.32	0.79	1.42	0.07	0.02	0.1	0.55	0.31	0.64	3.04537	1.07553e-42	2.49898e-42	2.91045	2.15541e-17	1.30604e-16	GO:0016021//integral component of membrane;GO:0016020//membrane;GO:0031224//intrinsic component of membrane;GO:0044425//membrane part;	K05740//diaphanous 1+ko04933//AGE-RAGE signaling pathway in diabetic complications
BGI_novel_G000519	2.16995	7.64501e-31	4.25628	1.36252e-199	Novel_gene	58194408	58196694	NC_015444.2	0.68	0.38	0.33	8.26	8.6	9.73	0.69	0.53	0.48	3.06	2.31	2.28	4.25628	1.36252e-199	1.24159e-199	2.16995	7.64501e-31	3.82584e-30	GO:0003824//catalytic activity;GO:0016491//oxidoreductase activity;	K07119//uncharacterized protein
BGI_novel_G000515	9.78409	3.96383e-72	8.61815	3.43122e-40	Novel_gene	56732489	56734231	NC_015444.2	0	0	0	1.71	1.04	1.04	0	0	0	3.15	1.99	3.87	8.61815	3.43122e-40	8.18091e-40	9.78409	3.96383e-72	1.32188e-71		K17087//transmembrane 9 superfamily member 3;K01537//Ca2+-transporting ATPase [EC:3.6.3.8]
BGI_novel_G000512	10.5645	8.04873e-109	12.5149	0	Novel_gene	54240987	54244425	NC_015444.2	0	0	0	11.05	10.4	6.62	0	0	0	2.82	2.92	1.62	12.5149	0	0	10.5645	8.04873e-109	2.09081e-108		K17087//transmembrane 9 superfamily member 3;K01051//pectinesterase [EC:3.1.1.11]+ko00040//Pentose and glucuronate interconversions+ko01100//Metabolic pathways
BGI_novel_G000510	11.7475	1.85767e-200	10.1345	0	Novel_gene	53232442	53235459	NC_015444.2	0	0	0.02	10.06	6.88	7.78	0	0	0	5.07	10.18	3.92	10.1345	0	0	11.7475	1.85767e-200	3.08311e-200		K01537//Ca2+-transporting ATPase [EC:3.6.3.8];K17087//transmembrane 9 superfamily member 3;K01051//pectinesterase [EC:3.1.1.11]+ko00040//Pentose and glucuronate interconversions+ko01100//Metabolic pathways
BGI_novel_G000506	6.32091	3.29783e-11	7.65543	1.08374e-23	Novel_gene	41151070	41152915	NC_015444.2	0	0	0	0.97	0.45	0.41	0	0	0	0.37	0.23	0.13	7.65543	1.08374e-23	3.15279e-23	6.32091	3.29783e-11	2.24616e-10		K15227//arogenate dehydrogenase (NADP+), plant [EC:1.3.1.78]+ko01230//Biosynthesis of amino acids+ko01100//Metabolic pathways+ko01110//Biosynthesis of secondary metabolites+ko00400//Phenylalanine, tyrosine and tryptophan biosynthesis;K05387//glutamate receptor, ionotropic, plant
BGI_novel_G000502	9.25233	2.58946e-54	11.1674	4.11253e-156	Novel_gene	30104617	30106124	NC_015444.2	0	0	0	9.63	10.16	8.12	0	0	0	0.47	6.43	0.51	11.1674	4.11253e-156	4.46447e-156	9.25233	2.58946e-54	1.0039e-53
BGI_novel_G000501	10.9521	3.70503e-133	7.86065	1.58574e-26	Novel_gene	23234686	23239845	NC_015444.2	0	0	0	0	0.32	0.74	0	0	0	0.54	8.13	0	7.86065	1.58574e-26	4.42744e-26	10.9521	3.70503e-133	8.32988e-133		K01051//pectinesterase [EC:3.1.1.11]+ko00040//Pentose and glucuronate interconversions+ko01100//Metabolic pathways;K01537//Ca2+-transporting ATPase [EC:3.6.3.8];K17087//transmembrane 9 superfamily member 3
BGI_novel_G000500	10.8608	5.41884e-127	11.0938	2.84583e-150	Novel_gene	23234686	23239845	NC_015444.2	0	0	0	2.47	3.66	3.42	0	0	0	0.3	7.1	0.73	11.0938	2.84583e-150	3.18327e-150	10.8608	5.41884e-127	1.25701e-126		K01051//pectinesterase [EC:3.1.1.11]+ko00040//Pentose and glucuronate interconversions+ko01100//Metabolic pathways;K01537//Ca2+-transporting ATPase [EC:3.6.3.8];K17087//transmembrane 9 superfamily member 3
BGI_novel_G000499	10.3199	1.00251e-95	10.3691	6.98532e-103	Novel_gene	23234686	23239845	NC_015444.2	0	0	0	1.44	1.44	1.57	0	0	0	0.25	3.95	0.04	10.3691	6.98532e-103	1.00954e-102	10.3199	1.00251e-95	2.82686e-95		K01051//pectinesterase [EC:3.1.1.11]+ko00040//Pentose and glucuronate interconversions+ko01100//Metabolic pathways;K01537//Ca2+-transporting ATPase [EC:3.6.3.8];K17087//transmembrane 9 superfamily member 3;K09494//T-complex protein 1 subunit beta
BGI_novel_G000498	6.099	5.512e-10	4.00193	1.31266e-11	Novel_gene	23234686	23239845	NC_015444.2	0.02	0	0	0	0	0.32	0	0	0	0	0.23	0	4.00193	1.31266e-11	4.74891e-11	6.099	5.512e-10	3.86468e-09		K01051//pectinesterase [EC:3.1.1.11]+ko00040//Pentose and glucuronate interconversions+ko01100//Metabolic pathways;K01537//Ca2+-transporting ATPase [EC:3.6.3.8];K17087//transmembrane 9 superfamily member 3;K09494//T-complex protein 1 subunit beta
BGI_novel_G000497	12.5242	0	13.6235	0	Novel_gene	23234686	23239638	NC_015444.2	0	0.01	0	39.89	34.4	40.71	0	0	0.01	8.98	38.59	6.08	13.6235	0	0	12.5242	0	0		K01051//pectinesterase [EC:3.1.1.11]+ko00040//Pentose and glucuronate interconversions+ko01100//Metabolic pathways;K01537//Ca2+-transporting ATPase [EC:3.6.3.8];K17087//transmembrane 9 superfamily member 3
BGI_novel_G000496	11.2112	2.97347e-152	11.7109	0	Novel_gene	22471767	22474991	NC_015444.2	0	0	0.01	16.08	11.04	7.11	0	0	0	4.43	5.16	2.74	11.7109	0	0	11.2112	2.97347e-152	6.05403e-152		K01051//pectinesterase [EC:3.1.1.11]+ko00040//Pentose and glucuronate interconversions+ko01100//Metabolic pathways;K17087//transmembrane 9 superfamily member 3
BGI_novel_G000494	10.187	2.93015e-89	11.2801	1.77245e-165	Novel_gene	13972505	13975949	NC_015444.2	0	0	0	4.35	4.12	3.94	0	0	0	1.62	2.84	1.49	11.2801	1.77245e-165	1.8442e-165	10.187	2.93015e-89	8.59759e-89		K01537//Ca2+-transporting ATPase [EC:3.6.3.8];K01051//pectinesterase [EC:3.1.1.11]+ko00040//Pentose and glucuronate interconversions+ko01100//Metabolic pathways;K17087//transmembrane 9 superfamily member 3
BGI_novel_G000492	5.27909	1.25908e-06	8.38945	1.81382e-35	Novel_gene	13379017	13380950	NC_015444.2	0	0	0	1.39	0.87	0.63	0	0	0	0.13	0.08	0.15	8.38945	1.81382e-35	4.55751e-35	5.27909	1.25908e-06	9.74037e-06		K17087//transmembrane 9 superfamily member 3;K01051//pectinesterase [EC:3.1.1.11]+ko00040//Pentose and glucuronate interconversions+ko01100//Metabolic pathways
BGI_novel_G000491	13.3201	0	9.85408	0	Novel_gene	13347921	13353471	NC_015444.2	0	0	0.02	5.38	6.21	5.48	0	0	0	2.67	26.07	1.34	9.85408	0	0	13.3201	0	0		K01537//Ca2+-transporting ATPase [EC:3.6.3.8];K17087//transmembrane 9 superfamily member 3;K01051//pectinesterase [EC:3.1.1.11]+ko00040//Pentose and glucuronate interconversions+ko01100//Metabolic pathways
BGI_novel_G000489	5.65106	5.97531e-08	6.56429	5.23686e-13	Novel_gene	8541394	8542058	NC_015444.2	0	0	0	0.71	1.04	0.81	0	0	0	0.17	0.67	0.61	6.56429	5.23686e-13	1.83942e-12	5.65106	5.97531e-08	4.42461e-07
BGI_novel_G000488	7.19163	7.9049e-18	7.12819	1.01384e-17	Novel_gene	8504519	8506276	NC_015444.2	0	0	0	0.54	0.37	0.43	0	0	0	0.14	1.19	0.05	7.12819	1.01384e-17	3.2597e-17	7.19163	7.9049e-18	4.74937e-17		K09660//mannose-P-dolichol utilization defect 1;K02469//DNA gyrase subunit A [EC:5.99.1.3];K16196//eukaryotic translation initiation factor 2-alpha kinase 4 [EC:2.7.11.1]+ko04141//Protein processing in endoplasmic reticulum;K14309//nuclear pore complex protein Nup93+ko03013//RNA transport
BGI_novel_G000484	3.22466	1.16115e-34	2.12079	3.51265e-15	Novel_gene	7724288	7737860	NC_015444.2	0.27	0.45	0	0.98	0.73	1.39	0.14	0.31	0.11	1.98	1.22	2.14	2.12079	3.51265e-15	1.17923e-14	3.22466	1.16115e-34	5.54571e-34		K14157//alpha-aminoadipic semialdehyde synthase [EC:1.5.1.8 1.5.1.9]+ko00310//Lysine degradation+ko01100//Metabolic pathways+ko01110//Biosynthesis of secondary metabolites
BGI_novel_G000478	6.58016	7.52571e-13	2.63657	3.64221e-134	Novel_gene	7463890	7476858	NC_015444.2	0	0.7	0.78	3.31	2.69	3.33	0	0	0	0.23	0.2	0.05	2.63657	3.64221e-134	4.43061e-134	6.58016	7.52571e-13	4.94658e-12	GO:0045184//establishment of protein localization;GO:0051649//establishment of localization in cell;GO:0042886//amide transport;GO:0006810//transport;GO:0034613//cellular protein localization;GO:0015031//protein transport;GO:0051641//cellular localization;GO:0051234//establishment of localization;GO:0008104//protein localization;GO:0051179//localization;GO:0015833//peptide transport;GO:0033036//m…	K20290//conserved oligomeric Golgi complex subunit 3
BGI_novel_G000461	2.03348	5.86154e-09	3.94176	2.53166e-20	Novel_gene	43904940	43909671	NC_015443.2	0	0	0.19	0.74	1.43	0.85	0.21	0	0.36	1.09	0.55	0.63	3.94176	2.53166e-20	7.77784e-20	2.03348	5.86154e-09	4.22141e-08	GO:0000151//ubiquitin ligase complex;GO:0044424//intracellular part;GO:0044464//cell part;GO:0016021//integral component of membrane;GO:0005622//intracellular;GO:0031224//intrinsic component of membrane;GO:0043226//organelle;GO:0032991//macromolecular complex;GO:0043231//intracellular membrane-bounded organelle;GO:0044425//membrane part;GO:0043229//intracellular organelle;GO:0031461//cullin-RING …	K03358//anaphase-promoting complex subunit 11+ko04120//Ubiquitin mediated proteolysis
BGI_novel_G000456	2.3525	1.7152e-19	4.94862	4.79888e-29	Novel_gene	41722466	41729058	NC_015443.2	0	0	0.04	0	0.57	0.75	0	0.11	0.21	1.12	0.13	0.28	4.94862	4.79888e-29	1.29777e-28	2.3525	1.7152e-19	1.00583e-18	GO:0034641//cellular nitrogen compound metabolic process;GO:0006139//nucleobase-containing compound metabolic process;GO:0006807//nitrogen compound metabolic process;GO:1901360//organic cyclic compound metabolic process;GO:0071704//organic substance metabolic process;GO:0016070//RNA metabolic process;GO:0043631//RNA polyadenylation;GO:0010467//gene expression;GO:0043170//macromolecule metabolic p…	K14376//poly(A) polymerase [EC:2.7.7.19]+ko03015//mRNA surveillance pathway
BGI_novel_G000455	3.02797	1.98163e-101	4.07266	8.99313e-70	Novel_gene	41722466	41729058	NC_015443.2	0.11	0.11	0	1.33	0.94	1.37	0.24	0.36	0.29	2.26	2.53	2.53	4.07266	8.99313e-70	1.63602e-69	3.02797	1.98163e-101	5.37643e-101	GO:0071704//organic substance metabolic process;GO:0010467//gene expression;GO:0006396//RNA processing;GO:0046483//heterocycle metabolic process;GO:0031123//RNA 3'-end processing;GO:0006807//nitrogen compound metabolic process;GO:0044237//cellular metabolic process;GO:0090304//nucleic acid metabolic process;GO:0006139//nucleobase-containing compound metabolic process;GO:0043631//RNA polyadenylati…	K14376//poly(A) polymerase [EC:2.7.7.19]+ko03015//mRNA surveillance pathway
BGI_novel_G000454	9.58759	5.70168e-65	7.49437	4.40284e-119	Novel_gene	41722466	41729058	NC_015443.2	0	0.03	0	3.02	0.92	1.72	0	0	0	0.24	2.88	1.05	7.49437	4.40284e-119	5.79656e-119	9.58759	5.70168e-65	2.01536e-64	GO:0010467//gene expression;GO:0044260//cellular macromolecule metabolic process;GO:0006139//nucleobase-containing compound metabolic process;GO:0043170//macromolecule metabolic process;GO:0044238//primary metabolic process;GO:0006396//RNA processing;GO:1901360//organic cyclic compound metabolic process;GO:0031123//RNA 3'-end processing;GO:0009987//cellular process;GO:0006725//cellular aromatic c…	K14376//poly(A) polymerase [EC:2.7.7.19]+ko03015//mRNA surveillance pathway
BGI_novel_G000453	2.2628	0	2.31372	0	Novel_gene	41722466	41729007	NC_015443.2	2.35	3.96	2.9	19.01	10.1	16.68	2.22	2.35	2.92	10.19	12.3	13.92	2.31372	0	0	2.2628	0	0	GO:0034641//cellular nitrogen compound metabolic process;GO:0008152//metabolic process;GO:0006139//nucleobase-containing compound metabolic process;GO:0043170//macromolecule metabolic process;GO:0009987//cellular process;GO:0006807//nitrogen compound metabolic process;GO:0043631//RNA polyadenylation;GO:1901360//organic cyclic compound metabolic process;GO:0071704//organic substance metabolic proc…	K14376//poly(A) polymerase [EC:2.7.7.19]+ko03015//mRNA surveillance pathway
BGI_novel_G000451	4.5354	2.28607e-91	2.50404	1.37211e-07	Novel_gene	41722466	41729005	NC_015443.2	0	0	0.07	0.18	0	0.25	0.2	0	0	0.89	1.78	2.19	2.50404	1.37211e-07	5.49521e-07	4.5354	2.28607e-91	6.60241e-91	GO:1901360//organic cyclic compound metabolic process;GO:0031123//RNA 3'-end processing;GO:0006139//nucleobase-containing compound metabolic process;GO:0006807//nitrogen compound metabolic process;GO:0090304//nucleic acid metabolic process;GO:0008152//metabolic process;GO:0071704//organic substance metabolic process;GO:0046483//heterocycle metabolic process;GO:0009987//cellular process;GO:0044260…	K14376//poly(A) polymerase [EC:2.7.7.19]+ko03015//mRNA surveillance pathway
BGI_novel_G000450	3.42378	9.35188e-87	7.2655	4.11607e-19	Novel_gene	41722466	41728993	NC_015443.2	0	0	0	0.27	0.25	0.4	0	0.21	0.34	1.89	1.53	2.52	7.2655	4.11607e-19	1.29171e-18	3.42378	9.35188e-87	2.79339e-86	GO:0046483//heterocycle metabolic process;GO:0034641//cellular nitrogen compound metabolic process;GO:0006396//RNA processing;GO:1901360//organic cyclic compound metabolic process;GO:0071704//organic substance metabolic process;GO:0090304//nucleic acid metabolic process;GO:0008152//metabolic process;GO:0044260//cellular macromolecule metabolic process;GO:0044237//cellular metabolic process;GO:001…	K14376//poly(A) polymerase [EC:2.7.7.19]+ko03015//mRNA surveillance pathway
BGI_novel_G000449	12.65	0	12.2761	0	Novel_gene	41659843	41662134	NC_015443.2	0	0.03	0.04	129.48	130.22	101.52	0.03	0	0	67.82	71.28	52.67	12.2761	0	0	12.65	0	0		K17087//transmembrane 9 superfamily member 3;K01537//Ca2+-transporting ATPase [EC:3.6.3.8];K01051//pectinesterase [EC:3.1.1.11]+ko00040//Pentose and glucuronate interconversions+ko01100//Metabolic pathways
BGI_novel_G000447	2.66692	1.24031e-36	3.17417	1.43969e-93	Novel_gene	41331489	41333822	NC_015443.2	0.39	0.58	0	3.81	1.25	3.57	0.46	0.18	0	1.79	2.07	0	3.17417	1.43969e-93	2.21212e-93	2.66692	1.24031e-36	5.78897e-36	GO:2001141//regulation of RNA biosynthetic process;GO:0031326//regulation of cellular biosynthetic process;GO:2000112//regulation of cellular macromolecule biosynthetic process;GO:0065007//biological regulation;GO:0009889//regulation of biosynthetic process;GO:0080090//regulation of primary metabolic process;GO:0050789//regulation of biological process;GO:0051171//regulation of nitrogen compound …	K17604//zinc finger SWIM domain-containing protein 3
BGI_novel_G000442	4.89207	4.25174e-28	4.47177	3.0827e-36	Novel_gene	35588590	35590347	NC_015443.2	0.11	0.02	0.02	0.87	1.08	1.36	0	0.08	0	0.88	0.74	1	4.47177	3.0827e-36	7.68222e-36	4.89207	4.25174e-28	2.20916e-27		K14948//polypyrimidine tract-binding protein 2
BGI_novel_G000441	3.77455	1.12863e-154	5.74463	9.32035e-102	Novel_gene	34572951	34576213	NC_015443.2	0.01	0.04	0.03	2.12	0.83	1.53	0.21	0.24	0.18	2.82	2.89	3.04	5.74463	9.32035e-102	1.3547e-101	3.77455	1.12863e-154	2.25817e-154		K13420//LRR receptor-like serine/threonine-protein kinase FLS2 [EC:2.7.11.1]+ko04626//Plant-pathogen interaction+ko04016//MAPK signaling pathway - plant;K07305//peptide-methionine (R)-S-oxide reductase [EC:1.8.4.12]
BGI_novel_G000440	4.40795	4.74704e-77	3.78847	1.17242e-84	Novel_gene	34478441	34479503	NC_015443.2	0.16	0.43	0.38	3.43	3.7	6.49	0.17	0.16	0.24	3.86	3.09	5.52	3.78847	1.17242e-84	1.9101e-84	4.40795	4.74704e-77	1.51918e-76	GO:0031224//intrinsic component of membrane;GO:0044425//membrane part;GO:0016020//membrane;GO:0016021//integral component of membrane;	K19038//E3 ubiquitin-protein ligase ATL41 [EC:2.3.2.27];K19041//E3 ubiquitin-protein ligase RNF38/44 [EC:2.3.2.27];K10664//E3 ubiquitin-protein ligase ATL6/9/15/31/42/55 [EC:2.3.2.27];K16286//E3 ubiquitin-protein ligase EL5 [EC:2.3.2.27]
BGI_novel_G000439	12.6553	0	13.7743	0	Novel_gene	29808395	29810737	NC_015443.2	0	0	0	27.24	39.43	36.83	0	0	0	13.61	21.76	13.41	13.7743	0	0	12.6553	0	0		K01051//pectinesterase [EC:3.1.1.11]+ko00040//Pentose and glucuronate interconversions+ko01100//Metabolic pathways;K17087//transmembrane 9 superfamily member 3;K01537//Ca2+-transporting ATPase [EC:3.6.3.8]
BGI_novel_G000438	9.05191	8.91745e-49	11.5491	0	Novel_gene	29808395	29810737	NC_015443.2	0	0	0.01	19.33	16.7	8.89	0	0	0	0.79	2.71	0.52	11.5491	0	0	9.05191	8.91745e-49	3.65706e-48		K01051//pectinesterase [EC:3.1.1.11]+ko00040//Pentose and glucuronate interconversions+ko01100//Metabolic pathways;K17087//transmembrane 9 superfamily member 3;K01537//Ca2+-transporting ATPase [EC:3.6.3.8]
BGI_novel_G000437	9.32014	2.53661e-56	10.2231	3.95239e-188	Novel_gene	28897554	28900535	NC_015443.2	0	0.01	0	5.12	4.63	3.53	0	0	0	1.26	1.62	0.7	10.2231	3.95239e-188	3.75049e-188	9.32014	2.53661e-56	9.65814e-56		K01537//Ca2+-transporting ATPase [EC:3.6.3.8];K17087//transmembrane 9 superfamily member 3;K01051//pectinesterase [EC:3.1.1.11]+ko00040//Pentose and glucuronate interconversions+ko01100//Metabolic pathways
BGI_novel_G000436	8.65924	1.78365e-39	8.42443	3.7393e-36	Novel_gene	28633755	28636346	NC_015443.2	0	0	0	0.84	0.72	0.65	0	0	0	0.38	1.72	0.56	8.42443	3.7393e-36	9.32671e-36	8.65924	1.78365e-39	8.06824e-39		K01051//pectinesterase [EC:3.1.1.11]+ko00040//Pentose and glucuronate interconversions+ko01100//Metabolic pathways;K17087//transmembrane 9 superfamily member 3
BGI_novel_G000432	13.1998	0	12.7503	0	Novel_gene	23597430	23600447	NC_015443.2	0	0	0.01	24.97	29.3	21.48	0	0	0	12.36	30.97	8.89	12.7503	0	0	13.1998	0	0		K01051//pectinesterase [EC:3.1.1.11]+ko00040//Pentose and glucuronate interconversions+ko01100//Metabolic pathways;K01537//Ca2+-transporting ATPase [EC:3.6.3.8]
BGI_novel_G000430	4.19163	0.000419996	3.94762	3.21672e-05	Novel_gene	20964775	20965111	NC_015443.2	0	0	0.11	1.2	0.12	0.51	0	0	0	0.51	0	0.68	3.94762	3.21672e-05	0.000140131	4.19163	0.000419996	0.00363028
BGI_novel_G000429	13.4378	0	13.0631	0	Novel_gene	17952141	17955376	NC_015443.2	0	0	0	16.85	14.56	12.36	0	0	0	3.43	51.02	2.03	13.0631	0	0	13.4378	0	0		K01051//pectinesterase [EC:3.1.1.11]+ko00040//Pentose and glucuronate interconversions+ko01100//Metabolic pathways;K01537//Ca2+-transporting ATPase [EC:3.6.3.8];K17087//transmembrane 9 superfamily member 3
BGI_novel_G000427	12.0872	0	11.8392	0	Novel_gene	6911269	6914324	NC_015443.2	0	0	0.01	15.22	14.91	9.52	0	0.01	0	1.79	43.38	1.89	11.8392	0	0	12.0872	0	0		K17087//transmembrane 9 superfamily member 3;K01051//pectinesterase [EC:3.1.1.11]+ko00040//Pentose and glucuronate interconversions+ko01100//Metabolic pathways
BGI_novel_G000426	8.8716	2.89415e-44	10.1257	1.80946e-90	Novel_gene	6506175	6509405	NC_015443.2	0	0	0	2.5	1.73	1.48	0	0	0	0.64	1.14	0.7	10.1257	1.80946e-90	2.83999e-90	8.8716	2.89415e-44	1.23903e-43		K01051//pectinesterase [EC:3.1.1.11]+ko00040//Pentose and glucuronate interconversions+ko01100//Metabolic pathways;K12447//UDP-sugar pyrophosphorylase [EC:2.7.7.64]+ko00520//Amino sugar and nucleotide sugar metabolism+ko00040//Pentose and glucuronate interconversions+ko01100//Metabolic pathways+ko00052//Galactose metabolism+ko00053//Ascorbate and aldarate metabolism;K01537//Ca2+-transporting ATPa…
BGI_novel_G000424	6.51356	2.09878e-12	5.79561	1.33177e-08	Novel_gene	4808834	4810047	NC_015443.2	0	0	0	0.4	0.06	0.33	0	0	0	0.79	0.35	0.12	5.79561	1.33177e-08	5.17435e-08	6.51356	2.09878e-12	1.39211e-11		K05909//laccase [EC:1.10.3.2];K07305//peptide-methionine (R)-S-oxide reductase [EC:1.8.4.12];K03549//KUP system potassium uptake protein
BGI_novel_G000420	6.25384	8.0297e-11	7.17802	3.26094e-18	Novel_gene	1311370	1316056	NC_015443.2	0	0	0	0.7	0.23	0	0	0	0	0.25	0.23	0	7.17802	3.26094e-18	1.03904e-17	6.25384	8.0297e-11	5.51687e-10	GO:0044238//primary metabolic process;GO:0043170//macromolecule metabolic process;GO:0009987//cellular process;GO:0006139//nucleobase-containing compound metabolic process;GO:0006725//cellular aromatic compound metabolic process;GO:0043412//macromolecule modification;GO:0044237//cellular metabolic process;GO:0009451//RNA modification;GO:0046483//heterocycle metabolic process;GO:0034641//cellular …	K17964//leucine-rich PPR motif-containing protein, mitochondrial
BGI_novel_G000397	3.70821	2.23441e-46	2.53976	1.56687e-41	Novel_gene	56626168	56628178	NC_015442.2	0.15	0.36	0.31	1.94	1.26	1.56	0.07	0.15	0.09	1.34	1.1	1.7	2.53976	1.56687e-41	3.68369e-41	3.70821	2.23441e-46	9.37965e-46	GO:1901265//nucleoside phosphate binding;GO:0043167//ion binding;GO:0032553//ribonucleotide binding;GO:0005524//ATP binding;GO:0036094//small molecule binding;GO:0097367//carbohydrate derivative binding;GO:0032559//adenyl ribonucleotide binding;GO:0046872//metal ion binding;GO:0097159//organic cyclic compound binding;GO:0043169//cation binding;GO:1901363//heterocyclic compound binding;GO:0035639/…	K15083//DNA repair protein RAD16
BGI_novel_G000395	12.1701	1.9564e-248	12.2503	1.23957e-271	Novel_gene	50720757	50723561	NC_015442.2	0	0	0	11.46	8.81	8.57	0	0	0	5.65	18.95	2.63	12.2503	1.23957e-271	8.89941e-272	12.1701	1.9564e-248	2.71829e-248		K01537//Ca2+-transporting ATPase [EC:3.6.3.8];K01051//pectinesterase [EC:3.1.1.11]+ko00040//Pentose and glucuronate interconversions+ko01100//Metabolic pathways;K17087//transmembrane 9 superfamily member 3
BGI_novel_G000392	9.57135	2.06793e-64	10.6041	1.89266e-230	Novel_gene	43090091	43093083	NC_015442.2	0	0	0.01	7.44	4.67	5.13	0	0	0	1.64	1.26	1.45	10.6041	1.89266e-230	1.53941e-230	9.57135	2.06793e-64	7.34801e-64	GO:0006259//DNA metabolic process;GO:0046483//heterocycle metabolic process;GO:0034641//cellular nitrogen compound metabolic process;GO:0090304//nucleic acid metabolic process;GO:1901360//organic cyclic compound metabolic process;GO:0071704//organic substance metabolic process;GO:0006725//cellular aromatic compound metabolic process;GO:0006807//nitrogen compound metabolic process;GO:0008152//meta…	K15227//arogenate dehydrogenase (NADP+), plant [EC:1.3.1.78]+ko01230//Biosynthesis of amino acids+ko01100//Metabolic pathways+ko01110//Biosynthesis of secondary metabolites+ko00400//Phenylalanine, tyrosine and tryptophan biosynthesis;K03260//translation initiation factor 4G+ko03013//RNA transport
BGI_novel_G000382	10.6845	0	12.4258	0	Novel_gene	25920815	25923631	NC_015442.2	0.02	0	0.01	64.62	80.41	49.38	0	0.01	0.04	24.17	42.59	10.85	12.4258	0	0	10.6845	0	0		K04125//gibberellin 2-oxidase [EC:1.14.11.13]+ko00904//Diterpenoid biosynthesis+ko01110//Biosynthesis of secondary metabolites;K01537//Ca2+-transporting ATPase [EC:3.6.3.8];K03686//molecular chaperone DnaJ;K14513//ethylene-insensitive protein 2+ko04016//MAPK signaling pathway - plant+ko04075//Plant hormone signal transduction;K17087//transmembrane 9 superfamily member 3
BGI_novel_G000380	5.04961	1.12873e-45	7.36491	1.39521e-145	Novel_gene	22121040	22126331	NC_015442.2	0	0.01	0.01	1.47	1.33	1.3	0.01	0.02	0.01	0.51	0.41	0.34	7.36491	1.39521e-145	1.59517e-145	5.04961	1.12873e-45	4.77211e-45		K03006//DNA-directed RNA polymerase II subunit RPB1 [EC:2.7.7.6]+ko00230//Purine metabolism+ko03020//RNA polymerase+ko01100//Metabolic pathways+ko00240//Pyrimidine metabolism;K05909//laccase [EC:1.10.3.2];K03549//KUP system potassium uptake protein
BGI_novel_G000379	7.96457	4.24062e-27	8.27002	3.20258e-33	Novel_gene	20391783	20393474	NC_015442.2	0	0	0	1.05	0.77	1.27	0	0	0	0.6	1.2	0.78	8.27002	3.20258e-33	8.25747e-33	7.96457	4.24062e-27	2.23302e-26		K01051//pectinesterase [EC:3.1.1.11]+ko00040//Pentose and glucuronate interconversions+ko01100//Metabolic pathways
BGI_novel_G000376	10.1015	0	9.96965	0	Novel_gene	18317428	18320256	NC_015442.2	0.53	0.24	0.43	408.55	475.67	327.77	0.14	0.27	0.56	293.76	526.3	226.97	9.96965	0	0	10.1015	0	0		K01051//pectinesterase [EC:3.1.1.11]+ko00040//Pentose and glucuronate interconversions+ko01100//Metabolic pathways;K01537//Ca2+-transporting ATPase [EC:3.6.3.8];K17087//transmembrane 9 superfamily member 3
BGI_novel_G000371	14.3089	0	10.6596	0	Novel_gene	12073978	12075962	NC_015442.2	0	0	0.21	132.44	129.41	92.93	0	0	0	68.14	64.47	41.37	10.6596	0	0	14.3089	0	0	GO:1901363//heterocyclic compound binding;GO:0003676//nucleic acid binding;GO:0046872//metal ion binding;GO:0008270//zinc ion binding;GO:0005488//binding;GO:0043169//cation binding;GO:0046914//transition metal ion binding;GO:0097159//organic cyclic compound binding;GO:0043167//ion binding;	K04125//gibberellin 2-oxidase [EC:1.14.11.13]+ko00904//Diterpenoid biosynthesis+ko01110//Biosynthesis of secondary metabolites;K14513//ethylene-insensitive protein 2+ko04016//MAPK signaling pathway - plant+ko04075//Plant hormone signal transduction;K03686//molecular chaperone DnaJ;K15777//4,5-DOPA dioxygenase extradiol [EC:1.13.11.-]+ko00965//Betalain biosynthesis
BGI_novel_G000369	10.2503	0	9.11852	0	Novel_gene	11845515	11848708	NC_015442.2	0.05	0.1	0	26.47	33.82	20.33	0	0.01	0.03	10.04	34.84	5.72	9.11852	0	0	10.2503	0	0		K17087//transmembrane 9 superfamily member 3;K01051//pectinesterase [EC:3.1.1.11]+ko00040//Pentose and glucuronate interconversions+ko01100//Metabolic pathways;K01537//Ca2+-transporting ATPase [EC:3.6.3.8]
BGI_novel_G000368	12.2503	0	11.5232	0	Novel_gene	10558506	10562005	NC_015442.2	0.01	0	0.05	68.04	72.84	53.7	0	0.01	0.01	28.88	46.78	17.15	11.5232	0	0	12.2503	0	0		K17087//transmembrane 9 superfamily member 3;K01537//Ca2+-transporting ATPase [EC:3.6.3.8];K01051//pectinesterase [EC:3.1.1.11]+ko00040//Pentose and glucuronate interconversions+ko01100//Metabolic pathways
BGI_novel_G000365	9.41833	2.33491e-59	8.52784	2.94115e-38	Novel_gene	10445891	10448111	NC_015442.2	0	0	0	1.04	0.8	0.94	0	0	0	2.16	1.39	1.76	8.52784	2.94115e-38	7.17824e-38	9.41833	2.33491e-59	8.63513e-59	GO:0043170//macromolecule metabolic process;GO:0045132//meiotic chromosome segregation;GO:0048285//organelle fission;GO:1901360//organic cyclic compound metabolic process;GO:0071704//organic substance metabolic process;GO:0006259//DNA metabolic process;GO:0051321//meiotic cell cycle;GO:0090304//nucleic acid metabolic process;GO:1903046//meiotic cell cycle process;GO:0006807//nitrogen compound met…	K17616//CTD small phosphatase-like protein 2 [EC:3.1.3.-]
BGI_novel_G000361	10.2415	7.39965e-92	7.00304	1.53023e-16	Novel_gene	10441717	10448111	NC_015442.2	0	0	0	0.21	0.15	0.32	0	0	0	2.34	2.71	1.39	7.00304	1.53023e-16	5.02351e-16	10.2415	7.39965e-92	2.13327e-91	GO:0046483//heterocycle metabolic process;GO:0016043//cellular component organization;GO:0048285//organelle fission;GO:0022402//cell cycle process;GO:0022607//cellular component assembly;GO:0000003//reproduction;GO:0000280//nuclear division;GO:0044085//cellular component biogenesis;GO:0045132//meiotic chromosome segregation;GO:0043170//macromolecule metabolic process;GO:0035825//homologous recomb…	K17616//CTD small phosphatase-like protein 2 [EC:3.1.3.-]
BGI_novel_G000360	11.824	0	10.8229	0	Novel_gene	8836171	8839646	NC_015442.2	0.04	0.04	0.14	141.3	138.58	116.88	0.02	0.04	0.03	77.26	177.3	60.06	10.8229	0	0	11.824	0	0		K01051//pectinesterase [EC:3.1.1.11]+ko00040//Pentose and glucuronate interconversions+ko01100//Metabolic pathways;K17087//transmembrane 9 superfamily member 3;K01537//Ca2+-transporting ATPase [EC:3.6.3.8]
BGI_novel_G000359	9.20006	2.31916e-203	10.2749	0	Novel_gene	8611155	8613891	NC_015442.2	0	0.01	0.04	25.13	18.19	19.46	0	0.03	0	5.87	3.86	5.8	10.2749	0	0	9.20006	2.31916e-203	3.79981e-203	GO:0032559//adenyl ribonucleotide binding;GO:0036094//small molecule binding;GO:1901265//nucleoside phosphate binding;GO:0043167//ion binding;GO:0030554//adenyl nucleotide binding;GO:0017076//purine nucleotide binding;GO:0043168//anion binding;GO:1901363//heterocyclic compound binding;GO:0005488//binding;GO:0032553//ribonucleotide binding;GO:0097367//carbohydrate derivative binding;GO:0035639//pu…	K10875//DNA repair and recombination protein RAD54 and RAD54-like protein [EC:3.6.4.-]+ko03440//Homologous recombination
BGI_novel_G000358	2.26798	3.23794e-15	2.17458	6.94747e-21	Novel_gene	8346553	8350775	NC_015442.2	0.64	0.18	0.26	1.51	1.62	1.78	0.28	0.18	0.26	1.1	0.99	1.44	2.17458	6.94747e-21	2.11207e-20	2.26798	3.23794e-15	2.03977e-14	GO:0044238//primary metabolic process;GO:0044281//small molecule metabolic process;GO:0071704//organic substance metabolic process;GO:0006006//glucose metabolic process;GO:0019318//hexose metabolic process;GO:0005996//monosaccharide metabolic process;GO:0005975//carbohydrate metabolic process;GO:0008152//metabolic process;GO:1901363//heterocyclic compound binding;GO:0050661//NADP binding;GO:00001…	K00134//glyceraldehyde 3-phosphate dehydrogenase [EC:1.2.1.12]+ko00010//Glycolysis / Gluconeogenesis+ko01230//Biosynthesis of amino acids+ko01100//Metabolic pathways+ko01110//Biosynthesis of secondary metabolites+ko00710//Carbon fixation in photosynthetic organisms+ko01200//Carbon metabolism
BGI_novel_G000353	8.71558	1.07653e-40	10.89	3.59269e-135	Novel_gene	932379	935033	NC_015442.2	0	0	0	5.37	4.45	3.4	0	0	0	1.31	0.8	0.9	10.89	3.59269e-135	4.34173e-135	8.71558	1.07653e-40	4.80328e-40
BGI_novel_G000352	5.94652	3.12177e-09	8.18457	1.06547e-31	Novel_gene	926944	928194	NC_015442.2	0	0	0	1.82	1.34	0.8	0	0	0	0.5	0.09	0.27	8.18457	1.06547e-31	2.79524e-31	5.94652	3.12177e-09	2.2334e-08
BGI_novel_G000348	6.39781	4.35163e-54	2.81163	2.13233e-09	Novel_gene	65607550	65629093	NC_015441.2	0	0	0.07	0	0.48	0	0	0	0.03	0.96	0.68	0.9	2.81163	2.13233e-09	8.12705e-09	6.39781	4.35163e-54	1.69157e-53	GO:0043231//intracellular membrane-bounded organelle;GO:0005622//intracellular;GO:0044464//cell part;GO:0043226//organelle;GO:0043227//membrane-bounded organelle;GO:0044424//intracellular part;GO:0005634//nucleus;GO:0005623//cell;GO:0043229//intracellular organelle;	K21777//G2/mitotic-specific cyclin-B, other
BGI_novel_G000345	5.87685	8.74346e-51	2.98821	4.94791e-48	Novel_gene	65607550	65629082	NC_015441.2	0.13	0.18	0.11	1.42	1.17	0.74	0	0.04	0	1.19	0.47	1.05	2.98821	4.94791e-48	1.09563e-47	5.87685	8.74346e-51	3.51555e-50	GO:0043231//intracellular membrane-bounded organelle;GO:0043229//intracellular organelle;GO:0005634//nucleus;GO:0043226//organelle;GO:0044424//intracellular part;GO:0043227//membrane-bounded organelle;GO:0005622//intracellular;GO:0005623//cell;GO:0044464//cell part;	K21777//G2/mitotic-specific cyclin-B, other
BGI_novel_G000344	5.22302	8.29786e-35	7.58577	8.45531e-23	Novel_gene	65607550	65629042	NC_015441.2	0	0	0	1.1	0.02	0	0	0	0.05	1.24	0.43	0	7.58577	8.45531e-23	2.49351e-22	5.22302	8.29786e-35	3.95753e-34	GO:0043231//intracellular membrane-bounded organelle;GO:0005634//nucleus;GO:0043226//organelle;GO:0043229//intracellular organelle;GO:0044464//cell part;GO:0044424//intracellular part;GO:0005623//cell;GO:0043227//membrane-bounded organelle;GO:0005622//intracellular;	K21777//G2/mitotic-specific cyclin-B, other
BGI_novel_G000343	9.16713	6.87334e-52	6.83722	4.22071e-15	Novel_gene	65607550	65629042	NC_015441.2	0	0	0	0.23	0	0.41	0	0	0	1.49	1.54	0	6.83722	4.22071e-15	1.41983e-14	9.16713	6.87334e-52	2.73373e-51	GO:0005622//intracellular;GO:0044424//intracellular part;GO:0005623//cell;GO:0043226//organelle;GO:0044464//cell part;GO:0043231//intracellular membrane-bounded organelle;GO:0043227//membrane-bounded organelle;GO:0005634//nucleus;GO:0043229//intracellular organelle;	K21777//G2/mitotic-specific cyclin-B, other
BGI_novel_G000341	5.78631	1.80162e-34	8.53306	2.28799e-38	Novel_gene	65607550	65622765	NC_015441.2	0	0	0	0.2	1.32	1.52	0.04	0	0	1.28	0.35	0.77	8.53306	2.28799e-38	5.57532e-38	5.78631	1.80162e-34	8.61958e-34	GO:0043226//organelle;GO:0005622//intracellular;GO:0043229//intracellular organelle;GO:0005623//cell;GO:0043227//membrane-bounded organelle;GO:0005634//nucleus;GO:0044464//cell part;GO:0044424//intracellular part;GO:0043231//intracellular membrane-bounded organelle;	K21777//G2/mitotic-specific cyclin-B, other
BGI_novel_G000338	5.09852	4.40197e-06	5.36265	7.20015e-07	Novel_gene	64787278	64787997	NC_015441.2	0	0	0	0.16	0.82	0.7	0	0	0	0.52	0.37	0.58	5.36265	7.20015e-07	2.95032e-06	5.09852	4.40197e-06	3.47333e-05	GO:0005623//cell;GO:0005622//intracellular;GO:0044464//cell part;GO:0005215//transporter activity;
BGI_novel_G000337	2.68988	5.14444e-05	9.94227	0	Novel_gene	64413035	64416346	NC_015441.2	0.04	0.02	0.11	56.17	62.43	49.17	0	0.01	0.03	0.09	0.11	0.03	9.94227	0	0	2.68988	5.14444e-05	0.000424319		K12178//COP9 signalosome complex subunit 4
BGI_novel_G000333	2.81322	2.38667e-233	2.23869	9.34521e-171	Novel_gene	63752139	63754747	NC_015441.2	0.31	3.45	4.1	20.87	6.23	10.16	1.5	1.47	3.2	16.55	10.45	16.54	2.23869	9.34521e-171	9.50767e-171	2.81322	2.38667e-233	3.48787e-233	GO:0006629//lipid metabolic process;GO:0009056//catabolic process;GO:0071704//organic substance metabolic process;GO:1901575//organic substance catabolic process;GO:0016042//lipid catabolic process;GO:0008152//metabolic process;GO:0044238//primary metabolic process;GO:0003824//catalytic activity;GO:0016787//hydrolase activity;
BGI_novel_G000332	2.84748	0	3.31217	6.19557e-295	Novel_gene	63752139	63754747	NC_015441.2	1.21	2.98	0.95	22.35	13.88	14.37	4.6	4.91	3.61	30.37	25.41	41.78	3.31217	6.19557e-295	4.15164e-295	2.84748	0	0	GO:1901575//organic substance catabolic process;GO:0006629//lipid metabolic process;GO:0009056//catabolic process;GO:0044238//primary metabolic process;GO:0071704//organic substance metabolic process;GO:0016042//lipid catabolic process;GO:0008152//metabolic process;GO:0003824//catalytic activity;GO:0016787//hydrolase activity;
BGI_novel_G000331	4.9227	1.55001e-182	9.65307	1.38771e-135	Novel_gene	63752139	63754742	NC_015441.2	0	0.03	0	14.04	3.69	6.51	0	0.85	0	8.04	9.52	9.39	9.65307	1.38771e-135	1.67321e-135	4.9227	1.55001e-182	2.76829e-182	GO:0044238//primary metabolic process;GO:0071704//organic substance metabolic process;GO:1901575//organic substance catabolic process;GO:0006629//lipid metabolic process;GO:0016042//lipid catabolic process;GO:0009056//catabolic process;GO:0008152//metabolic process;GO:0016787//hydrolase activity;GO:0003824//catalytic activity;
BGI_novel_G000320	3.60667	4.22885e-09	4.36265	1.4783e-06	Novel_gene	59573104	59573655	NC_015441.2	0	0.07	0	0.74	0.2	0.43	0.07	0	0.14	0.64	0.68	1.32	4.36265	1.4783e-06	6.12288e-06	3.60667	4.22885e-09	3.03506e-08	GO:0009987//cellular process;GO:0008152//metabolic process;GO:0006796//phosphate-containing compound metabolic process;GO:0071704//organic substance metabolic process;GO:0006793//phosphorus metabolic process;GO:0019637//organophosphate metabolic process;GO:1901135//carbohydrate derivative metabolic process;GO:0006002//fructose 6-phosphate metabolic process;GO:0044237//cellular metabolic process;G…	K00850//6-phosphofructokinase 1 [EC:2.7.1.11]+ko00010//Glycolysis / Gluconeogenesis+ko00030//Pentose phosphate pathway+ko01230//Biosynthesis of amino acids+ko03018//RNA degradation+ko01100//Metabolic pathways+ko00052//Galactose metabolism+ko00051//Fructose and mannose metabolism+ko01110//Biosynthesis of secondary metabolites+ko01200//Carbon metabolism
BGI_novel_G000310	9.58515	6.92057e-65	6.23188	0	Novel_gene	52269474	52272740	NC_015441.2	0.03	0.11	0.09	6.42	7.22	4.36	0	0	0	0.87	2.16	0.95	6.23188	0	0	9.58515	6.92057e-65	2.45014e-64		K01537//Ca2+-transporting ATPase [EC:3.6.3.8]
BGI_novel_G000309	9.72599	0	9.20934	0	Novel_gene	52267875	52272542	NC_015441.2	0.65	0	0.37	247.05	235.41	122.54	0.07	0.09	0.09	66.54	109.16	32.14	9.20934	0	0	9.72599	0	0		K01537//Ca2+-transporting ATPase [EC:3.6.3.8]
BGI_novel_G000299	8.93982	6.36891e-46	9.40267	1.71971e-61	Novel_gene	25261286	25263407	NC_015441.2	0	0	0	2.01	2.12	1.18	0	0	0	0.42	2.88	0.64	9.40267	1.71971e-61	3.35783e-61	8.93982	6.36891e-46	2.68674e-45		K10527//enoyl-CoA hydratase/3-hydroxyacyl-CoA dehydrogenase [EC:4.2.1.17 1.1.1.35 1.1.1.211]+ko00592//alpha-Linolenic acid metabolism+ko01100//Metabolic pathways+ko01110//Biosynthesis of secondary metabolites+ko01212//Fatty acid metabolism+ko00071//Fatty acid degradation
BGI_novel_G000298	6.32091	3.29783e-11	8.38057	2.69613e-35	Novel_gene	24452703	24454840	NC_015441.2	0	0	0	0.97	0.89	0.74	0	0	0	0.18	0.11	0.39	8.38057	2.69613e-35	6.78558e-35	6.32091	3.29783e-11	2.24616e-10	GO:0051179//localization;GO:0022607//cellular component assembly;GO:1901678//iron coordination entity transport;GO:0008152//metabolic process;GO:0015886//heme transport;GO:0017004//cytochrome complex assembly;GO:0051181//cofactor transport;GO:0009987//cellular process;GO:0043623//cellular protein complex assembly;GO:0034622//cellular macromolecular complex assembly;GO:0071822//protein complex sub…
BGI_novel_G000297	8.40818	1.83224e-34	9.0125	2.85073e-97	Novel_gene	24448264	24452522	NC_015441.2	0	0	0.01	1.95	1.41	1.26	0	0	0	0.6	0.4	0.58	9.0125	2.85073e-97	4.27048e-97	8.40818	1.83224e-34	8.76704e-34	GO:0006259//DNA metabolic process;GO:0015074//DNA integration;GO:0044237//cellular metabolic process;GO:0006725//cellular aromatic compound metabolic process;GO:0009987//cellular process;GO:0006139//nucleobase-containing compound metabolic process;GO:0008152//metabolic process;GO:0071704//organic substance metabolic process;GO:0046483//heterocycle metabolic process;GO:0044260//cellular macromolec…	K15227//arogenate dehydrogenase (NADP+), plant [EC:1.3.1.78]+ko01230//Biosynthesis of amino acids+ko01100//Metabolic pathways+ko01110//Biosynthesis of secondary metabolites+ko00400//Phenylalanine, tyrosine and tryptophan biosynthesis
BGI_novel_G000296	8.97476	8.54965e-47	11.1347	1.72262e-153	Novel_gene	24448124	24452522	NC_015441.2	0	0	0	3.06	2.9	2.47	0	0	0	0.72	0.69	0.51	11.1347	1.72262e-153	1.90082e-153	8.97476	8.54965e-47	3.5797e-46	GO:0090304//nucleic acid metabolic process;GO:0009987//cellular process;GO:0046483//heterocycle metabolic process;GO:0015074//DNA integration;GO:0008152//metabolic process;GO:0006259//DNA metabolic process;GO:0006139//nucleobase-containing compound metabolic process;GO:0044237//cellular metabolic process;GO:0034641//cellular nitrogen compound metabolic process;GO:0071704//organic substance metabo…	K15227//arogenate dehydrogenase (NADP+), plant [EC:1.3.1.78]+ko01230//Biosynthesis of amino acids+ko01100//Metabolic pathways+ko01110//Biosynthesis of secondary metabolites+ko00400//Phenylalanine, tyrosine and tryptophan biosynthesis
BGI_novel_G000294	2.43422	6.6948e-12	2.12713	1.33504e-07	Novel_gene	22861617	22867211	NC_015441.2	0.22	0	0.04	0.67	0.14	0.32	0.04	0.21	0.08	0	1.18	0.7	2.12713	1.33504e-07	5.34528e-07	2.43422	6.6948e-12	4.49366e-11	GO:0044444//cytoplasmic part;GO:0005829//cytosol;GO:0043227//membrane-bounded organelle;GO:0005623//cell;GO:0043226//organelle;GO:0005737//cytoplasm;GO:0044464//cell part;GO:0043229//intracellular organelle;GO:0005773//vacuole;GO:0005622//intracellular;GO:0044424//intracellular part;GO:0043231//intracellular membrane-bounded organelle;GO:0016790//thiolester hydrolase activity;GO:0016788//hydrolas…	K01074//palmitoyl-protein thioesterase [EC:3.1.2.22]+ko01100//Metabolic pathways+ko00062//Fatty acid elongation+ko01212//Fatty acid metabolism
BGI_novel_G000291	3.83104	8.28484e-38	5.12819	2.88363e-18	Novel_gene	18894298	18896102	NC_015441.2	0	0	0.04	0.45	0.51	0.34	0.1	0.06	0.1	0.94	1.25	1.46	5.12819	2.88363e-18	9.17712e-18	3.83104	8.28484e-38	3.81922e-37		K03260//translation initiation factor 4G+ko03013//RNA transport;K16613//ornithine decarboxylase antizyme 2;K05387//glutamate receptor, ionotropic, plant;K17268//coatomer subunit epsilon
BGI_novel_G000290	2.89207	6.74679e-16	2.40788	4.231e-29	Novel_gene	18891652	18894141	NC_015441.2	0.14	0.19	0.19	1.01	0.75	1.02	0.04	0.09	0.03	0.63	0.35	0.21	2.40788	4.231e-29	1.14373e-28	2.89207	6.74679e-16	4.19222e-15	GO:0023052//signaling;GO:0051716//cellular response to stimulus;GO:0007154//cell communication;GO:0050794//regulation of cellular process;GO:0050896//response to stimulus;GO:0006952//defense response;GO:0050789//regulation of biological process;GO:0065007//biological regulation;GO:0007165//signal transduction;GO:0006950//response to stress;GO:0009987//cellular process;GO:0044464//cell part;GO:007…	K13457//disease resistance protein RPM1+ko04626//Plant-pathogen interaction
BGI_novel_G000289	8.20933	6.05482e-31	6.65543	1.13764e-13	Novel_gene	13101021	13103956	NC_015441.2	0	0	0	0.31	0.17	0.08	0	0	0	0.24	1.01	0.49	6.65543	1.13764e-13	3.93677e-13	8.20933	6.05482e-31	3.02692e-30	GO:0044237//cellular metabolic process;GO:0015074//DNA integration;GO:0090304//nucleic acid metabolic process;GO:0046483//heterocycle metabolic process;GO:0009987//cellular process;GO:0044238//primary metabolic process;GO:0006139//nucleobase-containing compound metabolic process;GO:0034641//cellular nitrogen compound metabolic process;GO:0006807//nitrogen compound metabolic process;GO:0043170//ma…	K19525//vacuolar protein sorting-associated protein 13A/C;K12349//neutral ceramidase [EC:3.5.1.23]+ko00600//Sphingolipid metabolism+ko01100//Metabolic pathways;K02469//DNA gyrase subunit A [EC:5.99.1.3];K01191//alpha-mannosidase [EC:3.2.1.24]+ko00511//Other glycan degradation
BGI_novel_G000288	11.3483	2.17098e-163	12.088	0	Novel_gene	12001119	12004064	NC_015441.2	0.01	0	0	20.72	15.05	13.17	0	0	0	6.06	4.88	4.03	12.088	0	0	11.3483	2.17098e-163	4.18862e-163	GO:0006259//DNA metabolic process;GO:0071704//organic substance metabolic process;GO:0044237//cellular metabolic process;GO:0006725//cellular aromatic compound metabolic process;GO:0006807//nitrogen compound metabolic process;GO:0015074//DNA integration;GO:0043170//macromolecule metabolic process;GO:1901360//organic cyclic compound metabolic process;GO:0044238//primary metabolic process;GO:000998…	K15227//arogenate dehydrogenase (NADP+), plant [EC:1.3.1.78]+ko01230//Biosynthesis of amino acids+ko01100//Metabolic pathways+ko01110//Biosynthesis of secondary metabolites+ko00400//Phenylalanine, tyrosine and tryptophan biosynthesis;K03260//translation initiation factor 4G+ko03013//RNA transport;K03006//DNA-directed RNA polymerase II subunit RPB1 [EC:2.7.7.6]+ko00230//Purine metabolism+ko03020//…
BGI_novel_G000287	11.4209	0	11.9629	0	Novel_gene	11552623	11555705	NC_015441.2	0	0.02	0	39.37	25.87	24.13	0	0.01	0	12.54	12.41	5.94	11.9629	0	0	11.4209	0	0
BGI_novel_G000279	8.89359	8.59425e-45	2.34994	2.10091e-07	Novel_gene	5177595	5183039	NC_015441.2	0	0.12	0	0.61	0	0	0	0	0	0.31	2.89	0.35	2.34994	2.10091e-07	8.4648e-07	8.89359	8.59425e-45	3.65754e-44	GO:0016021//integral component of membrane;GO:0031224//intrinsic component of membrane;GO:0016020//membrane;GO:0044425//membrane part;	K01988//lactosylceramide 4-alpha-galactosyltransferase [EC:2.4.1.228]+ko00603//Glycosphingolipid biosynthesis - globo and isoglobo series+ko00601//Glycosphingolipid biosynthesis - lacto and neolacto series+ko01100//Metabolic pathways
BGI_novel_G000275	3.48504	1.93017e-16	5.43304	4.02819e-07	Novel_gene	4437532	4438310	NC_015441.2	0	0	0	0.46	0.23	0.29	0.09	0.14	0.1	1.15	1.24	1.34	5.43304	4.02819e-07	1.63718e-06	3.48504	1.93017e-16	1.18775e-15		K07305//peptide-methionine (R)-S-oxide reductase [EC:1.8.4.12];K13420//LRR receptor-like serine/threonine-protein kinase FLS2 [EC:2.7.11.1]+ko04626//Plant-pathogen interaction+ko04016//MAPK signaling pathway - plant;K17609//nucleoredoxin [EC:1.8.1.8];K07739//elongator complex protein 3 [EC:2.3.1.48]
BGI_novel_G000274	3.56137	8.16185e-32	4.75437	1.42426e-49	Novel_gene	4431262	4439859	NC_015441.2	0	0.01	0.04	0.74	0.24	0.44	0	0.05	0.04	0.65	0.13	0.32	4.75437	1.42426e-49	3.11695e-49	3.56137	8.16185e-32	4.03716e-31		K03260//translation initiation factor 4G+ko03013//RNA transport;K17435//large subunit ribosomal protein L54;K12447//UDP-sugar pyrophosphorylase [EC:2.7.7.64]+ko00520//Amino sugar and nucleotide sugar metabolism+ko00040//Pentose and glucuronate interconversions+ko01100//Metabolic pathways+ko00052//Galactose metabolism+ko00053//Ascorbate and aldarate metabolism
BGI_novel_G000272	2.46238	4.90388e-43	3.35727	3.41104e-42	Novel_gene	4431262	4439859	NC_015441.2	0.09	0.1	0.1	1.39	0.9	0.73	0.34	0.09	0.4	1.37	1.44	1.84	3.35727	3.41104e-42	7.9527e-42	2.46238	4.90388e-43	2.12812e-42		K03260//translation initiation factor 4G+ko03013//RNA transport;K17435//large subunit ribosomal protein L54
BGI_novel_G000268	6.27229	6.31e-11	3.83427	3.58961e-45	Novel_gene	3347053	3351088	NC_015441.2	0.19	0.17	0	1.96	1.92	1.07	0	0	0	0.23	0.65	0	3.83427	3.58961e-45	8.14596e-45	6.27229	6.31e-11	4.32357e-10	GO:0005488//binding;GO:0003723//RNA binding;GO:0097159//organic cyclic compound binding;GO:0003676//nucleic acid binding;GO:1901363//heterocyclic compound binding;
BGI_novel_G000257	6.16524	2.46803e-10	4.48029	2.58406e-32	Novel_gene	67171415	67186558	NC_015440.2	0.07	0	0	0.84	0.28	0.38	0	0	0	0.13	0.25	0	4.48029	2.58406e-32	6.73232e-32	6.16524	2.46803e-10	1.71651e-09	GO:0044464//cell part;GO:0005622//intracellular;GO:0005737//cytoplasm;GO:0044424//intracellular part;GO:0005623//cell;GO:0008047//enzyme activator activity;GO:0005096//GTPase activator activity;GO:0098772//molecular function regulator;GO:0043169//cation binding;GO:0005488//binding;GO:0030695//GTPase regulator activity;GO:0046872//metal ion binding;GO:0030234//enzyme regulator activity;GO:0043167/…	K12489//Arf-GAP with coiled-coil, ANK repeat and PH domain-containing protein+ko04144//Endocytosis
BGI_novel_G000246	11.2026	1.41484e-151	10.5418	5.8576e-223	Novel_gene	55143458	55150732	NC_015440.2	0	0	0.01	2.28	3.11	2.74	0	0	0	1.87	3.59	0.96	10.5418	5.8576e-223	4.89318e-223	11.2026	1.41484e-151	2.89676e-151	GO:0008152//metabolic process;GO:0090304//nucleic acid metabolic process;GO:1901360//organic cyclic compound metabolic process;GO:0009987//cellular process;GO:0044260//cellular macromolecule metabolic process;GO:0006807//nitrogen compound metabolic process;GO:0046483//heterocycle metabolic process;GO:0006139//nucleobase-containing compound metabolic process;GO:0034641//cellular nitrogen compound …	K19525//vacuolar protein sorting-associated protein 13A/C;K01191//alpha-mannosidase [EC:3.2.1.24]+ko00511//Other glycan degradation;K00102//D-lactate dehydrogenase (cytochrome) [EC:1.1.2.4]+ko00620//Pyruvate metabolism;K12349//neutral ceramidase [EC:3.5.1.23]+ko00600//Sphingolipid metabolism+ko01100//Metabolic pathways
BGI_novel_G000245	11.1373	1.48274e-146	12.0948	4.58547e-251	Novel_gene	55143447	55149997	NC_015440.2	0	0	0	3.9	4.19	2.84	0	0	0	1.77	2.13	1.94	12.0948	4.58547e-251	3.51402e-251	11.1373	1.48274e-146	3.11175e-146	GO:0046483//heterocycle metabolic process;GO:0015074//DNA integration;GO:0034641//cellular nitrogen compound metabolic process;GO:0006725//cellular aromatic compound metabolic process;GO:0044260//cellular macromolecule metabolic process;GO:0044238//primary metabolic process;GO:0006139//nucleobase-containing compound metabolic process;GO:0008152//metabolic process;GO:0006259//DNA metabolic process…	K19525//vacuolar protein sorting-associated protein 13A/C;K01191//alpha-mannosidase [EC:3.2.1.24]+ko00511//Other glycan degradation;K00102//D-lactate dehydrogenase (cytochrome) [EC:1.1.2.4]+ko00620//Pyruvate metabolism;K12349//neutral ceramidase [EC:3.5.1.23]+ko00600//Sphingolipid metabolism+ko01100//Metabolic pathways
BGI_novel_G000240	2.65472	2.45728e-23	2.14623	2.489e-49	Novel_gene	53026313	53045915	NC_015440.2	0.18	0.38	0.33	1.83	0.92	1.2	0.19	0.04	0	0.8	0.58	0	2.14623	2.489e-49	5.45464e-49	2.65472	2.45728e-23	1.3629e-22
BGI_novel_G000239	5.0791	1.48608e-28	6.64823	2.52173e-71	Novel_gene	53026313	53045915	NC_015440.2	0.03	0	0	0.83	1.15	0.77	0.01	0.01	0.01	0.68	0.35	0	6.64823	2.52173e-71	4.54176e-71	5.0791	1.48608e-28	7.67385e-28
BGI_novel_G000235	6.51356	2.09878e-12	8.54852	1.08222e-38	Novel_gene	51742407	51744394	NC_015440.2	0	0	0	1.36	1.05	0.74	0	0	0	0.29	0.11	0.42	8.54852	1.08222e-38	2.62582e-38	6.51356	2.09878e-12	1.39211e-11	GO:0046483//heterocycle metabolic process;GO:0090304//nucleic acid metabolic process;GO:0006259//DNA metabolic process;GO:0015074//DNA integration;GO:0044237//cellular metabolic process;GO:0043170//macromolecule metabolic process;GO:0034641//cellular nitrogen compound metabolic process;GO:0006725//cellular aromatic compound metabolic process;GO:0071704//organic substance metabolic process;GO:0044…
BGI_novel_G000234	10.5286	8.45555e-107	11.5439	1.5154e-189	Novel_gene	51610764	51617081	NC_015440.2	0	0	0	4.02	3.54	3.52	0	0	0	0.99	4.05	0.41	11.5439	1.5154e-189	1.42841e-189	10.5286	8.45555e-107	2.22275e-106		K19525//vacuolar protein sorting-associated protein 13A/C;K00102//D-lactate dehydrogenase (cytochrome) [EC:1.1.2.4]+ko00620//Pyruvate metabolism;K15255//ATP-dependent DNA helicase PIF1 [EC:3.6.4.12]
BGI_novel_G000233	6.91846	2.15676e-15	9.17787	1.79246e-54	Novel_gene	51610721	51617081	NC_015440.2	0	0	0	0	4.57	1.16	0	0	0	0	0	1.47	9.17787	1.79246e-54	3.73694e-54	6.91846	2.15676e-15	1.35364e-14
BGI_novel_G000232	6.9651	4.14925e-29	10.0036	8.62997e-85	Novel_gene	51610721	51617081	NC_015440.2	0	0	0	0.08	3.13	2.83	0.01	0	0	0	1.42	0.02	10.0036	8.62997e-85	1.4048e-84	6.9651	4.14925e-29	2.12584e-28		K17087//transmembrane 9 superfamily member 3;K01537//Ca2+-transporting ATPase [EC:3.6.3.8]
BGI_novel_G000230	12.023	1.33531e-230	9.90781	0	Novel_gene	51610721	51617081	NC_015440.2	0	0	0.08	34.83	31.29	10.36	0	0	0	21.7	10.12	10.36	9.90781	0	0	12.023	1.33531e-230	1.97492e-230
BGI_novel_G000229	9.74576	1.12687e-70	11.1656	5.75566e-156	Novel_gene	51610721	51617081	NC_015440.2	0	0	0	4.29	5.1	2.48	0	0	0	1.46	1.66	1.49	11.1656	5.75566e-156	6.25296e-156	9.74576	1.12687e-70	3.79939e-70
BGI_novel_G000225	3.69798	1.26551e-55	4.56846	3.63799e-159	Novel_gene	46996663	47000996	NC_015440.2	0.06	0.14	0.03	2.2	1.37	1.85	0.02	0.11	0.05	0.72	0.77	0.76	4.56846	3.63799e-159	3.89029e-159	3.69798	1.26551e-55	4.8512e-55
BGI_novel_G000212	9.7752	8.65829e-72	11.3159	1.45394e-168	Novel_gene	27170439	27173592	NC_015440.2	0	0	0	4.91	5.02	3.76	0	0	0	1.01	3.05	0.68	11.3159	1.45394e-168	1.49281e-168	9.7752	8.65829e-72	2.89638e-71		K01537//Ca2+-transporting ATPase [EC:3.6.3.8];K01051//pectinesterase [EC:3.1.1.11]+ko00040//Pentose and glucuronate interconversions+ko01100//Metabolic pathways;K17087//transmembrane 9 superfamily member 3
BGI_novel_G000210	2.56706	9.87363e-43	4.30704	3.59012e-41	Novel_gene	18496409	18498384	NC_015440.2	0.12	0.08	0	1.35	1.01	1.56	0.19	0.57	0.38	2.29	2.65	1.72	4.30704	3.59012e-41	8.46498e-41	2.56706	9.87363e-43	4.2976e-42		K17604//zinc finger SWIM domain-containing protein 3;K20562//biphenyl-4-hydroxylase
BGI_novel_G000209	2.04495	1.59004e-19	3.86288	7.26672e-84	Novel_gene	18495778	18498384	NC_015440.2	0.04	0.15	0.18	2.57	0.74	2.13	0.14	0.21	0.21	0.98	0.41	0.97	3.86288	7.26672e-84	1.19108e-83	2.04495	1.59004e-19	9.32107e-19		K17604//zinc finger SWIM domain-containing protein 3;K20562//biphenyl-4-hydroxylase
BGI_novel_G000193	10.1951	0	8.78596	0	Novel_gene	2634808	2637426	NC_015440.2	0.23	0.01	0.38	111.65	89.83	78.66	0.05	0	0.07	52.14	56.84	25.79	8.78596	0	0	10.1951	0	0		K01051//pectinesterase [EC:3.1.1.11]+ko00040//Pentose and glucuronate interconversions+ko01100//Metabolic pathways;K01537//Ca2+-transporting ATPase [EC:3.6.3.8];K17087//transmembrane 9 superfamily member 3
BGI_novel_G000170	4.05953	5.31666e-19	2.83273	4.64551e-32	Novel_gene	50025560	50028054	NC_015439.2	0.1	0.25	0.09	0.76	0.52	1.86	0.02	0.02	0.05	0.24	0.94	0.16	2.83273	4.64551e-32	1.21401e-31	4.05953	5.31666e-19	3.13735e-18	GO:0006259//DNA metabolic process;GO:0009058//biosynthetic process;GO:0060255//regulation of macromolecule metabolic process;GO:0009791//post-embryonic development;GO:0003006//developmental process involved in reproduction;GO:0048856//anatomical structure development;GO:0019438//aromatic compound biosynthetic process;GO:0022414//reproductive process;GO:0006355//regulation of transcription, DNA-te…	K09272//structure-specific recognition protein 1
BGI_novel_G000163	4.03824	5.57427e-65	4.37844	0.000284144	Novel_gene	47251949	47261137	NC_015439.2	0	0	0	0	0.15	0	0.27	0	0.01	2.4	0.75	1.42	4.37844	0.000284144	0.00129103	4.03824	5.57427e-65	1.97004e-64	GO:1901363//heterocyclic compound binding;GO:0003676//nucleic acid binding;GO:0097159//organic cyclic compound binding;GO:0005488//binding;	K08739//DNA mismatch repair protein MLH3+ko03430//Mismatch repair
BGI_novel_G000159	4.97287	1.22482e-33	4.69181	4.41546e-15	Novel_gene	46691739	46692987	NC_015439.2	0.04	0.04	0	0.13	0.42	1.55	0.08	0	0.09	1.02	2.37	1.99	4.69181	4.41546e-15	1.4862e-14	4.97287	1.22482e-33	5.90564e-33	GO:1901576//organic substance biosynthetic process;GO:0090304//nucleic acid metabolic process;GO:0044249//cellular biosynthetic process;GO:0044260//cellular macromolecule metabolic process;GO:0006366//transcription from RNA polymerase II promoter;GO:0044271//cellular nitrogen compound biosynthetic process;GO:0044238//primary metabolic process;GO:0071704//organic substance metabolic process;GO:003…	K03006//DNA-directed RNA polymerase II subunit RPB1 [EC:2.7.7.6]+ko00230//Purine metabolism+ko03020//RNA polymerase+ko01100//Metabolic pathways+ko00240//Pyrimidine metabolism
BGI_novel_G000146	11.1689	5.75118e-149	9.5682	3.3036e-67	Novel_gene	37820160	37822226	NC_015439.2	0	0	0	2.18	1.17	2.85	0	0	0	9.3	4.42	5.23	9.5682	3.3036e-67	6.13525e-67	11.1689	5.75118e-149	1.19506e-148	GO:0006259//DNA metabolic process;GO:0009987//cellular process;GO:0090304//nucleic acid metabolic process;GO:0006725//cellular aromatic compound metabolic process;GO:0034641//cellular nitrogen compound metabolic process;GO:0071704//organic substance metabolic process;GO:1901360//organic cyclic compound metabolic process;GO:0015074//DNA integration;GO:0006139//nucleobase-containing compound metabo…	K15227//arogenate dehydrogenase (NADP+), plant [EC:1.3.1.78]+ko01230//Biosynthesis of amino acids+ko01100//Metabolic pathways+ko01110//Biosynthesis of secondary metabolites+ko00400//Phenylalanine, tyrosine and tryptophan biosynthesis
BGI_novel_G000144	13.3529	0	11.2654	0	Novel_gene	34168537	34171705	NC_015439.2	0.03	0.02	0.08	114.52	126.26	93.8	0.01	0	0.02	96.07	177.53	56.9	11.2654	0	0	13.3529	0	0		K17087//transmembrane 9 superfamily member 3;K01051//pectinesterase [EC:3.1.1.11]+ko00040//Pentose and glucuronate interconversions+ko01100//Metabolic pathways;K01537//Ca2+-transporting ATPase [EC:3.6.3.8]
BGI_novel_G000137	4.75258	7.48793e-106	7.34142	0	Novel_gene	28924107	28927936	NC_015439.2	0.07	0.09	0.06	17.18	9.55	8.97	0	0.04	0.13	1.68	1.24	1.4	7.34142	0	0	4.75258	7.48793e-106	1.98002e-105	GO:0044237//cellular metabolic process;GO:0034641//cellular nitrogen compound metabolic process;GO:0015074//DNA integration;GO:0044260//cellular macromolecule metabolic process;GO:0006807//nitrogen compound metabolic process;GO:0090304//nucleic acid metabolic process;GO:1901360//organic cyclic compound metabolic process;GO:0006139//nucleobase-containing compound metabolic process;GO:0008152//meta…	K10398//kinesin family member 11;K20279//synaptojanin [EC:3.1.3.36]+ko01100//Metabolic pathways+ko04070//Phosphatidylinositol signaling system+ko00562//Inositol phosphate metabolism;K03260//translation initiation factor 4G+ko03013//RNA transport;K15227//arogenate dehydrogenase (NADP+), plant [EC:1.3.1.78]+ko01230//Biosynthesis of amino acids+ko01100//Metabolic pathways+ko01110//Biosynthesis of se…
BGI_novel_G000133	10.8111	9.35472e-124	11.7099	2.24632e-206	Novel_gene	23109903	23112768	NC_015439.2	0	0	0	7.29	6.05	6.08	0	0	0	2.56	5.77	2.27	11.7099	2.24632e-206	1.99383e-206	10.8111	9.35472e-124	2.21505e-123		K01537//Ca2+-transporting ATPase [EC:3.6.3.8];K17087//transmembrane 9 superfamily member 3;K01051//pectinesterase [EC:3.1.1.11]+ko00040//Pentose and glucuronate interconversions+ko01100//Metabolic pathways
BGI_novel_G000132	5.57466	1.19247e-37	6.17762	2.12486e-38	Novel_gene	22430579	22433188	NC_015439.2	0	0.01	0.01	1.01	0.36	0.63	0.03	0	0.02	1.25	0.12	0.7	6.17762	2.12486e-38	5.17429e-38	5.57466	1.19247e-37	5.50643e-37
BGI_novel_G000131	2.02385	2.17421e-74	2.49127	6.5822e-106	Novel_gene	22426945	22433188	NC_015439.2	0.93	1.14	0.52	4.76	3.87	5.93	0.97	1.06	1.43	4.62	4.64	4.88	2.49127	6.5822e-106	9.35899e-106	2.02385	2.17421e-74	7.11451e-74
BGI_novel_G000128	5.27909	1.25908e-06	7.67008	6.96424e-24	Novel_gene	16030879	16031914	NC_015439.2	0	0	0	1.64	1.29	0.43	0	0	0	0.25	0.38	0	7.67008	6.96424e-24	2.02065e-23	5.27909	1.25908e-06	9.74037e-06
BGI_novel_G000125	8.27909	3.89147e-32	9.90181	2.53814e-80	Novel_gene	1522239	1525347	NC_015439.2	0	0	0	1.69	2.03	1.37	0	0	0	0.62	0.72	0.33	9.90181	2.53814e-80	4.26004e-80	8.27909	3.89147e-32	1.9154e-31		K12349//neutral ceramidase [EC:3.5.1.23]+ko00600//Sphingolipid metabolism+ko01100//Metabolic pathways;K02469//DNA gyrase subunit A [EC:5.99.1.3];K09660//mannose-P-dolichol utilization defect 1;K16196//eukaryotic translation initiation factor 2-alpha kinase 4 [EC:2.7.11.1]+ko04141//Protein processing in endoplasmic reticulum
BGI_novel_G000120	3.95981	5.1155e-51	5.8609	6.34878e-164	Novel_gene	96608140	96609491	NC_015438.2	0.05	0.18	0.07	6.35	4.9	6.38	0.26	0.13	0.03	3.02	1.51	1.87	5.8609	6.34878e-164	6.6634e-164	3.95981	5.1155e-51	2.051e-50		K20855//beta-1,3-galactosyltransferase 1/2/3/4/5/7/8 [EC:2.4.1.-];K16613//ornithine decarboxylase antizyme 2;K02706//photosystem II P680 reaction center D2 protein [EC:1.10.3.9]+ko01100//Metabolic pathways+ko00195//Photosynthesis
BGI_novel_G000116	3.56603	6.08417e-124	4.0061	1.86884e-44	Novel_gene	96011294	96016142	NC_015438.2	0.01	0.07	0.01	0.73	0.14	0.52	0.1	0.12	0.17	1.22	2.34	1.08	4.0061	1.86884e-44	4.27439e-44	3.56603	6.08417e-124	1.43906e-123		K12447//UDP-sugar pyrophosphorylase [EC:2.7.7.64]+ko00520//Amino sugar and nucleotide sugar metabolism+ko00040//Pentose and glucuronate interconversions+ko01100//Metabolic pathways+ko00052//Galactose metabolism+ko00053//Ascorbate and aldarate metabolism;K13420//LRR receptor-like serine/threonine-protein kinase FLS2 [EC:2.7.11.1]+ko04626//Plant-pathogen interaction+ko04016//MAPK signaling pathway …
BGI_novel_G000100	5.51356	1.9939e-07	2.62569	0.000939195	Novel_gene	90133328	90133904	NC_015438.2	0	0.13	0	0.06	0.19	0.54	0	0	0	0.27	0.72	0.54	2.62569	0.000939195	0.00439153	5.51356	1.9939e-07	1.50297e-06	GO:0015074//DNA integration;GO:0044260//cellular macromolecule metabolic process;GO:0043170//macromolecule metabolic process;GO:0008152//metabolic process;GO:0006139//nucleobase-containing compound metabolic process;GO:0044237//cellular metabolic process;GO:0009987//cellular process;GO:0006807//nitrogen compound metabolic process;GO:0044238//primary metabolic process;GO:0034641//cellular nitrogen…
BGI_novel_G000099	7.03226	3.15927e-154	4.88625	2.74026e-50	Novel_gene	89467953	89469306	NC_015438.2	0.09	0.09	0	2.32	1.4	1.62	0.03	0.05	0.06	5.54	5.53	8.06	4.88625	2.74026e-50	5.95179e-50	7.03226	3.15927e-154	6.34074e-154	GO:0032787//monocarboxylic acid metabolic process;GO:0044281//small molecule metabolic process;GO:0031408//oxylipin biosynthetic process;GO:0044255//cellular lipid metabolic process;GO:0043436//oxoacid metabolic process;GO:0006631//fatty acid metabolic process;GO:0006082//organic acid metabolic process;GO:0072330//monocarboxylic acid biosynthetic process;GO:0006629//lipid metabolic process;GO:000…	K15718//linoleate 9S-lipoxygenase [EC:1.13.11.58]+ko00591//Linoleic acid metabolism
BGI_novel_G000097	2.84155	0	4.95541	0	Novel_gene	88465350	88469674	NC_015438.2	2.16	0.7	1.44	57.19	41.45	34.83	1.78	1.96	1.63	13.04	18.81	5.44	4.95541	0	0	2.84155	0	0	GO:0030554//adenyl nucleotide binding;GO:0043167//ion binding;GO:1901265//nucleoside phosphate binding;GO:0043168//anion binding;GO:0097367//carbohydrate derivative binding;GO:0097159//organic cyclic compound binding;GO:0003824//catalytic activity;GO:0016772//transferase activity, transferring phosphorus-containing groups;GO:0000166//nucleotide binding;GO:0032553//ribonucleotide binding;GO:003563…	K04445//ribosomal protein S6 kinase alpha-5 [EC:2.7.11.1]
BGI_novel_G000093	10.5609	1.29645e-108	9.82784	3.22081e-77	Novel_gene	86654935	86658238	NC_015438.2	0	0	0	1.58	1.53	1.61	0	0	0	1.56	5.12	1.21	9.82784	3.22081e-77	5.54222e-77	10.5609	1.29645e-108	3.37047e-108		K01537//Ca2+-transporting ATPase [EC:3.6.3.8];K01051//pectinesterase [EC:3.1.1.11]+ko00040//Pentose and glucuronate interconversions+ko01100//Metabolic pathways;K17087//transmembrane 9 superfamily member 3
BGI_novel_G000092	7.50351	6.85258e-114	5.39278	8.1177e-51	Novel_gene	86654935	86658238	NC_015438.2	0.02	0.01	0.02	1	0.58	0.94	0.01	0	0.03	0.93	4.93	0.64	5.39278	8.1177e-51	1.75355e-50	7.50351	6.85258e-114	1.72546e-113		K01537//Ca2+-transporting ATPase [EC:3.6.3.8];K01051//pectinesterase [EC:3.1.1.11]+ko00040//Pentose and glucuronate interconversions+ko01100//Metabolic pathways;K17087//transmembrane 9 superfamily member 3
BGI_novel_G000085	5.23602	1.07019e-10	3.74116	1.04561e-20	Novel_gene	82310617	82312039	NC_015438.2	0.19	0	0.03	1.23	0.65	1.14	0	0	0.03	0.52	0.33	0.41	3.74116	1.04561e-20	3.18848e-20	5.23602	1.07019e-10	7.38052e-10
BGI_novel_G000075	4.93408	6.46444e-74	7.77408	2.71922e-25	Novel_gene	71737972	71741321	NC_015438.2	0	0	0	0.9	1.02	0.23	0.22	0	0	2.15	3.4	1.02	7.77408	2.71922e-25	7.73421e-25	4.93408	6.46444e-74	2.12334e-73		K05275//pyridoxine 4-dehydrogenase [EC:1.1.1.65]+ko00750//Vitamin B6 metabolism+ko01100//Metabolic pathways
BGI_novel_G000070	11.6697	1.18636e-192	12.7879	0	Novel_gene	70889292	70891790	NC_015438.2	0	0.01	0.01	84.6	54.85	48.57	0	0	0	11.08	4.84	6.13	12.7879	0	0	11.6697	1.18636e-192	2.03344e-192	GO:0044260//cellular macromolecule metabolic process;GO:0006139//nucleobase-containing compound metabolic process;GO:0008152//metabolic process;GO:0046483//heterocycle metabolic process;GO:0006725//cellular aromatic compound metabolic process;GO:0043170//macromolecule metabolic process;GO:1901360//organic cyclic compound metabolic process;GO:0009987//cellular process;GO:0015074//DNA integration;G…	K16279//E3 ubiquitin-protein ligase KEG [EC:2.7.11.1 2.3.2.27];K17469//sulfate transporter 2, low-affinity;K15503//serine/threonine-protein phosphatase 6 regulatory ankyrin repeat subunit B;K20923//mixed-linked glucan synthase [EC:2.4.1.-];K03260//translation initiation factor 4G+ko03013//RNA transport
BGI_novel_G000069	10.7794	8.40782e-241	12.6534	0	Novel_gene	69385043	69390620	NC_015438.2	0	0	0	5.61	7.27	6.15	0	0	0.01	2.88	4.41	3.44	12.6534	0	0	10.7794	8.40782e-241	1.19912e-240		K04125//gibberellin 2-oxidase [EC:1.14.11.13]+ko00904//Diterpenoid biosynthesis+ko01110//Biosynthesis of secondary metabolites;K19525//vacuolar protein sorting-associated protein 13A/C;K02469//DNA gyrase subunit A [EC:5.99.1.3]
BGI_novel_G000067	7.77659	1.79508e-24	9.42874	2.33008e-62	Novel_gene	68366458	68369650	NC_015438.2	0	0	0	1.97	0.92	0.66	0	0	0	0.39	0.49	0.28	9.42874	2.33008e-62	4.51245e-62	7.77659	1.79508e-24	9.80471e-24		K22048//mechanosensitive ion channel protein 4/5/6/7/8/9/10;K18195//rhamnogalacturonan endolyase [EC:4.2.2.23];K20178//vacuolar protein sorting-associated protein 8;K12598//ATP-dependent RNA helicase DOB1 [EC:3.6.4.13]+ko03018//RNA degradation;K14638//solute carrier family 15 (peptide/histidine transporter), member 3/4
BGI_novel_G000060	7.87266	8.81761e-26	9.36536	2.86976e-60	Novel_gene	59155338	59158203	NC_015438.2	0	0	0	1.29	1.46	1.2	0	0	0	0.46	0.77	0.16	9.36536	2.86976e-60	5.66491e-60	7.87266	8.81761e-26	4.72716e-25
BGI_novel_G000058	11.5016	8.85068e-177	11.2924	0	Novel_gene	57726016	57730436	NC_015438.2	0	0	0.01	7.07	5.96	5.66	0	0	0	3.93	4.27	2.8	11.2924	0	0	11.5016	8.85068e-177	1.61828e-176		K01051//pectinesterase [EC:3.1.1.11]+ko00040//Pentose and glucuronate interconversions+ko01100//Metabolic pathways;K17087//transmembrane 9 superfamily member 3;K01537//Ca2+-transporting ATPase [EC:3.6.3.8]
BGI_novel_G000056	5.65106	5.97531e-08	11.5022	1.56064e-185	Novel_gene	52520306	52523455	NC_015438.2	0	0	0	5.41	6.1	4.37	0	0	0	0.07	0.14	0.08	11.5022	1.56064e-185	1.49637e-185	5.65106	5.97531e-08	4.42461e-07		K01051//pectinesterase [EC:3.1.1.11]+ko00040//Pentose and glucuronate interconversions+ko01100//Metabolic pathways
BGI_novel_G000055	11.6259	2.15235e-188	11.6939	1.07551e-204	Novel_gene	48580031	48582696	NC_015438.2	0	0	0	8.4	6.06	6.21	0	0	0	2.97	15.38	1.27	11.6939	1.07551e-204	9.6113e-205	11.6259	2.15235e-188	3.76159e-188		K01051//pectinesterase [EC:3.1.1.11]+ko00040//Pentose and glucuronate interconversions+ko01100//Metabolic pathways;K01537//Ca2+-transporting ATPase [EC:3.6.3.8]
BGI_novel_G000053	12.1579	0	13.1322	0	Novel_gene	32564416	32567346	NC_015438.2	0	0	0.01	33.73	37.44	30.6	0	0	0.01	12.86	29.86	9.67	13.1322	0	0	12.1579	0	0		K01537//Ca2+-transporting ATPase [EC:3.6.3.8];K17087//transmembrane 9 superfamily member 3;K01051//pectinesterase [EC:3.1.1.11]+ko00040//Pentose and glucuronate interconversions+ko01100//Metabolic pathways
BGI_novel_G000052	7.40108	5.76581e-20	9.14925	1.2284e-53	Novel_gene	31384423	31389197	NC_015438.2	0	0	0	0.98	0.58	0.38	0	0	0	0.2	0.27	0.12	9.14925	1.2284e-53	2.5826e-53	7.40108	5.76581e-20	3.35374e-19		K09660//mannose-P-dolichol utilization defect 1;K14309//nuclear pore complex protein Nup93+ko03013//RNA transport;K02469//DNA gyrase subunit A [EC:5.99.1.3];K01507//inorganic pyrophosphatase [EC:3.6.1.1]+ko00190//Oxidative phosphorylation
BGI_novel_G000050	2.77659	2.46092e-07	2.76695	9.18201e-73	Novel_gene	31045954	31065295	NC_015438.2	0.34	0.23	0.18	2.13	1.46	1.51	0.01	0.01	0.04	0.19	0.04	0.17	2.76695	9.18201e-73	1.63554e-72	2.77659	2.46092e-07	1.86189e-06		K14300//nuclear pore complex protein Nup133+ko03013//RNA transport
BGI_novel_G000049	5.14999	2.77596e-23	8.85547	9.73134e-46	Novel_gene	27944891	27955646	NC_015438.2	0	0	0	1.35	0.97	1.33	0	0	0.05	0.76	0.29	0.48	8.85547	9.73134e-46	2.19845e-45	5.14999	2.77596e-23	1.54109e-22	GO:0006261//DNA-dependent DNA replication;GO:0008152//metabolic process;GO:0046483//heterocycle metabolic process;GO:0006281//DNA repair;GO:0006725//cellular aromatic compound metabolic process;GO:0009987//cellular process;GO:0044238//primary metabolic process;GO:0006139//nucleobase-containing compound metabolic process;GO:0044260//cellular macromolecule metabolic process;GO:0034645//cellular mac…	K10756//replication factor C subunit 3/5+ko03420//Nucleotide excision repair+ko03030//DNA replication+ko03430//Mismatch repair
BGI_novel_G000048	3.41477	3.45124e-37	2.49738	1.25401e-28	Novel_gene	27944884	27959612	NC_015438.2	0.38	0.1	0	1.14	0.48	1.1	0.08	0.12	0.07	0.78	0.9	1.24	2.49738	1.25401e-28	3.41056e-28	3.41477	3.45124e-37	1.60063e-36		K10756//replication factor C subunit 3/5+ko03420//Nucleotide excision repair+ko03030//DNA replication+ko03430//Mismatch repair
BGI_novel_G000047	2.98584	1.98341e-65	3.31484	1.456e-99	Novel_gene	27944860	27959612	NC_015438.2	0.14	0.23	0.4	2.58	2.49	2.64	0.25	0.28	0.21	2.36	1.49	2.1	3.31484	1.456e-99	2.1459e-99	2.98584	1.98341e-65	6.9871e-65		K10756//replication factor C subunit 3/5+ko03420//Nucleotide excision repair+ko03030//DNA replication+ko03430//Mismatch repair
BGI_novel_G000044	7.65106	7.3242e-23	9.17761	1.82375e-54	Novel_gene	27198147	27201315	NC_015438.2	0	0	0	1.51	1.02	0.47	0	0	0	0.32	0.58	0.16	9.17761	1.82375e-54	3.80267e-54	7.65106	7.3242e-23	4.09032e-22		K17087//transmembrane 9 superfamily member 3;K01051//pectinesterase [EC:3.1.1.11]+ko00040//Pentose and glucuronate interconversions+ko01100//Metabolic pathways;K01537//Ca2+-transporting ATPase [EC:3.6.3.8]
BGI_novel_G000043	13.1833	0	10.8027	0	Novel_gene	25898846	25901861	NC_015438.2	0	0	0.05	35.05	33	24.53	0	0.01	0.01	47.42	124.36	34.89	10.8027	0	0	13.1833	0	0		K01537//Ca2+-transporting ATPase [EC:3.6.3.8];K17087//transmembrane 9 superfamily member 3;K01051//pectinesterase [EC:3.1.1.11]+ko00040//Pentose and glucuronate interconversions+ko01100//Metabolic pathways
BGI_novel_G000042	7.61789	1.8689e-22	8.55642	7.35729e-39	Novel_gene	24612057	24614817	NC_015438.2	0	0	0	0.83	0.86	0.57	0	0	0	0.19	0.74	0.29	8.55642	7.35729e-39	1.78249e-38	7.61789	1.8689e-22	1.05117e-21		K01051//pectinesterase [EC:3.1.1.11]+ko00040//Pentose and glucuronate interconversions+ko01100//Metabolic pathways;K17087//transmembrane 9 superfamily member 3
BGI_novel_G000037	8.88755	1.20152e-44	10.3783	2.19367e-103	Novel_gene	15781170	15786951	NC_015438.2	0	0	0	1.58	1.23	0.96	0	0	0	0.18	0.88	0.32	10.3783	2.19367e-103	3.15831e-103	8.88755	1.20152e-44	5.12088e-44		K12349//neutral ceramidase [EC:3.5.1.23]+ko00600//Sphingolipid metabolism+ko01100//Metabolic pathways;K02469//DNA gyrase subunit A [EC:5.99.1.3]
BGI_novel_G000036	13.1035	0	14.007	0	Novel_gene	15553533	15556856	NC_015438.2	0	0	0	26.32	29.37	26.48	0	0	0	14.48	13.86	17.57	14.007	0	0	13.1035	0	0		K01051//pectinesterase [EC:3.1.1.11]+ko00040//Pentose and glucuronate interconversions+ko01100//Metabolic pathways;K01537//Ca2+-transporting ATPase [EC:3.6.3.8];K17087//transmembrane 9 superfamily member 3
BGI_novel_G000035	10.1346	5.18449e-171	9.51095	1.14398e-165	Novel_gene	15553533	15556855	NC_015438.2	0	0	0.01	5.52	1.74	2.95	0	0	0.01	1.77	9.54	0.77	9.51095	1.14398e-165	1.18935e-165	10.1346	5.18449e-171	9.69954e-171		K01051//pectinesterase [EC:3.1.1.11]+ko00040//Pentose and glucuronate interconversions+ko01100//Metabolic pathways;K01537//Ca2+-transporting ATPase [EC:3.6.3.8];K17087//transmembrane 9 superfamily member 3
BGI_novel_G000034	8.78979	0	6.96535	7.81817e-273	Novel_gene	15541077	15556855	NC_015438.2	0.02	0	0.03	2.22	2.09	1.72	0.02	0	0	1.79	5.81	1.25	6.96535	7.81817e-273	5.59366e-273	8.78979	0	0		K01191//alpha-mannosidase [EC:3.2.1.24]+ko00511//Other glycan degradation;K01051//pectinesterase [EC:3.1.1.11]+ko00040//Pentose and glucuronate interconversions+ko01100//Metabolic pathways;K01537//Ca2+-transporting ATPase [EC:3.6.3.8];K17087//transmembrane 9 superfamily member 3;K02967//small subunit ribosomal protein S2+ko03010//Ribosome
BGI_novel_G000032	9.5203	9.94961e-123	12.1209	0	Novel_gene	12905532	12906970	NC_015438.2	0	0.03	0	45.32	31.72	34.18	0	0.03	0	8.32	4.47	6.09	12.1209	0	0	9.5203	9.94961e-123	2.37291e-122	GO:0044237//cellular metabolic process;GO:0006139//nucleobase-containing compound metabolic process;GO:1901360//organic cyclic compound metabolic process;GO:0008152//metabolic process;GO:0044260//cellular macromolecule metabolic process;GO:0006259//DNA metabolic process;GO:0009987//cellular process;GO:0071704//organic substance metabolic process;GO:0090304//nucleic acid metabolic process;GO:00068…
BGI_novel_G000029	5.24995	8.80154e-11	6.40001	4.57928e-65	Novel_gene	5720243	5722384	NC_015438.2	0.03	0	0.02	1.25	1.31	1.74	0	0.02	0	0.21	0.28	0.11	6.40001	4.57928e-65	8.65797e-65	5.24995	8.80154e-11	6.05491e-10	GO:0044238//primary metabolic process;GO:0044237//cellular metabolic process;GO:0015074//DNA integration;GO:0008152//metabolic process;GO:0090304//nucleic acid metabolic process;GO:0009987//cellular process;GO:0006259//DNA metabolic process;GO:0044260//cellular macromolecule metabolic process;GO:0071704//organic substance metabolic process;GO:0006807//nitrogen compound metabolic process;GO:000613…	K15227//arogenate dehydrogenase (NADP+), plant [EC:1.3.1.78]+ko01230//Biosynthesis of amino acids+ko01100//Metabolic pathways+ko01110//Biosynthesis of secondary metabolites+ko00400//Phenylalanine, tyrosine and tryptophan biosynthesis
BGI_novel_G000022	9.33955	6.5444e-57	2.77552	2.75052e-51	Novel_gene	2159318	2165636	NC_015438.2	0.17	0.27	0	1.12	0.63	1.18	0	0	0	0.68	0.9	1.56	2.77552	2.75052e-51	5.91129e-51	9.33955	6.5444e-57	2.4806e-56	GO:1901564//organonitrogen compound metabolic process;GO:0006793//phosphorus metabolic process;GO:0043412//macromolecule modification;GO:0044260//cellular macromolecule metabolic process;GO:0071704//organic substance metabolic process;GO:0006807//nitrogen compound metabolic process;GO:0044238//primary metabolic process;GO:0043170//macromolecule metabolic process;GO:0044237//cellular metabolic pro…	K04733//interleukin-1 receptor-associated kinase 4 [EC:2.7.11.1]
778336	2.6956	0	2.43056	0	Known_gene	45233001	45234745	NC_015439.2	333.26	268.85	371.84	2223.94	1323.91	1738	267.17	314.52	353.78	2384.81	1756.1	1914.91	2.43056	0	0	2.6956	0	0	GO:0050896//response to stimulus;GO:0006950//response to stress;GO:0055035//plastid thylakoid membrane;GO:0043229//intracellular organelle;GO:0044436//thylakoid part;GO:0031976//plastid thylakoid;GO:0044424//intracellular part;GO:0009535//chloroplast thylakoid membrane;GO:0044464//cell part;GO:0005737//cytoplasm;GO:0009507//chloroplast;GO:0044444//cytoplasmic part;GO:0044434//chloroplast part;GO:…	K17893//ubiquinol oxidase [EC:1.10.3.11];K17637//exocyst complex component 2
778327	3.16907	0	2.79042	0	Known_gene	50644316	50651231	NC_015439.2	66.17	30.06	79.29	447.61	331.94	450.43	89.74	75.1	75.56	787.62	758.71	579.75	2.79042	0	0	3.16907	0	0	GO:0009408//response to heat;GO:0006807//nitrogen compound metabolic process;GO:0006950//response to stress;GO:0050896//response to stimulus;GO:0006508//proteolysis;GO:0008152//metabolic process;GO:0071704//organic substance metabolic process;GO:0009266//response to temperature stimulus;GO:0016485//protein processing;GO:0010467//gene expression;GO:0009628//response to abiotic stimulus;GO:0044238/…	K03695//ATP-dependent Clp protease ATP-binding subunit ClpB;K03695//ATP-dependent Clp protease ATP-binding subunit ClpB;K03695//ATP-dependent Clp protease ATP-binding subunit ClpB
778323	3.40326	0	3.46292	0	Known_gene	67024660	67028110	NC_015440.2	46.12	42.59	41.74	392.62	478.43	577.37	45.35	74.87	81.18	538.65	1067.61	498.95	3.46292	0	0	3.40326	0	0	GO:0009987//cellular process;GO:0006457//protein folding;GO:0044444//cytoplasmic part;GO:0012505//endomembrane system;GO:0044464//cell part;GO:0005737//cytoplasm;GO:0044425//membrane part;GO:0043231//intracellular membrane-bounded organelle;GO:0016021//integral component of membrane;GO:0005783//endoplasmic reticulum;GO:0043226//organelle;GO:0005623//cell;GO:0031224//intrinsic component of membran…	K08054//calnexin+ko04145//Phagosome+ko04141//Protein processing in endoplasmic reticulum
778272	2.04617	0	2.58626	0	Known_gene	54427840	54434046	NC_015440.2	3.85	3.44	3.05	19.11	22.52	20.56	5.37	4.57	4.96	23.68	16.4	21.78	2.58626	0	0	2.04617	0	0	GO:1901265//nucleoside phosphate binding;GO:0043167//ion binding;GO:0032561//guanyl ribonucleotide binding;GO:0017076//purine nucleotide binding;GO:0043168//anion binding;GO:0035639//purine ribonucleoside triphosphate binding;GO:0001882//nucleoside binding;GO:0036094//small molecule binding;GO:0032555//purine ribonucleotide binding;GO:0005525//GTP binding;GO:0032553//ribonucleotide binding;GO:000…	K13427//nitric-oxide synthase, plant [EC:1.14.13.39]+ko00220//Arginine biosynthesis+ko04626//Plant-pathogen interaction+ko00330//Arginine and proline metabolism+ko01100//Metabolic pathways+ko01110//Biosynthesis of secondary metabolites
778259	3.65577	0	2.6827	6.11088e-204	Known_gene	63534727	63547981	NC_015445.2	0.48	0.61	0.51	3.93	3.02	3.15	0.37	0.44	0.46	6.13	4.46	5.4	2.6827	6.11088e-204	5.47442e-204	3.65577	0	0		K16250//DNA-directed RNA polymerase IV subunit 1 [EC:2.7.7.6];K16250//DNA-directed RNA polymerase IV subunit 1 [EC:2.7.7.6];K16250//DNA-directed RNA polymerase IV subunit 1 [EC:2.7.7.6];K16250//DNA-directed RNA polymerase IV subunit 1 [EC:2.7.7.6]
778233	2.31856	0	2.26347	0	Known_gene	55003996	55019198	NC_015439.2	7.68	6.43	6.26	31.7	27.12	39.56	6.58	7.47	8.45	41.32	30.18	41.64	2.26347	0	0	2.31856	0	0	GO:0006807//nitrogen compound metabolic process;GO:0006464//cellular protein modification process;GO:1901137//carbohydrate derivative biosynthetic process;GO:0071704//organic substance metabolic process;GO:1901576//organic substance biosynthetic process;GO:1901564//organonitrogen compound metabolic process;GO:0036211//protein modification process;GO:1901566//organonitrogen compound biosynthetic p…	K06614//alpha-N-acetyl-neuraminate alpha-2,8-sialyltransferase (sialyltransferase 8D) [EC:2.4.99.-];K00780//beta-galactoside alpha-2,3-sialyltransferase (sialyltransferase 4A) [EC:2.4.99.4]+ko00603//Glycosphingolipid biosynthesis - globo and isoglobo series+ko00604//Glycosphingolipid biosynthesis - ganglio series+ko01100//Metabolic pathways
778227	3.595	0	3.80122	0	Known_gene	65442210	65444857	NC_015441.2	14.54	13.29	10.7	158.39	182.15	198.31	9.82	10.06	11.47	143.76	93.46	145.9	3.80122	0	0	3.595	0	0	GO:0007017//microtubule-based process;GO:0009987//cellular process;GO:0005622//intracellular;GO:0044446//intracellular organelle part;GO:0099512//supramolecular fiber;GO:0044430//cytoskeletal part;GO:0043229//intracellular organelle;GO:0005874//microtubule;GO:0005737//cytoplasm;GO:0099081//supramolecular polymer;GO:0044424//intracellular part;GO:0044464//cell part;GO:0005623//cell;GO:0099513//pol…	K07375//tubulin beta+ko04145//Phagosome
544289	3.99898	1.82258e-05	5.50016	1.0827e-12	Known_gene	66440050	66442382	NC_015444.2	0	0.02	0	0.23	0.3	0.21	0.02	0	0	0.16	0.06	0.05	5.50016	1.0827e-12	3.82855e-12	3.99898	1.82258e-05	0.000147337	GO:0043170//macromolecule metabolic process;GO:0061458//reproductive system development;GO:0071704//organic substance metabolic process;GO:0071554//cell wall organization or biogenesis;GO:0016052//carbohydrate catabolic process;GO:0000003//reproduction;GO:0009056//catabolic process;GO:0010393//galacturonan metabolic process;GO:0016043//cellular component organization;GO:0009057//macromolecule cat…	K01051//pectinesterase [EC:3.1.1.11]+ko00040//Pentose and glucuronate interconversions+ko01100//Metabolic pathways
544282	3.36714	0	2.98497	0	Known_gene	51108871	51109571	NC_015445.2	415.37	134.92	421.64	2485.59	2887.24	2429.87	202.9	168.47	264.55	1982.18	2621.45	1979.98	2.98497	0	0	3.36714	0	0	GO:0005737//cytoplasm;GO:0005622//intracellular;GO:0005623//cell;GO:0044464//cell part;GO:0044424//intracellular part;	K13993//HSP20 family protein+ko04141//Protein processing in endoplasmic reticulum
544279	4.7367	0	2.60066	0	Known_gene	67134251	67141919	NC_015446.2	4.38	4.53	6.68	29.53	18.6	31.71	4.33	4.47	6.49	88.06	159.9	87.4	2.60066	0	0	4.7367	0	0	GO:0006793//phosphorus metabolic process;GO:0009836//fruit ripening, climacteric;GO:0010154//fruit development;GO:0006796//phosphate-containing compound metabolic process;GO:0009987//cellular process;GO:0023051//regulation of signaling;GO:0032501//multicellular organismal process;GO:0048856//anatomical structure development;GO:0043412//macromolecule modification;GO:0023057//negative regulation of…	K14509//ethylene receptor [EC:2.7.13.-]+ko04016//MAPK signaling pathway - plant+ko04075//Plant hormone signal transduction;K14509//ethylene receptor [EC:2.7.13.-]+ko04016//MAPK signaling pathway - plant+ko04075//Plant hormone signal transduction;K14509//ethylene receptor [EC:2.7.13.-]+ko04016//MAPK signaling pathway - plant+ko04075//Plant hormone signal transduction;K14509//ethylene receptor [EC:…
544260	3.26218	0	2.16244	0	Known_gene	3130003	3131459	NC_015447.2	6.96	17.44	11.43	18.42	46.55	98.34	4.01	7.1	9.01	54.82	78.22	59.93	2.16244	0	0	3.26218	0	0	GO:0070297//regulation of phosphorelay signal transduction system;GO:0010104//regulation of ethylene-activated signaling pathway;GO:2001141//regulation of RNA biosynthetic process;GO:0023051//regulation of signaling;GO:0042221//response to chemical;GO:0080090//regulation of primary metabolic process;GO:0009733//response to auxin;GO:0010033//response to organic substance;GO:0010556//regulation of …	K09286//EREBP-like factor
544245	6.14583	3.13347e-10	3.32083	8.55361e-15	Known_gene	93849302	93855194	NC_015438.2	0.04	0.08	0.02	0.46	0.37	0.58	0	0	0	0.36	0.18	0.17	3.32083	8.55361e-15	2.89505e-14	6.14583	3.13347e-10	2.1845e-09	GO:0008152//metabolic process;GO:0051179//localization;GO:0050789//regulation of biological process;GO:0007264//small GTPase mediated signal transduction;GO:0050896//response to stimulus;GO:0023052//signaling;GO:0051716//cellular response to stimulus;GO:0071702//organic substance transport;GO:0015833//peptide transport;GO:0065007//biological regulation;GO:0050794//regulation of cellular process;G…	K17255//Rab GDP dissociation inhibitor
544222	3.29319	0	2.98669	0	Known_gene	59180728	59183200	NC_015441.2	76.95	35.51	102.57	620.82	534.45	562.11	32.83	28.47	38.57	320.64	360.4	309.44	2.98669	0	0	3.29319	0	0		K15730//cytosolic prostaglandin-E synthase [EC:5.3.99.3]+ko00590//Arachidonic acid metabolism+ko01100//Metabolic pathways;K15730//cytosolic prostaglandin-E synthase [EC:5.3.99.3]+ko00590//Arachidonic acid metabolism+ko01100//Metabolic pathways
544211	5.28615	4.68056e-105	4.18368	6.29511e-83	Known_gene	24482300	24484611	NC_015443.2	0.05	0.33	0.11	2.77	3.46	2.54	0.07	0.16	0.05	4.82	2.03	4.37	4.18368	6.29511e-83	1.0384e-82	5.28615	4.68056e-105	1.24397e-104		K05282//gibberellin 20-oxidase [EC:1.14.11.12]+ko00904//Diterpenoid biosynthesis+ko01100//Metabolic pathways+ko01110//Biosynthesis of secondary metabolites
544205	6.12326	0	5.65107	0	Known_gene	10856089	10858169	NC_015448.2	22.11	4.7	41.09	1271.62	1139.32	1072.1	5.83	7.35	22.45	847.54	818.13	790.56	5.65107	0	0	6.12326	0	0	GO:0006950//response to stress;GO:0009408//response to heat;GO:0009628//response to abiotic stimulus;GO:0050896//response to stimulus;GO:0009266//response to temperature stimulus;GO:0043226//organelle;GO:0044444//cytoplasmic part;GO:0005622//intracellular;GO:0044464//cell part;GO:0043227//membrane-bounded organelle;GO:0043229//intracellular organelle;GO:0043231//intracellular membrane-bounded org…	K13993//HSP20 family protein+ko04141//Protein processing in endoplasmic reticulum;K13993//HSP20 family protein+ko04141//Protein processing in endoplasmic reticulum
544200	2.99898	3.31094e-16	4.50016	0.000162581	Known_gene	55508806	55511442	NC_015448.2	0	0	0	0.02	0.12	0.13	0.02	0.05	0.21	0.73	0.42	1.17	4.50016	0.000162581	0.000730342	2.99898	3.31094e-16	2.0477e-15	GO:0044283//small molecule biosynthetic process;GO:0050896//response to stimulus;GO:0009740//gibberellic acid mediated signaling pathway;GO:0009987//cellular process;GO:0009739//response to gibberellin;GO:0009725//response to hormone;GO:0071229//cellular response to acid chemical;GO:0090567//reproductive shoot system development;GO:0009685//gibberellin metabolic process;GO:0061458//reproductive s…	K05282//gibberellin 20-oxidase [EC:1.14.11.12]+ko00904//Diterpenoid biosynthesis+ko01100//Metabolic pathways+ko01110//Biosynthesis of secondary metabolites
544182	3.23988	0	2.65257	0	Known_gene	39817306	39819744	NC_015443.2	11.99	14.69	14.03	47.45	74.31	138.47	13.82	12.26	14.35	123.44	104.65	162.7	2.65257	0	0	3.23988	0	0	GO:0031323//regulation of cellular metabolic process;GO:0060255//regulation of macromolecule metabolic process;GO:0009889//regulation of biosynthetic process;GO:0009414//response to water deprivation;GO:0080090//regulation of primary metabolic process;GO:0023051//regulation of signaling;GO:0006950//response to stress;GO:0009628//response to abiotic stimulus;GO:0010556//regulation of macromolecule…	K09286//EREBP-like factor
544168	2.42655	0	2.02543	0	Known_gene	93125637	93127013	NC_015438.2	415.06	204.99	461.52	1442.65	1587.83	1423.92	159.24	166.53	196.44	1004.85	1075.32	718.99	2.02543	0	0	2.42655	0	0	GO:0003677//DNA binding;GO:0097159//organic cyclic compound binding;GO:0005488//binding;GO:0003676//nucleic acid binding;GO:0043565//sequence-specific DNA binding;GO:1901363//heterocyclic compound binding;	K03627//putative transcription factor;K03627//putative transcription factor;K03627//putative transcription factor;K03627//putative transcription factor
544158	4.51356	0.000110664	2.90862	3.66877e-14	Known_gene	57982561	57984070	NC_015441.2	0.2	0.03	0.02	0.67	0.93	0.24	0	0	0	0.19	0.06	0.03	2.90862	3.66877e-14	1.25783e-13	4.51356	0.000110664	0.000927321		K03006//DNA-directed RNA polymerase II subunit RPB1 [EC:2.7.7.6]+ko00230//Purine metabolism+ko03020//RNA polymerase+ko01100//Metabolic pathways+ko00240//Pyrimidine metabolism
544144	4.98514	0	5.2216	0	Known_gene	65016658	65018997	NC_015441.2	25.26	37.42	32.63	1334.69	947.54	1290.63	20.75	21.52	26.55	820.47	623.16	742.98	5.2216	0	0	4.98514	0	0	GO:0019538//protein metabolic process;GO:0008152//metabolic process;GO:0044238//primary metabolic process;GO:0071704//organic substance metabolic process;GO:0006508//proteolysis;GO:1901564//organonitrogen compound metabolic process;GO:0006807//nitrogen compound metabolic process;GO:0043170//macromolecule metabolic process;GO:0008233//peptidase activity;GO:0008234//cysteine-type peptidase activity…	K01373//cathepsin F [EC:3.4.22.41]
544142	2.94165	0	2.87118	0	Known_gene	47397434	47398438	NC_015439.2	16.5	20.71	23.39	127.07	126.27	196.65	9.52	12.97	17.65	88.88	102.19	123.74	2.87118	0	0	2.94165	0	0	GO:0071840//cellular component organization or biogenesis;GO:0031497//chromatin assembly;GO:0006334//nucleosome assembly;GO:0065004//protein-DNA complex assembly;GO:0006325//chromatin organization;GO:0034728//nucleosome organization;GO:0016043//cellular component organization;GO:0051276//chromosome organization;GO:0043933//macromolecular complex subunit organization;GO:0065003//macromolecular com…	K11275//histone H1/5
544136	3.1587	0	2.288	0	Known_gene	69623283	69627087	NC_015446.2	2.92	4.98	1.94	17.85	13.02	16.98	0.61	1.5	2.73	10.09	12.22	22.46	2.288	0	0	3.1587	0	0	GO:0015698//inorganic anion transport;GO:0051234//establishment of localization;GO:0055085//transmembrane transport;GO:0051179//localization;GO:0006811//ion transport;GO:0006810//transport;GO:0006817//phosphate ion transport;GO:0006820//anion transport;GO:0071944//cell periphery;GO:0005886//plasma membrane;GO:0044425//membrane part;GO:0031226//intrinsic component of plasma membrane;GO:0031224//in…	K08176//MFS transporter, PHS family, inorganic phosphate transporter
544091	3.89207	3.51163e-05	2.33023	8.74704e-08	Known_gene	7303322	7304947	NC_015441.2	0.03	0.14	0.08	0.31	0.43	0.55	0.03	0	0	0.12	0.22	0.08	2.33023	8.74704e-08	3.48508e-07	3.89207	3.51163e-05	0.000287589		K19893//glucan endo-1,3-beta-glucosidase 5/6 [EC:3.2.1.39]+ko00500//Starch and sucrose metabolism;K19891//glucan endo-1,3-beta-glucosidase 1/2/3 [EC:3.2.1.39]+ko00500//Starch and sucrose metabolism
544088	2.4975	5.41914e-186	2.17576	6.01504e-154	Known_gene	1068732	1070233	NC_015448.2	2.09	2.75	1.79	9.98	10.51	9.44	1.52	2.34	2.03	10.27	10.31	13.37	2.17576	6.01504e-154	6.61083e-154	2.4975	5.41914e-186	9.55784e-186	GO:0072527//pyrimidine-containing compound metabolic process;GO:0006207//'de novo' pyrimidine nucleobase biosynthetic process;GO:1901360//organic cyclic compound metabolic process;GO:0046483//heterocycle metabolic process;GO:0044249//cellular biosynthetic process;GO:1901564//organonitrogen compound metabolic process;GO:0044281//small molecule metabolic process;GO:0009112//nucleobase metabolic pro…	K00609//aspartate carbamoyltransferase catalytic subunit [EC:2.1.3.2]+ko00250//Alanine, aspartate and glutamate metabolism+ko01100//Metabolic pathways+ko00240//Pyrimidine metabolism
544070	3.60709	0	2.68587	0	Known_gene	62983987	62984396	NC_015444.2	30.18	22.28	37.97	189.98	158.73	247.1	13.38	10.15	7.02	134.99	97.03	157.27	2.68587	0	0	3.60709	0	0
544064	2.76449	0	2.63891	0	Known_gene	15735629	15740443	NC_015439.2	6.46	10.28	7.11	47.21	48.9	52.56	4.33	7.7	7.94	46.22	41.87	48.45	2.63891	0	0	2.76449	0	0		K11294//nucleolin;K11294//nucleolin
544041	3.08263	0	2.20074	0	Known_gene	62397119	62397907	NC_015442.2	26.26	44.69	33.43	95.72	154.36	236.88	17.13	17.31	36.98	239.28	157.43	207.84	2.20074	0	0	3.08263	0	0	GO:1903506//regulation of nucleic acid-templated transcription;GO:2000112//regulation of cellular macromolecule biosynthetic process;GO:0031326//regulation of cellular biosynthetic process;GO:2001141//regulation of RNA biosynthetic process;GO:0019222//regulation of metabolic process;GO:0031323//regulation of cellular metabolic process;GO:0010556//regulation of macromolecule biosynthetic process;G…	K13432//pathogenesis-related genes transcriptional activator PTI4+ko04626//Plant-pathogen interaction;K09286//EREBP-like factor
544034	2.00429	6.12358e-140	2.59865	0	Known_gene	58799855	58801068	NC_015447.2	8.67	17.27	18.7	100.94	88.5	83.73	3.11	9.69	8.42	35.15	30.88	17.72	2.59865	0	0	2.00429	6.12358e-140	1.32887e-139	GO:0006869//lipid transport;GO:0033036//macromolecule localization;GO:0006810//transport;GO:0051234//establishment of localization;GO:0071702//organic substance transport;GO:0051179//localization;GO:0010876//lipid localization;GO:0008289//lipid binding;GO:0005488//binding;	K04733//interleukin-1 receptor-associated kinase 4 [EC:2.7.11.1]
544024	9.42807	0	8.40669	0	Known_gene	52352272	52353217	NC_015440.2	12.14	3.02	44.69	7195.58	7012.33	6692.15	2.92	5.59	21.89	7863.85	5386.89	7510.64	8.40669	0	0	9.42807	0	0	GO:0043229//intracellular organelle;GO:0043226//organelle;GO:0009507//chloroplast;GO:0044464//cell part;GO:0044424//intracellular part;GO:0005737//cytoplasm;GO:0043231//intracellular membrane-bounded organelle;GO:0005622//intracellular;GO:0005623//cell;GO:0044444//cytoplasmic part;GO:0009536//plastid;GO:0043227//membrane-bounded organelle;	K13993//HSP20 family protein+ko04141//Protein processing in endoplasmic reticulum
544016	3.29387	0	3.06729	0	Known_gene	70425141	70428298	NC_015440.2	6.24	5.76	8.41	56.98	52.04	63.6	2.56	3.74	3.63	27.83	24.75	48.49	3.06729	0	0	3.29387	0	0	GO:0045490//pectin catabolic process;GO:0043086//negative regulation of catalytic activity;GO:0071704//organic substance metabolic process;GO:0045229//external encapsulating structure organization;GO:0065007//biological regulation;GO:0050790//regulation of catalytic activity;GO:0071840//cellular component organization or biogenesis;GO:0009056//catabolic process;GO:0044092//negative regulation of …	K01051//pectinesterase [EC:3.1.1.11]+ko00040//Pentose and glucuronate interconversions+ko01100//Metabolic pathways
543990	2.79723	0	3.64099	0	Known_gene	64800548	64804137	NC_015449.2	19.24	45.92	40.55	530.24	331.43	462.01	12.95	19.75	21.32	130.19	117.69	129.16	3.64099	0	0	2.79723	0	0	GO:0009987//cellular process;GO:0009414//response to water deprivation;GO:0042744//hydrogen peroxide catabolic process;GO:0098754//detoxification;GO:0042221//response to chemical;GO:0010035//response to inorganic substance;GO:0006979//response to oxidative stress;GO:0050896//response to stimulus;GO:0055114//oxidation-reduction process;GO:0009415//response to water;GO:0000302//response to reactive…	K03781//catalase [EC:1.11.1.6]+ko04146//Peroxisome+ko00380//Tryptophan metabolism+ko04016//MAPK signaling pathway - plant+ko01110//Biosynthesis of secondary metabolites+ko01200//Carbon metabolism+ko00630//Glyoxylate and dicarboxylate metabolism
543982	2.13266	0	2.12538	0	Known_gene	63555704	63562517	NC_015440.2	6.4	6.88	6.26	26.97	29.47	29.01	6.21	6.96	6.73	27.16	27.65	33.77	2.12538	0	0	2.13266	0	0	GO:0030003//cellular cation homeostasis;GO:0009161//ribonucleoside monophosphate metabolic process;GO:0006725//cellular aromatic compound metabolic process;GO:0006810//transport;GO:0098662//inorganic cation transmembrane transport;GO:0015672//monovalent inorganic cation transport;GO:0009205//purine ribonucleoside triphosphate metabolic process;GO:0015992//proton transport;GO:0006818//hydrogen tra…	K01535//H+-transporting ATPase [EC:3.6.3.6]+ko00190//Oxidative phosphorylation
543958	2.87112	0	2.27502	0	Known_gene	69592204	69594251	NC_015438.2	5.56	6.43	7.03	21.55	30.65	41.2	8.42	16.08	16.13	74.14	127.06	99.77	2.27502	0	0	2.87112	0	0	GO:0008104//protein localization;GO:0051179//localization;GO:0006810//transport;GO:0006886//intracellular protein transport;GO:0033036//macromolecule localization;GO:0046907//intracellular transport;GO:0071705//nitrogen compound transport;GO:0034613//cellular protein localization;GO:0051649//establishment of localization in cell;GO:0071702//organic substance transport;GO:0051234//establishment of…	K07953//GTP-binding protein SAR1 [EC:3.6.5.-]+ko04141//Protein processing in endoplasmic reticulum
543957	4.19127	0	4.09684	0	Known_gene	65489310	65493432	NC_015445.2	6.04	7.92	5.82	72.2	110.34	158.72	3.46	10.34	13.58	139.94	256.73	89.15	4.09684	0	0	4.19127	0	0	GO:0005623//cell;GO:0031974//membrane-enclosed lumen;GO:0043233//organelle lumen;GO:0044432//endoplasmic reticulum part;GO:0005622//intracellular;GO:0044424//intracellular part;GO:0044446//intracellular organelle part;GO:0044464//cell part;GO:0005788//endoplasmic reticulum lumen;GO:0070013//intracellular organelle lumen;GO:0005783//endoplasmic reticulum;GO:0044444//cytoplasmic part;GO:0005737//cy…	K09490//heat shock 70kDa protein 5+ko04141//Protein processing in endoplasmic reticulum+ko03060//Protein export
543944	2.41402	0	2.0336	4.309e-155	Known_gene	84851868	84856169	NC_015438.2	1.92	3.34	2.77	13.3	8.73	10.86	3.06	4.25	4.02	18.13	22.88	19.82	2.0336	4.309e-155	4.71093e-155	2.41402	0	0	GO:0006596//polyamine biosynthetic process;GO:1901605//alpha-amino acid metabolic process;GO:0009987//cellular process;GO:0034641//cellular nitrogen compound metabolic process;GO:0033388//putrescine biosynthetic process from arginine;GO:0044106//cellular amine metabolic process;GO:0042401//cellular biogenic amine biosynthetic process;GO:0044271//cellular nitrogen compound biosynthetic process;GO:…	K01476//arginase [EC:3.5.3.1]+ko00220//Arginine biosynthesis+ko00330//Arginine and proline metabolism+ko01230//Biosynthesis of amino acids+ko01100//Metabolic pathways+ko01110//Biosynthesis of secondary metabolites
543937	2.79544	0	3.11691	0	Known_gene	25245633	25248562	NC_015439.2	45.94	53.64	49.31	444.09	408.57	442.91	51.6	37.82	46.69	302.08	276.43	383.97	3.11691	0	0	2.79544	0	0	GO:0008202//steroid metabolic process;GO:0006629//lipid metabolic process;GO:1901360//organic cyclic compound metabolic process;GO:0055114//oxidation-reduction process;GO:0044238//primary metabolic process;GO:0071704//organic substance metabolic process;GO:0008152//metabolic process;GO:0016021//integral component of membrane;GO:0044425//membrane part;GO:0016020//membrane;GO:0031224//intrinsic com…	K09828//Delta24-sterol reductase [EC:1.3.1.72 1.3.1.-]+ko01100//Metabolic pathways+ko01110//Biosynthesis of secondary metabolites+ko00100//Steroid biosynthesis
543906	3.00293	0	3.56695	0	Known_gene	61867726	61870668	NC_015445.2	31.39	29.31	45.11	374.8	404.3	492.5	23.21	26.14	34.5	270.45	216.25	175.87	3.56695	0	0	3.00293	0	0	GO:0016021//integral component of membrane;GO:0031224//intrinsic component of membrane;GO:0044425//membrane part;GO:0016020//membrane;
543872	4.14941	0	3.37414	0	Known_gene	1202699	1207622	NC_015446.2	3.63	3.62	2.81	28.02	35.21	41.67	2.55	5.19	5.93	62.32	130.24	44.6	3.37414	0	0	4.14941	0	0		K09523//DnaJ homolog subfamily C member 3+ko04141//Protein processing in endoplasmic reticulum
543867	3.05426	0	2.74247	0	Known_gene	62370182	62371040	NC_015442.2	15.02	32.13	20.93	78.42	134.63	249.92	28.96	16.41	31.5	239.23	170.74	234.5	2.74247	0	0	3.05426	0	0	GO:0051252//regulation of RNA metabolic process;GO:0006355//regulation of transcription, DNA-templated;GO:0065007//biological regulation;GO:0031326//regulation of cellular biosynthetic process;GO:0050794//regulation of cellular process;GO:0009889//regulation of biosynthetic process;GO:0050789//regulation of biological process;GO:0031323//regulation of cellular metabolic process;GO:0010468//regula…	K09286//EREBP-like factor
543866	2.71639	0	2.17397	0	Known_gene	67127393	67128528	NC_015446.2	12.85	10.68	7.61	33.99	43.99	63.7	12.9	13.09	14.36	100.27	83.98	80.79	2.17397	0	0	2.71639	0	0	GO:0010468//regulation of gene expression;GO:0007165//signal transduction;GO:0023052//signaling;GO:0007154//cell communication;GO:0051252//regulation of RNA metabolic process;GO:0019222//regulation of metabolic process;GO:0060255//regulation of macromolecule metabolic process;GO:0051171//regulation of nitrogen compound metabolic process;GO:0006629//lipid metabolic process;GO:0050789//regulation o…	K09286//EREBP-like factor
543865	2.65987	1.80996e-170	2.92027	6.50995e-298	Known_gene	36452648	36454366	NC_015443.2	1.86	1.37	2.48	8.46	20.17	19.96	1.77	1.9	1.02	11.22	9.45	9.88	2.92027	6.50995e-298	4.3283e-298	2.65987	1.80996e-170	3.39371e-170	GO:0018209//peptidyl-serine modification;GO:0070887//cellular response to chemical stimulus;GO:0097306//cellular response to alcohol;GO:0006796//phosphate-containing compound metabolic process;GO:1901701//cellular response to oxygen-containing compound;GO:0035556//intracellular signal transduction;GO:0071704//organic substance metabolic process;GO:0044267//cellular protein metabolic process;GO:00…	K04515//calcium/calmodulin-dependent protein kinase (CaM kinase) II [EC:2.7.11.17];K08794//calcium/calmodulin-dependent protein kinase I [EC:2.7.11.17];K08794//calcium/calmodulin-dependent protein kinase I [EC:2.7.11.17];K04515//calcium/calmodulin-dependent protein kinase (CaM kinase) II [EC:2.7.11.17];K04515//calcium/calmodulin-dependent protein kinase (CaM kinase) II [EC:2.7.11.17];K08794//calc…
543856	3.22269	0	3.04251	2.58546e-278	Known_gene	78449671	78451318	NC_015438.2	1.4	2.76	1.59	6.14	12.28	29.73	2.7	1.83	2.75	22.47	18.07	28.58	3.04251	2.58546e-278	1.81925e-278	3.22269	0	0		K13425//WRKY transcription factor 22+ko04626//Plant-pathogen interaction+ko04016//MAPK signaling pathway - plant;K13425//WRKY transcription factor 22+ko04626//Plant-pathogen interaction+ko04016//MAPK signaling pathway - plant
543851	3.88942	3.14577e-122	3.02809	3.67938e-118	Known_gene	61181801	61188494	NC_015444.2	0.27	0.31	0.25	2.61	1.65	2.5	0.07	0.16	0.19	1.9	1.82	2.59	3.02809	3.67938e-118	4.86432e-118	3.88942	3.14577e-122	7.52849e-122	GO:0044425//membrane part;GO:0016021//integral component of membrane;GO:0016020//membrane;GO:0031224//intrinsic component of membrane;	K02184//formin 2;K19984//exocyst complex component 5
543848	4.39883	0	3.7793	0	Known_gene	47559560	47560363	NC_015443.2	294.63	81.9	405.41	4076.45	3653.81	3175.58	138.73	123.82	277.97	3790.73	3967.2	3614.31	3.7793	0	0	4.39883	0	0		K13993//HSP20 family protein+ko04141//Protein processing in endoplasmic reticulum
543846	4.49494	0	3.62008	0	Known_gene	8089637	8092048	NC_015442.2	417.14	150.94	460.87	4601.88	4294.48	3905.4	147.16	144.98	169.86	4258.43	3076.08	3067.5	3.62008	0	0	4.49494	0	0		K13993//HSP20 family protein+ko04141//Protein processing in endoplasmic reticulum;K13993//HSP20 family protein+ko04141//Protein processing in endoplasmic reticulum
543839	2.29361	2.40376e-95	2.8651	3.11091e-180	Known_gene	43170290	43182822	NC_015443.2	0.88	1.22	1.21	11.62	6.8	9.03	1.28	1.4	2.23	9.46	6.89	5.95	2.8651	3.11091e-180	3.04609e-180	2.29361	2.40376e-95	6.80045e-95	GO:0010557//positive regulation of macromolecule biosynthetic process;GO:0006807//nitrogen compound metabolic process;GO:1901360//organic cyclic compound metabolic process;GO:0006950//response to stress;GO:0044237//cellular metabolic process;GO:0048522//positive regulation of cellular process;GO:0046483//heterocycle metabolic process;GO:0006139//nucleobase-containing compound metabolic process;GO…	K09264//MADS-box transcription factor, plant;K09264//MADS-box transcription factor, plant;K09264//MADS-box transcription factor, plant
543836	3.47144	0	2.61042	0	Known_gene	64278686	64289332	NC_015444.2	71.33	100.66	83.94	602.13	408.94	559.88	20.26	24.16	19.77	250.69	214.84	257.56	2.61042	0	0	3.47144	0	0	GO:0006807//nitrogen compound metabolic process;GO:0019748//secondary metabolic process;GO:0050896//response to stimulus;GO:1901564//organonitrogen compound metabolic process;GO:0034641//cellular nitrogen compound metabolic process;GO:0008152//metabolic process;GO:0006575//cellular modified amino acid metabolic process;GO:0006518//peptide metabolic process;GO:0098754//detoxification;GO:0006790//s…	K00799//glutathione S-transferase [EC:2.5.1.18]+ko00480//Glutathione metabolism;K00799//glutathione S-transferase [EC:2.5.1.18]+ko00480//Glutathione metabolism
543826	2.80183	8.54779e-89	2.70886	0	Known_gene	3714712	3715582	NC_015440.2	2.15	10.05	11.41	14.11	56.29	88.14	0.9	1.41	1.21	8.8	8.08	7.81	2.70886	0	0	2.80183	8.54779e-89	2.51737e-88	GO:0051252//regulation of RNA metabolic process;GO:0006355//regulation of transcription, DNA-templated;GO:0009889//regulation of biosynthetic process;GO:0050794//regulation of cellular process;GO:0031326//regulation of cellular biosynthetic process;GO:0065007//biological regulation;GO:0050789//regulation of biological process;GO:2000112//regulation of cellular macromolecule biosynthetic process;G…	K09286//EREBP-like factor
543812	3.59194	0	2.0062	0	Known_gene	61816570	61822369	NC_015441.2	15.15	15.28	11.3	45.75	48.21	73.34	12.26	12.27	14.88	127.09	142.99	209.48	2.0062	0	0	3.59194	0	0	GO:0044238//primary metabolic process;GO:0005996//monosaccharide metabolic process;GO:1901576//organic substance biosynthetic process;GO:0071704//organic substance metabolic process;GO:0044281//small molecule metabolic process;GO:0016051//carbohydrate biosynthetic process;GO:0006006//glucose metabolic process;GO:0008152//metabolic process;GO:0046364//monosaccharide biosynthetic process;GO:0019318…	K01610//phosphoenolpyruvate carboxykinase (ATP) [EC:4.1.1.49]+ko00010//Glycolysis / Gluconeogenesis+ko00020//Citrate cycle (TCA cycle)+ko01100//Metabolic pathways+ko01110//Biosynthesis of secondary metabolites+ko00710//Carbon fixation in photosynthetic organisms+ko00620//Pyruvate metabolism+ko01200//Carbon metabolism;K01610//phosphoenolpyruvate carboxykinase (ATP) [EC:4.1.1.49]+ko00010//Glycolysi…
543808	4.66232	9.90414e-158	3.73015	1.67192e-239	Known_gene	62954530	62958792	NC_015445.2	0.16	0.17	0.87	9.08	3.1	4.06	0.17	0.05	0.19	2.91	3.21	4.38	3.73015	1.67192e-239	1.32171e-239	4.66232	9.90414e-158	1.95856e-157		K00276//primary-amine oxidase [EC:1.4.3.21]+ko00410//beta-Alanine metabolism+ko00960//Tropane, piperidine and pyridine alkaloid biosynthesis+ko00350//Tyrosine metabolism+ko01100//Metabolic pathways+ko00950//Isoquinoline alkaloid biosynthesis+ko01110//Biosynthesis of secondary metabolites+ko00260//Glycine, serine and threonine metabolism+ko00360//Phenylalanine metabolism
543801	5.81368	6.22951e-201	3.3645	4.74605e-148	Known_gene	65304653	65305624	NC_015447.2	0.53	1.66	0.58	6.86	8.88	12.81	0.18	0.18	0.23	8.53	7.43	18.6	3.3645	4.74605e-148	5.3623e-148	5.81368	6.22951e-201	1.03131e-200	GO:0008202//steroid metabolic process;GO:0055114//oxidation-reduction process;GO:0010035//response to inorganic substance;GO:1901362//organic cyclic compound biosynthetic process;GO:1901576//organic substance biosynthetic process;GO:0006950//response to stress;GO:0008610//lipid biosynthetic process;GO:0016132//brassinosteroid biosynthetic process;GO:0010817//regulation of hormone levels;GO:190161…	K09591//steroid 5-alpha-reductase [EC:1.3.1.22]+ko00905//Brassinosteroid biosynthesis+ko01100//Metabolic pathways+ko01110//Biosynthesis of secondary metabolites
543762	4.92498	4.78745e-166	3.48035	5.84723e-44	Known_gene	91999739	92003101	NC_015438.2	0.06	0.07	0.27	1.47	1.57	1.35	0.21	0.14	0.2	2.83	9.25	4.48	3.48035	5.84723e-44	1.34316e-43	4.92498	4.78745e-166	9.13764e-166	GO:0055114//oxidation-reduction process;GO:0008152//metabolic process;GO:0044464//cell part;GO:0005623//cell;GO:0044424//intracellular part;GO:0005737//cytoplasm;GO:0005622//intracellular;GO:0048037//cofactor binding;GO:0010181//FMN binding;GO:0097159//organic cyclic compound binding;GO:0097367//carbohydrate derivative binding;GO:0016491//oxidoreductase activity;GO:0043167//ion binding;GO:0000166…	K05894//12-oxophytodienoic acid reductase [EC:1.3.1.42]+ko00592//alpha-Linolenic acid metabolism+ko01100//Metabolic pathways+ko01110//Biosynthesis of secondary metabolites;K05894//12-oxophytodienoic acid reductase [EC:1.3.1.42]+ko00592//alpha-Linolenic acid metabolism+ko01100//Metabolic pathways+ko01110//Biosynthesis of secondary metabolites;K05894//12-oxophytodienoic acid reductase [EC:1.3.1.42]…
543760	3.53263	0	4.10033	0	Known_gene	81013503	81014561	NC_015438.2	4.61	3.44	7.02	104.36	96.77	59.28	7.42	7.17	7.66	104.26	48.79	110.53	4.10033	0	0	3.53263	0	0		K09841//xanthoxin dehydrogenase [EC:1.1.1.288]+ko00906//Carotenoid biosynthesis+ko01100//Metabolic pathways+ko01110//Biosynthesis of secondary metabolites;K13070//momilactone-A synthase [EC:1.1.1.295]+ko00904//Diterpenoid biosynthesis+ko01110//Biosynthesis of secondary metabolites
543736	3.18023	0	2.02777	0	Known_gene	2183684	2190720	NC_015449.2	4.74	5.61	3.34	19.87	11.37	23.56	3.92	8	6.21	61.26	45.77	56.69	2.02777	0	0	3.18023	0	0	GO:0044238//primary metabolic process;GO:0071704//organic substance metabolic process;GO:0008152//metabolic process;GO:0005975//carbohydrate metabolic process;GO:0016798//hydrolase activity, acting on glycosyl bonds;GO:0015925//galactosidase activity;GO:0004553//hydrolase activity, hydrolyzing O-glycosyl compounds;GO:0016787//hydrolase activity;GO:0004565//beta-galactosidase activity;GO:0003824//…	K12309//beta-galactosidase [EC:3.2.1.23]+ko00600//Sphingolipid metabolism+ko00604//Glycosphingolipid biosynthesis - ganglio series+ko00531//Glycosaminoglycan degradation+ko00511//Other glycan degradation+ko01100//Metabolic pathways+ko00052//Galactose metabolism;K12309//beta-galactosidase [EC:3.2.1.23]+ko00600//Sphingolipid metabolism+ko00604//Glycosphingolipid biosynthesis - ganglio series+ko0053…
543734	3.27506	0	3.3989	0	Known_gene	49523150	49525857	NC_015443.2	3.47	2.52	5.35	46.63	33.86	43.89	5.05	5.62	5.98	53.73	74.06	52.43	3.3989	0	0	3.27506	0	0	GO:0009889//regulation of biosynthetic process;GO:0009653//anatomical structure morphogenesis;GO:0090068//positive regulation of cell cycle process;GO:0023052//signaling;GO:0016043//cellular component organization;GO:1902410//mitotic cytokinetic process;GO:0031325//positive regulation of cellular metabolic process;GO:0009725//response to hormone;GO:0009733//response to auxin;GO:0032535//regulatio…
543732	2.19163	4.69725e-14	2.1562	2.34638e-14	Known_gene	44423236	44428251	NC_015443.2	0.19	0.25	0.21	1	1.32	0.55	0.22	0.27	0.14	1.1	0.95	0.87	2.1562	2.34638e-14	8.0067e-14	2.19163	4.69725e-14	3.02035e-13	GO:0016877//ligase activity, forming carbon-sulfur bonds;GO:0008641//ubiquitin-like modifier activating enzyme activity;GO:0003824//catalytic activity;GO:0016874//ligase activity;	K10684//ubiquitin-like 1-activating enzyme E1 A [EC:6.2.1.45]+ko04120//Ubiquitin mediated proteolysis;K10684//ubiquitin-like 1-activating enzyme E1 A [EC:6.2.1.45]+ko04120//Ubiquitin mediated proteolysis
543727	2.00981	9.51162e-194	3.02752	0	Known_gene	82684015	82686474	NC_015438.2	4.99	3.37	3.52	28.54	38.06	30.38	1.77	1.7	3.33	14.7	4.33	7.65	3.02752	0	0	2.00981	9.51162e-194	1.62292e-193	GO:0044238//primary metabolic process;GO:0071704//organic substance metabolic process;GO:0008152//metabolic process;GO:1901564//organonitrogen compound metabolic process;GO:0006807//nitrogen compound metabolic process;GO:0043170//macromolecule metabolic process;GO:0006508//proteolysis;GO:0019538//protein metabolic process;GO:0071944//cell periphery;GO:0044464//cell part;GO:0030312//external encap…	K04733//interleukin-1 receptor-associated kinase 4 [EC:2.7.11.1];K13199//plasminogen activator inhibitor 1 RNA-binding protein;K01183//chitinase [EC:3.2.1.14]+ko00520//Amino sugar and nucleotide sugar metabolism+ko01100//Metabolic pathways;K12663//Delta(3,5)-Delta(2,4)-dienoyl-CoA isomerase [EC:5.3.3.-]+ko04146//Peroxisome
543713	2.93413	1.14207e-17	4.59531	1.18863e-23	Known_gene	3480574	3484104	NC_015446.2	0.03	0.02	0.02	0.45	0.52	0.63	0.05	0.07	0.11	0.67	0.52	0.48	4.59531	1.18863e-23	3.46053e-23	2.93413	1.14207e-17	6.88419e-17	GO:0005975//carbohydrate metabolic process;GO:0044238//primary metabolic process;GO:0071704//organic substance metabolic process;GO:0008152//metabolic process;GO:0003824//catalytic activity;GO:0016787//hydrolase activity;GO:0004553//hydrolase activity, hydrolyzing O-glycosyl compounds;GO:0016798//hydrolase activity, acting on glycosyl bonds;	K01193//beta-fructofuranosidase [EC:3.2.1.26]+ko01100//Metabolic pathways+ko00052//Galactose metabolism+ko00500//Starch and sucrose metabolism
543711	4.27058	7.32386e-277	2.65949	2.02396e-214	Known_gene	33212778	33214777	NC_015443.2	1.03	1.34	1.99	9.26	7.36	11.25	0.35	0.55	0.47	6.05	14.69	5.23	2.65949	2.02396e-214	1.7525e-214	4.27058	7.32386e-277	9.39503e-277	GO:2000112//regulation of cellular macromolecule biosynthetic process;GO:0010604//positive regulation of macromolecule metabolic process;GO:0045893//positive regulation of transcription, DNA-templated;GO:0031326//regulation of cellular biosynthetic process;GO:0080090//regulation of primary metabolic process;GO:0009891//positive regulation of biosynthetic process;GO:0045935//positive regulation of…	K09286//EREBP-like factor
543698	2.78712	0	3.03285	0	Known_gene	67784297	67787162	NC_015440.2	6.09	5.16	6.06	47.8	59.6	34.27	2.72	2.45	2.17	16.32	12.16	23.9	3.03285	0	0	2.78712	0	0	GO:0005975//carbohydrate metabolic process;GO:0008152//metabolic process;GO:0071704//organic substance metabolic process;GO:0044238//primary metabolic process;GO:0003824//catalytic activity;GO:0004553//hydrolase activity, hydrolyzing O-glycosyl compounds;GO:0016798//hydrolase activity, acting on glycosyl bonds;GO:0016787//hydrolase activity;	K05350//beta-glucosidase [EC:3.2.1.21]+ko01100//Metabolic pathways+ko00500//Starch and sucrose metabolism+ko01110//Biosynthesis of secondary metabolites+ko00460//Cyanoamino acid metabolism+ko00940//Phenylpropanoid biosynthesis
543647	2.99443	0	2.22252	0	Known_gene	62565994	62569129	NC_015444.2	163.88	129.37	158.8	787.45	649.66	681.1	112.4	93.03	107.37	961.5	668.96	875.46	2.22252	0	0	2.99443	0	0	GO:0055114//oxidation-reduction process;GO:0008152//metabolic process;GO:0016627//oxidoreductase activity, acting on the CH-CH group of donors;GO:0003824//catalytic activity;GO:0016628//oxidoreductase activity, acting on the CH-CH group of donors, NAD or NADP as acceptor;GO:0016491//oxidoreductase activity;GO:0016630//protochlorophyllide reductase activity;	K00218//protochlorophyllide reductase [EC:1.3.1.33]+ko00860//Porphyrin and chlorophyll metabolism+ko01100//Metabolic pathways+ko01110//Biosynthesis of secondary metabolites
543643	3.20557	0	3.29941	0	Known_gene	55361229	55363601	NC_015444.2	195.52	139.35	178	1665.93	1975.15	1428.44	155.29	146.43	135.54	1578.61	1007.37	1503.34	3.29941	0	0	3.20557	0	0	GO:1901031//regulation of response to reactive oxygen species;GO:0044093//positive regulation of molecular function;GO:0031323//regulation of cellular metabolic process;GO:0051341//regulation of oxidoreductase activity;GO:0048584//positive regulation of response to stimulus;GO:0010033//response to organic substance;GO:0050790//regulation of catalytic activity;GO:0042221//response to chemical;GO:0…	K04078//chaperonin GroES
543634	2.92406	0	2.68734	0	Known_gene	62383478	62384993	NC_015442.2	13.62	26	21.43	97.79	126.33	173.02	9.16	6.43	15.17	110.72	54.34	62.89	2.68734	0	0	2.92406	0	0		K09286//EREBP-like factor
543622	4.49906	4.06563e-26	7.10681	8.13322e-33	Known_gene	61778472	61782698	NC_015445.2	0.01	0	0	0.61	0.45	0.85	0.01	0.04	0.01	0.63	0.45	0.52	7.10681	8.13322e-33	2.10689e-32	4.49906	4.06563e-26	2.17055e-25	GO:0019538//protein metabolic process;GO:1901564//organonitrogen compound metabolic process;GO:0071704//organic substance metabolic process;GO:0008152//metabolic process;GO:0006508//proteolysis;GO:0044238//primary metabolic process;GO:0043170//macromolecule metabolic process;GO:0006807//nitrogen compound metabolic process;GO:0008233//peptidase activity;GO:0004252//serine-type endopeptidase activi…	K04733//interleukin-1 receptor-associated kinase 4 [EC:2.7.11.1];K12663//Delta(3,5)-Delta(2,4)-dienoyl-CoA isomerase [EC:5.3.3.-]+ko04146//Peroxisome;K13199//plasminogen activator inhibitor 1 RNA-binding protein
543614	3.35442	0	3.41335	0	Known_gene	63949277	63953412	NC_015449.2	22.03	23.65	24.55	245.3	203.93	304.86	20.18	22.17	30.76	225.52	250.12	280.04	3.41335	0	0	3.35442	0	0	GO:0006807//nitrogen compound metabolic process;GO:0009057//macromolecule catabolic process;GO:0008152//metabolic process;GO:0044248//cellular catabolic process;GO:1901565//organonitrogen compound catabolic process;GO:0043170//macromolecule metabolic process;GO:0044267//cellular protein metabolic process;GO:0044265//cellular macromolecule catabolic process;GO:0009987//cellular process;GO:1901575/…	K16292//KDEL-tailed cysteine endopeptidase [EC:3.4.22.-];K01365//cathepsin L [EC:3.4.22.15]+ko04145//Phagosome
543596	3.11267	0	2.50881	0	Known_gene	69643159	69647664	NC_015446.2	3.01	3.72	3.85	31.99	9.31	16.82	2.22	2.33	3.35	21.54	21.35	27.38	2.50881	0	0	3.11267	0	0	GO:0048518//positive regulation of biological process;GO:0048580//regulation of post-embryonic development;GO:0007623//circadian rhythm;GO:0050793//regulation of developmental process;GO:0042221//response to chemical;GO:0072503//cellular divalent inorganic cation homeostasis;GO:0098771//inorganic ion homeostasis;GO:2000026//regulation of multicellular organismal development;GO:0009414//response t…	K12119//cryptochrome 2+ko04712//Circadian rhythm - plant
543594	2.29811	0	2.50443	0	Known_gene	85880860	85884596	NC_015438.2	10.39	9.48	9.82	57.56	56.59	55.18	15.88	14.18	14.14	74.22	72.48	72.72	2.50443	0	0	2.29811	0	0
543581	3.94814	0	2.52885	3.20524e-138	Known_gene	3778240	3782409	NC_015445.2	1.99	1.86	1.48	6.33	5.77	15.56	1.05	1.5	1.21	17.49	20.04	21.51	2.52885	3.20524e-138	3.8021e-138	3.94814	0	0	GO:0010557//positive regulation of macromolecule biosynthetic process;GO:0031328//positive regulation of cellular biosynthetic process;GO:0006357//regulation of transcription from RNA polymerase II promoter;GO:0050794//regulation of cellular process;GO:0065007//biological regulation;GO:0010556//regulation of macromolecule biosynthetic process;GO:0009891//positive regulation of biosynthetic proces…	K05765//cofilin;K12126//phytochrome-interacting factor 3+ko04712//Circadian rhythm - plant+ko04075//Plant hormone signal transduction
543572	3.78869	0	3.5138	0	Known_gene	50913023	50913685	NC_015445.2	169.8	82.06	196.04	1716.95	1836.84	1634.76	79.96	85.23	122.49	1273.83	1530.49	1179.58	3.5138	0	0	3.78869	0	0	GO:0044424//intracellular part;GO:0005622//intracellular;GO:0044464//cell part;GO:0005623//cell;GO:0005737//cytoplasm;	K13993//HSP20 family protein+ko04141//Protein processing in endoplasmic reticulum
543532	2.30205	3.51978e-15	3.22515	2.83275e-20	Known_gene	62989470	62994003	NC_015442.2	0.11	0.08	0.02	0.79	0.45	0.72	0.13	0.27	0.1	0.88	0.66	0.79	3.22515	2.83275e-20	8.70997e-20	2.30205	3.51978e-15	2.21786e-14	GO:0016021//integral component of membrane;GO:0031224//intrinsic component of membrane;GO:0016020//membrane;GO:0044425//membrane part;	K15015//solute carrier family 32 (vesicular inhibitory amino acid transporter);K14209//solute carrier family 36 (proton-coupled amino acid transporter);K15015//solute carrier family 32 (vesicular inhibitory amino acid transporter);K14209//solute carrier family 36 (proton-coupled amino acid transporter)
543522	3.10663	0	2.10165	0	Known_gene	60104590	60108853	NC_015442.2	11.85	18.13	10.56	67.96	43.8	61.89	1.35	3.32	12.26	39.27	38.58	70.35	2.10165	0	0	3.10663	0	0		K00029//malate dehydrogenase (oxaloacetate-decarboxylating)(NADP+) [EC:1.1.1.40]+ko01100//Metabolic pathways+ko00710//Carbon fixation in photosynthetic organisms+ko00620//Pyruvate metabolism+ko01200//Carbon metabolism
543518	3.59064	0	2.57174	0	Known_gene	45489177	45492276	NC_015443.2	3.5	4.29	5.04	31.92	16.79	27.93	2.09	2.67	3.26	31.23	30.54	35.61	2.57174	0	0	3.59064	0	0	GO:0050794//regulation of cellular process;GO:0031326//regulation of cellular biosynthetic process;GO:0009889//regulation of biosynthetic process;GO:0080090//regulation of primary metabolic process;GO:1903506//regulation of nucleic acid-templated transcription;GO:2000112//regulation of cellular macromolecule biosynthetic process;GO:0065007//biological regulation;GO:2001141//regulation of RNA bios…	K14514//ethylene-insensitive protein 3+ko04016//MAPK signaling pathway - plant+ko04075//Plant hormone signal transduction
543517	3.30026	0	3.11594	0	Known_gene	62259444	62269826	NC_015447.2	2.7	3.28	3.18	32.84	20.48	26.23	2.08	1.41	2.16	23.81	14.32	16.99	3.11594	0	0	3.30026	0	0	GO:0019321//pentose metabolic process;GO:0044238//primary metabolic process;GO:0008152//metabolic process;GO:0044281//small molecule metabolic process;GO:0005975//carbohydrate metabolic process;GO:0005996//monosaccharide metabolic process;GO:0071704//organic substance metabolic process;GO:0004553//hydrolase activity, hydrolyzing O-glycosyl compounds;GO:0016787//hydrolase activity;GO:0046556//alph…	K01209//alpha-N-arabinofuranosidase [EC:3.2.1.55]+ko00520//Amino sugar and nucleotide sugar metabolism
543510	3.57272	3.26674e-95	3.93756	6.61132e-302	Known_gene	96857608	96861402	NC_015438.2	0.5	0.63	0.7	11.08	9.52	7.49	0.37	0.27	0.21	3.73	2.75	3.72	3.93756	6.61132e-302	4.33752e-302	3.57272	3.26674e-95	9.24867e-95	GO:0006796//phosphate-containing compound metabolic process;GO:0009987//cellular process;GO:0016311//dephosphorylation;GO:0008152//metabolic process;GO:0006793//phosphorus metabolic process;GO:0044237//cellular metabolic process;GO:0042578//phosphoric ester hydrolase activity;GO:0005488//binding;GO:0043169//cation binding;GO:0016787//hydrolase activity;GO:0016791//phosphatase activity;GO:0003824/…	K14407//cleavage stimulation factor subunit 2+ko03015//mRNA surveillance pathway;K15400//omega-hydroxypalmitate O-feruloyl transferase [EC:2.3.1.188]+ko00073//Cutin, suberine and wax biosynthesis
543507	3.0568	0	2.21843	0	Known_gene	62469846	62470975	NC_015445.2	593.94	235.23	635.74	2230.81	2379.1	2299.15	290.22	286.12	337.18	2165	3441.78	1969.13	2.21843	0	0	3.0568	0	0		K13993//HSP20 family protein+ko04141//Protein processing in endoplasmic reticulum
109121370	9.50315	4.13693e-62	4.93805	2.02572e-128	Known_gene	27515286	27516634	NC_015447.2	0	0.47	0	5.36	3.21	5.56	0	0	0	3.16	1.61	5.13	4.93805	2.02572e-128	2.53606e-128	9.50315	4.13693e-62	1.49761e-61
109121367	5.96563	2.53198e-09	4.0042	2.21826e-05	Known_gene	21868962	21869595	NC_015447.2	0	0.06	0	0.28	0.29	0.35	0	0	0	0.39	0.85	0.62	4.0042	2.21826e-05	9.59636e-05	5.96563	2.53198e-09	1.80777e-08		K07305//peptide-methionine (R)-S-oxide reductase [EC:1.8.4.12];K03549//KUP system potassium uptake protein;K01592//tyrosine decarboxylase [EC:4.1.1.25]+ko00350//Tyrosine metabolism+ko01100//Metabolic pathways+ko00950//Isoquinoline alkaloid biosynthesis+ko01110//Biosynthesis of secondary metabolites;K12447//UDP-sugar pyrophosphorylase [EC:2.7.7.64]+ko00520//Amino sugar and nucleotide sugar metabol…
109121305	3.86745	4.06149e-05	3.53715	1.30067e-17	Known_gene	63778302	63779225	NC_015447.2	0.11	0.12	0.04	1.33	0.88	0.85	0	0	0.04	0.16	0.29	0.11	3.53715	1.30067e-17	4.18835e-17	3.86745	4.06149e-05	0.000333293		K07305//peptide-methionine (R)-S-oxide reductase [EC:1.8.4.12];K13420//LRR receptor-like serine/threonine-protein kinase FLS2 [EC:2.7.11.1]+ko04626//Plant-pathogen interaction+ko04016//MAPK signaling pathway - plant;K03549//KUP system potassium uptake protein;K01592//tyrosine decarboxylase [EC:4.1.1.25]+ko00350//Tyrosine metabolism+ko01100//Metabolic pathways+ko00950//Isoquinoline alkaloid biosyn…
109121093	4.09595	6.33026e-23	5.08074	6.52553e-10	Known_gene	63734453	63736076	NC_015446.2	0	0	0.03	0.54	0.2	0.2	0.11	0	0.06	0.92	0.87	1.24	5.08074	6.52553e-10	2.45714e-09	4.09595	6.33026e-23	3.53065e-22		K12447//UDP-sugar pyrophosphorylase [EC:2.7.7.64]+ko00520//Amino sugar and nucleotide sugar metabolism+ko00040//Pentose and glucuronate interconversions+ko01100//Metabolic pathways+ko00052//Galactose metabolism+ko00053//Ascorbate and aldarate metabolism;K05387//glutamate receptor, ionotropic, plant;K20777//exonuclease 3'-5' domain-containing protein 2 [EC:3.1.11.1];K08237//hydroquinone glucosyltr…
109121040	5.43956	3.66639e-07	5.08512	6.15317e-10	Known_gene	25022349	25033909	NC_015446.2	0	0.03	0	0.38	0.35	0.44	0	0	0	0.26	0.19	0.34	5.08512	6.15317e-10	2.31574e-09	5.43956	3.66639e-07	2.78873e-06
109120916	4.09852	9.46859e-06	6.62569	1.89019e-13	Known_gene	60055538	60056068	NC_015445.2	0	0	0	0.98	1.34	1.12	0	0.07	0	0.75	0.32	0.1	6.62569	1.89019e-13	6.56853e-13	4.09852	9.46859e-06	7.56864e-05		K19613//leucine-rich repeat protein SHOC2;K15078//structure-specific endonuclease subunit SLX1 [EC:3.6.1.-]
109120788	2.46988	6.59454e-30	3.84176	3.79615e-28	Known_gene	32797090	32797900	NC_015444.2	0	0.27	0.13	2.05	1.7	1.86	0.35	0.44	0.98	3.96	2.85	2.81	3.84176	3.79615e-28	1.03996e-27	2.46988	6.59454e-30	3.34623e-29		K07305//peptide-methionine (R)-S-oxide reductase [EC:1.8.4.12];K03549//KUP system potassium uptake protein;K12447//UDP-sugar pyrophosphorylase [EC:2.7.7.64]+ko00520//Amino sugar and nucleotide sugar metabolism+ko00040//Pentose and glucuronate interconversions+ko01100//Metabolic pathways+ko00052//Galactose metabolism+ko00053//Ascorbate and aldarate metabolism;K14833//nucleolar complex protein 2;K0…
109120672	5.30015	8.47755e-20	3.84808	5.98558e-05	Known_gene	4591759	4592949	NC_015444.2	0.03	0	0	0.28	0	0.17	0.06	0	0	0.5	1.21	0.88	3.84808	5.98558e-05	0.000263829	5.30015	8.47755e-20	4.94553e-19		K07305//peptide-methionine (R)-S-oxide reductase [EC:1.8.4.12];K13420//LRR receptor-like serine/threonine-protein kinase FLS2 [EC:2.7.11.1]+ko04626//Plant-pathogen interaction+ko04016//MAPK signaling pathway - plant;K03549//KUP system potassium uptake protein;K12447//UDP-sugar pyrophosphorylase [EC:2.7.7.64]+ko00520//Amino sugar and nucleotide sugar metabolism+ko00040//Pentose and glucuronate int…
109120669	4.9239	5.71852e-09	9.64461	5.13574e-70	Known_gene	3639825	3640760	NC_015444.2	0	0	0	7.66	2.96	4.24	0	0	0.04	0.12	0.34	0.82	9.64461	5.13574e-70	9.32314e-70	4.9239	5.71852e-09	4.11693e-08		K13420//LRR receptor-like serine/threonine-protein kinase FLS2 [EC:2.7.11.1]+ko04626//Plant-pathogen interaction+ko04016//MAPK signaling pathway - plant;K07305//peptide-methionine (R)-S-oxide reductase [EC:1.8.4.12];K03549//KUP system potassium uptake protein;K01592//tyrosine decarboxylase [EC:4.1.1.25]+ko00350//Tyrosine metabolism+ko01100//Metabolic pathways+ko00950//Isoquinoline alkaloid biosyn…
109120487	3.3307	6.17928e-40	4.9501	1.42603e-37	Known_gene	49309752	49314828	NC_015443.2	0	0.06	0.01	1.1	0.41	0.67	0.08	0.04	0.19	1.05	0.95	1.04	4.9501	1.42603e-37	3.50705e-37	3.3307	6.17928e-40	2.78301e-39		K13420//LRR receptor-like serine/threonine-protein kinase FLS2 [EC:2.7.11.1]+ko04626//Plant-pathogen interaction+ko04016//MAPK signaling pathway - plant;K12447//UDP-sugar pyrophosphorylase [EC:2.7.7.64]+ko00520//Amino sugar and nucleotide sugar metabolism+ko00040//Pentose and glucuronate interconversions+ko01100//Metabolic pathways+ko00052//Galactose metabolism+ko00053//Ascorbate and aldarate met…
109120479	6.74497	0	4.81914	0	Known_gene	40720361	40725677	NC_015443.2	1.21	0.4	0.7	28.83	22.15	13.77	0.22	0.25	0.27	15.11	52.8	9.56	4.81914	0	0	6.74497	0	0	GO:1901363//heterocyclic compound binding;GO:0032559//adenyl ribonucleotide binding;GO:0032553//ribonucleotide binding;GO:0097367//carbohydrate derivative binding;GO:0043168//anion binding;GO:0005488//binding;GO:0097159//organic cyclic compound binding;GO:0036094//small molecule binding;GO:0005524//ATP binding;GO:0003676//nucleic acid binding;GO:0030554//adenyl nucleotide binding;GO:1901265//nucl…	K12854//pre-mRNA-splicing helicase BRR2 [EC:3.6.4.13]+ko03040//Spliceosome;K12854//pre-mRNA-splicing helicase BRR2 [EC:3.6.4.13]+ko03040//Spliceosome
109120423	9.04025	2.4952e-94	3.78796	6.69343e-156	Known_gene	42929600	42930737	NC_015443.2	0.12	0.59	0.96	5.71	7.6	10.28	0	0	0.03	3.3	9.18	3.86	3.78796	6.69343e-156	7.27359e-156	9.04025	2.4952e-94	7.09791e-94
109120365	3.90166	1.71972e-28	3.11164	2.57285e-21	Known_gene	20271042	20277078	NC_015442.2	0.01	0.05	0.02	0.29	0.12	0.2	0.01	0.03	0.01	0.3	0.24	0.2	3.11164	2.57285e-21	7.76925e-21	3.90166	1.71972e-28	8.8883e-28		K07305//peptide-methionine (R)-S-oxide reductase [EC:1.8.4.12];K12447//UDP-sugar pyrophosphorylase [EC:2.7.7.64]+ko00520//Amino sugar and nucleotide sugar metabolism+ko00040//Pentose and glucuronate interconversions+ko01100//Metabolic pathways+ko00052//Galactose metabolism+ko00053//Ascorbate and aldarate metabolism;K01592//tyrosine decarboxylase [EC:4.1.1.25]+ko00350//Tyrosine metabolism+ko01100/…
109120362	5.51443	3.87592e-44	2.77775	6.83803e-28	Known_gene	6718137	6723733	NC_015442.2	0.01	0.16	0.06	0.59	0.5	0.5	0.01	0	0.03	0.75	0.5	0.64	2.77775	6.83803e-28	1.87723e-27	5.51443	3.87592e-44	1.66296e-43		K20892//beta-arabinofuranosyltransferase [EC:2.4.2.-];K20892//beta-arabinofuranosyltransferase [EC:2.4.2.-]
109120328	5.58395	4.66942e-13	2.12819	1.1189e-25	Known_gene	6013874	6014905	NC_015442.2	0.37	1.2	0.06	2.32	2.35	2.38	0	0.03	0	0.57	0.49	0.61	2.12819	1.1189e-25	3.16462e-25	5.58395	4.66942e-13	3.05926e-12
109120127	4.09852	3.04985e-09	6.62779	1.82383e-13	Known_gene	26493321	26500473	NC_015441.2	0	0	0	0.1	0.03	0.1	0	0	0.01	0.04	0.08	0.05	6.62779	1.82383e-13	6.33692e-13	4.09852	3.04985e-09	2.18115e-08
109120093	4.10236	1.60349e-07	4.72442	5.16412e-05	Known_gene	6835062	6835736	NC_015441.2	0	0	0	0.19	0.22	0.4	0	0	0.1	0.46	0	1.32	4.72442	5.16412e-05	0.000227096	4.10236	1.60349e-07	1.20445e-06
109120069	3.79649	3.9522e-34	3.54323	1.77577e-15	Known_gene	53310584	53311852	NC_015441.2	0.05	0.08	0.03	0.92	0.27	0.69	0.08	0	0.26	0.95	2.38	1.32	3.54323	1.77577e-15	5.93067e-15	3.79649	3.9522e-34	1.89558e-33		K13420//LRR receptor-like serine/threonine-protein kinase FLS2 [EC:2.7.11.1]+ko04626//Plant-pathogen interaction+ko04016//MAPK signaling pathway - plant;K07305//peptide-methionine (R)-S-oxide reductase [EC:1.8.4.12];K12447//UDP-sugar pyrophosphorylase [EC:2.7.7.64]+ko00520//Amino sugar and nucleotide sugar metabolism+ko00040//Pentose and glucuronate interconversions+ko01100//Metabolic pathways+ko…
109120054	5.36256	1.34503e-20	2.36438	2.44902e-05	Known_gene	49079301	49080338	NC_015441.2	0	0.19	0.04	0.7	0.05	0.45	0	0.09	0	1.11	1.45	1.43	2.36438	2.44902e-05	0.000106095	5.36256	1.34503e-20	7.76085e-20		K03006//DNA-directed RNA polymerase II subunit RPB1 [EC:2.7.7.6]+ko00230//Purine metabolism+ko03020//RNA polymerase+ko01100//Metabolic pathways+ko00240//Pyrimidine metabolism;K18195//rhamnogalacturonan endolyase [EC:4.2.2.23];K07374//tubulin alpha+ko04145//Phagosome;K03549//KUP system potassium uptake protein;K07305//peptide-methionine (R)-S-oxide reductase [EC:1.8.4.12]
109120028	5.33527	2.54909e-11	3.72217	0.00012403	Known_gene	22423851	22424360	NC_015441.2	0	0	0.07	0.37	0.22	0.38	0	0	0.08	0.86	1.19	1.03	3.72217	0.00012403	0.000554571	5.33527	2.54909e-11	1.73356e-10		K07374//tubulin alpha+ko04145//Phagosome;K03549//KUP system potassium uptake protein;K03006//DNA-directed RNA polymerase II subunit RPB1 [EC:2.7.7.6]+ko00230//Purine metabolism+ko03020//RNA polymerase+ko01100//Metabolic pathways+ko00240//Pyrimidine metabolism;K06228//fused [EC:2.7.11.1];K20093//DNA excision repair protein ERCC-6-like [EC:3.6.4.12]
109119806	3.08645	2.67942e-24	3.30439	4.60714e-87	Known_gene	3711479	3712398	NC_015440.2	0.65	0.5	0.66	1.07	6.25	11.03	0.23	0.23	0.16	1.26	2.49	1.6	3.30439	4.60714e-87	7.38683e-87	3.08645	2.67942e-24	1.46668e-23	GO:0050789//regulation of biological process;GO:0051171//regulation of nitrogen compound metabolic process;GO:2001141//regulation of RNA biosynthetic process;GO:0031326//regulation of cellular biosynthetic process;GO:0006355//regulation of transcription, DNA-templated;GO:2000112//regulation of cellular macromolecule biosynthetic process;GO:0080090//regulation of primary metabolic process;GO:00512…	K09286//EREBP-like factor
109119795	4.66282	5.41121e-05	9.5067	5.01706e-65	Known_gene	83592489	83593247	NC_015438.2	0	0	0	9.52	3.45	3.92	0	0	0	0.2	0.14	0.29	9.5067	5.01706e-65	9.48843e-65	4.66282	5.41121e-05	0.00044667		K13420//LRR receptor-like serine/threonine-protein kinase FLS2 [EC:2.7.11.1]+ko04626//Plant-pathogen interaction+ko04016//MAPK signaling pathway - plant;K07305//peptide-methionine (R)-S-oxide reductase [EC:1.8.4.12];K03549//KUP system potassium uptake protein;K01265//methionyl aminopeptidase [EC:3.4.11.18];K07739//elongator complex protein 3 [EC:2.3.1.48]
109119760	3.60667	4.22885e-09	2.70369	6.15019e-05	Known_gene	70635111	70635596	NC_015440.2	0.15	0	0.07	0.77	0.16	0.58	0	0.23	0	0.41	2.1	0.33	2.70369	6.15019e-05	0.000271254	3.60667	4.22885e-09	3.03506e-08		K03549//KUP system potassium uptake protein;K12447//UDP-sugar pyrophosphorylase [EC:2.7.7.64]+ko00520//Amino sugar and nucleotide sugar metabolism+ko00040//Pentose and glucuronate interconversions+ko01100//Metabolic pathways+ko00052//Galactose metabolism+ko00053//Ascorbate and aldarate metabolism;K13420//LRR receptor-like serine/threonine-protein kinase FLS2 [EC:2.7.11.1]+ko04626//Plant-pathogen …
109119736	2.34494	2.66515e-18	2.04911	2.03497e-19	Known_gene	53624678	53625091	NC_015440.2	0.93	0.94	1.68	1.68	4.3	9.26	1.03	0.55	0.89	2.97	5.06	5.01	2.04911	2.03497e-19	6.35652e-19	2.34494	2.66515e-18	1.59022e-17
109119730	6.34117	2.92297e-20	11.3281	0	Known_gene	50351297	50352415	NC_015440.2	0	0	0.03	44.7	20.56	23.4	0	0.03	0	0.56	0.98	1.51	11.3281	0	0	6.34117	2.92297e-20	1.69397e-19		K13420//LRR receptor-like serine/threonine-protein kinase FLS2 [EC:2.7.11.1]+ko04626//Plant-pathogen interaction+ko04016//MAPK signaling pathway - plant;K12447//UDP-sugar pyrophosphorylase [EC:2.7.7.64]+ko00520//Amino sugar and nucleotide sugar metabolism+ko00040//Pentose and glucuronate interconversions+ko01100//Metabolic pathways+ko00052//Galactose metabolism+ko00053//Ascorbate and aldarate met…
109119721	4.77659	2.99229e-05	4.21065	0.000572612	Known_gene	32375753	32376702	NC_015440.2	0	0	0	0.17	0.13	0.09	0	0	0	0.37	0.15	0.06	4.21065	0.000572612	0.00264737	4.77659	2.99229e-05	0.000244329		K12447//UDP-sugar pyrophosphorylase [EC:2.7.7.64]+ko00520//Amino sugar and nucleotide sugar metabolism+ko00040//Pentose and glucuronate interconversions+ko01100//Metabolic pathways+ko00052//Galactose metabolism+ko00053//Ascorbate and aldarate metabolism;K16296//serine carboxypeptidase-like clade I [EC:3.4.16.-];K07305//peptide-methionine (R)-S-oxide reductase [EC:1.8.4.12];K13420//LRR receptor-li…
109119703	4.86066	1.88206e-05	3.56052	0.000290282	Known_gene	75667491	75668501	NC_015438.2	0.04	0	0	0.23	0.08	0.13	0	0	0	0.35	0.17	0	3.56052	0.000290282	0.00131948	4.86066	1.88206e-05	0.000152194		K12598//ATP-dependent RNA helicase DOB1 [EC:3.6.4.13]+ko03018//RNA degradation;K01179//endoglucanase [EC:3.2.1.4]+ko01100//Metabolic pathways+ko00500//Starch and sucrose metabolism
109119606	5.51428	1.9822e-07	9.51014	6.23643e-128	Known_gene	65713632	65714966	NC_015438.2	0.03	0	0	9.87	3.29	5.41	0	0	0	0.08	0.14	0.43	9.51014	6.23643e-128	7.8213e-128	5.51428	1.9822e-07	1.49374e-06		K12447//UDP-sugar pyrophosphorylase [EC:2.7.7.64]+ko00520//Amino sugar and nucleotide sugar metabolism+ko00040//Pentose and glucuronate interconversions+ko01100//Metabolic pathways+ko00052//Galactose metabolism+ko00053//Ascorbate and aldarate metabolism;K13420//LRR receptor-like serine/threonine-protein kinase FLS2 [EC:2.7.11.1]+ko04626//Plant-pathogen interaction+ko04016//MAPK signaling pathway …
109119573	5.77659	1.81628e-08	4.71089	5.55915e-05	Known_gene	41041031	41042628	NC_015439.2	0	0	0	0.18	0	0.18	0	0	0	0	0.74	0	4.71089	5.55915e-05	0.000244819	5.77659	1.81628e-08	1.32461e-07
109119572	6.14629	3.11621e-10	2.89749	0.000188726	Known_gene	41030684	41032257	NC_015439.2	0.03	0.03	0	0	0.23	0.2	0	0	0	0.2	0.7	0.08	2.89749	0.000188726	0.00084997	6.14629	3.11621e-10	2.17199e-09
109119501	3.99898	0.000827378	4.62569	8.73168e-05	Known_gene	14817995	14820332	NC_015438.2	0	0	0	0.05	0.05	0.11	0	0	0	0.09	0.02	0.02	4.62569	8.73168e-05	0.000387416	3.99898	0.000827378	0.00727831		K08247//methionine S-methyltransferase [EC:2.1.1.12]+ko00450//Selenocompound metabolism;K10357//myosin V;K14513//ethylene-insensitive protein 2+ko04016//MAPK signaling pathway - plant+ko04075//Plant hormone signal transduction;K14638//solute carrier family 15 (peptide/histidine transporter), member 3/4;K13457//disease resistance protein RPM1+ko04626//Plant-pathogen interaction
109119490	2.2181	1.52943e-16	2.33023	3.491e-19	Known_gene	42503759	42504796	NC_015439.2	0.34	0.41	0.16	2.61	1.05	0.82	0.2	0.27	0.46	1.39	2.27	0.51	2.33023	3.491e-19	1.0944e-18	2.2181	1.52943e-16	9.39489e-16		K01016//estrone sulfotransferase [EC:2.8.2.4];K01025//
109119489	3.60667	4.22885e-09	2.74116	4.23138e-06	Known_gene	41328426	41329220	NC_015439.2	0.09	0.09	0	0.4	0.41	0.38	0	0.04	0.1	0.38	0.96	0.31	2.74116	4.23138e-06	1.78131e-05	3.60667	4.22885e-09	3.03506e-08		K17710//pentatricopeptide repeat domain-containing protein 1;K01074//palmitoyl-protein thioesterase [EC:3.1.2.22]+ko01100//Metabolic pathways+ko00062//Fatty acid elongation+ko01212//Fatty acid metabolism
109119487	2.77659	2.34591e-10	4.31374	4.74713e-15	Known_gene	40369441	40370862	NC_015439.2	0.03	0.03	0.03	0.34	0.56	0.68	0.16	0.03	0.03	0.2	1.2	0.04	4.31374	4.74713e-15	1.59914e-14	2.77659	2.34591e-10	1.63024e-09		K13457//disease resistance protein RPM1+ko04626//Plant-pathogen interaction
109119486	3.51356	0.000254308	5.70407	3.37904e-08	Known_gene	40368265	40369368	NC_015439.2	0	0	0	0.28	0.13	0.41	0	0	0.03	0	0.32	0.04	5.70407	3.37904e-08	1.32856e-07	3.51356	0.000254308	0.00217128		K13457//disease resistance protein RPM1+ko04626//Plant-pathogen interaction
109119451	11.6101	0	11.7673	0	Known_gene	14940389	15016610	NC_015439.2	0	0	0.01	14.32	14.34	15.67	0	0	0.04	10.27	22.39	7.46	11.7673	0	0	11.6101	0	0		K07305//peptide-methionine (R)-S-oxide reductase [EC:1.8.4.12];K03549//KUP system potassium uptake protein;K13420//LRR receptor-like serine/threonine-protein kinase FLS2 [EC:2.7.11.1]+ko04626//Plant-pathogen interaction+ko04016//MAPK signaling pathway - plant;K01265//methionyl aminopeptidase [EC:3.4.11.18];K01592//tyrosine decarboxylase [EC:4.1.1.25]+ko00350//Tyrosine metabolism+ko01100//Metaboli…
109119291	5.28212	8.95824e-122	5.08948	4.4806e-80	Known_gene	99	585	NW_004195216.1	0.19	0.47	0.27	4.81	10.41	17.13	0.75	0.37	0.2	9.68	23.24	21.8	5.08948	4.4806e-80	7.54e-80	5.28212	8.95824e-122	2.14992e-121
109119275	5.49802	0	5.12597	0	Known_gene	2868	3311	NW_004194538.1	4.02	2.94	2.77	47.26	118.56	181.61	3.27	3.14	4.66	100.67	217.81	199.9	5.12597	0	0	5.49802	0	0	GO:0005622//intracellular;GO:0005623//cell;GO:0005739//mitochondrion;GO:0043226//organelle;GO:0044464//cell part;GO:0044444//cytoplasmic part;GO:0043227//membrane-bounded organelle;GO:0044424//intracellular part;GO:0043229//intracellular organelle;GO:0043231//intracellular membrane-bounded organelle;GO:0005737//cytoplasm;
109119265	5.27484	2.74015e-87	3.36265	1.5055e-26	Known_gene	25221	25933	NW_004194427.1	0.39	0.16	0.44	1.55	3.73	5.12	0.23	0.38	0.16	5.53	15.73	10.05	3.36265	1.5055e-26	4.20093e-26	5.27484	2.74015e-87	8.15642e-87	GO:0009150//purine ribonucleotide metabolic process;GO:1901564//organonitrogen compound metabolic process;GO:0008152//metabolic process;GO:0044281//small molecule metabolic process;GO:0019693//ribose phosphate metabolic process;GO:0022900//electron transport chain;GO:0055114//oxidation-reduction process;GO:0009117//nucleotide metabolic process;GO:0009141//nucleoside triphosphate metabolic process…	K03881//NADH-ubiquinone oxidoreductase chain 4 [EC:1.6.5.3]+ko01100//Metabolic pathways+ko00190//Oxidative phosphorylation
109119150	4.71519	7.24217e-25	7.50016	9.48893e-22	Known_gene	44313340	44315211	NC_015449.2	0	0	0	0.39	1.55	1.3	0.07	0.07	0	1.52	1.13	1.2	7.50016	9.48893e-22	2.84816e-21	4.71519	7.24217e-25	3.93204e-24
109119074	5.58395	1.08914e-07	7.23055	9.52413e-19	Known_gene	29723098	29761206	NC_015449.2	0	0	0	0.57	0.48	0.65	0	0	0	0.19	0.31	0.03	7.23055	9.52413e-19	3.00747e-18	5.58395	1.08914e-07	8.13703e-07		K11816//indole-3-pyruvate monooxygenase [EC:1.14.13.168]+ko00380//Tryptophan metabolism+ko01100//Metabolic pathways;K01051//pectinesterase [EC:3.1.1.11]+ko00040//Pentose and glucuronate interconversions+ko01100//Metabolic pathways;K01184//polygalacturonase [EC:3.2.1.15]+ko00040//Pentose and glucuronate interconversions+ko01100//Metabolic pathways;K01213//galacturan 1,4-alpha-galacturonidase [EC:3…
109119071	4.89553	2.09648e-05	4.20905	0.000576317	Known_gene	20360005	20360782	NC_015449.2	0	0	0	0.12	0	0.44	0.03	0	0	0.27	0.15	0.49	4.20905	0.000576317	0.00266466	4.89553	2.09648e-05	0.000169762		K01230//mannosyl-oligosaccharide alpha-1,2-mannosidase [EC:3.2.1.113]+ko04141//Protein processing in endoplasmic reticulum+ko00510//N-Glycan biosynthesis+ko01100//Metabolic pathways;K05658//ATP-binding cassette, subfamily B (MDR/TAP), member 1 [EC:3.6.3.44]+ko02010//ABC transporters
109119061	6.30015	8.78575e-20	6.21065	9.77734e-11	Known_gene	4497679	4498990	NC_015449.2	0	0	0	0.65	0.17	0.44	0	0	0.04	0.69	1.55	0.48	6.21065	9.77734e-11	3.60388e-10	6.30015	8.78575e-20	5.12714e-19		K13420//LRR receptor-like serine/threonine-protein kinase FLS2 [EC:2.7.11.1]+ko04626//Plant-pathogen interaction+ko04016//MAPK signaling pathway - plant;K07305//peptide-methionine (R)-S-oxide reductase [EC:1.8.4.12];K03549//KUP system potassium uptake protein;K12447//UDP-sugar pyrophosphorylase [EC:2.7.7.64]+ko00520//Amino sugar and nucleotide sugar metabolism+ko00040//Pentose and glucuronate int…
109118986	4.44166	1.64566e-164	4.59531	1.88833e-98	Known_gene	5937899	5941458	NC_015448.2	0.03	0.03	0.11	1.99	0.96	1.08	0.07	0.19	0.09	2.57	3.27	1.49	4.59531	1.88833e-98	2.80956e-98	4.44166	1.64566e-164	3.16231e-164		K04733//interleukin-1 receptor-associated kinase 4 [EC:2.7.11.1]
109118981	2.8818	1.81091e-107	3.96445	2.08102e-85	Known_gene	30677933	30684161	NC_015448.2	0.03	0.05	0.06	0.76	0.63	0.75	0.15	0.18	0.19	1.31	1.19	1.33	3.96445	2.08102e-85	3.37035e-85	2.8818	1.81091e-107	4.74074e-107		K07305//peptide-methionine (R)-S-oxide reductase [EC:1.8.4.12];K12447//UDP-sugar pyrophosphorylase [EC:2.7.7.64]+ko00520//Amino sugar and nucleotide sugar metabolism+ko00040//Pentose and glucuronate interconversions+ko01100//Metabolic pathways+ko00052//Galactose metabolism+ko00053//Ascorbate and aldarate metabolism;K01528//dynamin GTPase [EC:3.6.5.5]+ko04144//Endocytosis;K03549//KUP system potass…
109118978	3.09852	4.5395e-05	3.28865	3.63347e-16	Known_gene	1565217	1565790	NC_015448.2	0.19	0	0.3	2.69	1.23	1.03	0	0.06	0.07	0.55	0.14	0.45	3.28865	3.63347e-16	1.20101e-15	3.09852	4.5395e-05	0.000373483
109118910	3.67706	3.13758e-26	2.0042	1.17651e-14	Known_gene	45360661	45364091	NC_015448.2	0.64	0.39	0.86	1.15	3.3	3.29	0	0.64	0	2.26	3.33	2.98	2.0042	1.17651e-14	3.98881e-14	3.67706	3.13758e-26	1.67265e-25	GO:0006412//translation;GO:1901564//organonitrogen compound metabolic process;GO:0044260//cellular macromolecule metabolic process;GO:0006518//peptide metabolic process;GO:1901576//organic substance biosynthetic process;GO:0044237//cellular metabolic process;GO:0008152//metabolic process;GO:0010467//gene expression;GO:0043604//amide biosynthetic process;GO:1901566//organonitrogen compound biosynt…	K02952//small subunit ribosomal protein S13+ko03010//Ribosome
109118894	4.01945	1.88383e-18	3.66522	1.44919e-09	Known_gene	32783660	32784247	NC_015448.2	0.12	0.06	0	1.12	0.5	0.73	0	0.06	0.27	1.13	2.81	1.23	3.66522	1.44919e-09	5.50104e-09	4.01945	1.88383e-18	1.1212e-17		K13420//LRR receptor-like serine/threonine-protein kinase FLS2 [EC:2.7.11.1]+ko04626//Plant-pathogen interaction+ko04016//MAPK signaling pathway - plant;K03549//KUP system potassium uptake protein;K12447//UDP-sugar pyrophosphorylase [EC:2.7.7.64]+ko00520//Amino sugar and nucleotide sugar metabolism+ko00040//Pentose and glucuronate interconversions+ko01100//Metabolic pathways+ko00052//Galactose me…
109118875	2.69413	4.99122e-05	4.80201	3.34414e-05	Known_gene	26014232	26015500	NC_015448.2	0	0	0	0.13	0.09	0.18	0	0.03	0.06	0.22	0.1	0.28	4.80201	3.34414e-05	0.000145829	2.69413	4.99122e-05	0.000411423		K13420//LRR receptor-like serine/threonine-protein kinase FLS2 [EC:2.7.11.1]+ko04626//Plant-pathogen interaction+ko04016//MAPK signaling pathway - plant;K12447//UDP-sugar pyrophosphorylase [EC:2.7.7.64]+ko00520//Amino sugar and nucleotide sugar metabolism+ko00040//Pentose and glucuronate interconversions+ko01100//Metabolic pathways+ko00052//Galactose metabolism+ko00053//Ascorbate and aldarate met…
109118857	2.1076	2.83085e-06	2.09258	0.000710762	Known_gene	19682877	19683383	NC_015448.2	0.15	0.15	0	0.47	0.49	0.29	0.21	0	0.46	0.65	1.51	0.65	2.09258	0.000710762	0.00330094	2.1076	2.83085e-06	2.21959e-05		K11446//histone demethylase JARID1 [EC:1.14.11.-];K01507//inorganic pyrophosphatase [EC:3.6.1.1]+ko00190//Oxidative phosphorylation;K13336//peroxin-3+ko04146//Peroxisome;K05605//3-hydroxyisobutyryl-CoA hydrolase [EC:3.1.2.4]+ko00410//beta-Alanine metabolism+ko00280//Valine, leucine and isoleucine degradation+ko00640//Propanoate metabolism+ko01100//Metabolic pathways+ko01200//Carbon metabolism;K00…
109118713	3.52178	3.49688e-42	3.46748	3.4381e-29	Known_gene	56267400	56271278	NC_015448.2	0.33	0	0	1.95	0.66	0.97	0	0.48	0	1.76	2.39	1.39	3.46748	3.4381e-29	9.28543e-29	3.52178	3.49688e-42	1.5302e-41	GO:0031224//intrinsic component of membrane;GO:0016021//integral component of membrane;GO:0016020//membrane;GO:0044425//membrane part;	K13195//cold-inducible RNA-binding protein;K13195//cold-inducible RNA-binding protein
108348021	3.55566	3.63281e-178	2.80719	1.05503e-182	Known_gene	82688720	82691474	NC_015438.2	0.85	0.53	0.65	4.56	4.29	5.43	0.27	0.38	0.39	3.98	3.39	5	2.80719	1.05503e-182	1.02115e-182	3.55566	3.63281e-178	6.60848e-178	GO:0043170//macromolecule metabolic process;GO:0044238//primary metabolic process;GO:1901564//organonitrogen compound metabolic process;GO:0008152//metabolic process;GO:0019538//protein metabolic process;GO:0071704//organic substance metabolic process;GO:0006508//proteolysis;GO:0006807//nitrogen compound metabolic process;GO:0044464//cell part;GO:0071944//cell periphery;GO:0030312//external encap…	K04733//interleukin-1 receptor-associated kinase 4 [EC:2.7.11.1];K13199//plasminogen activator inhibitor 1 RNA-binding protein;K01183//chitinase [EC:3.2.1.14]+ko00520//Amino sugar and nucleotide sugar metabolism+ko01100//Metabolic pathways;K12663//Delta(3,5)-Delta(2,4)-dienoyl-CoA isomerase [EC:5.3.3.-]+ko04146//Peroxisome
108281121	2.9627	0	2.15139	1.38961e-225	Known_gene	40298681	40306924	NC_015439.2	2.18	2.05	2.3	9.98	6.51	9.71	1.95	2.01	2.63	14.11	16.33	17.96	2.15139	1.38961e-225	1.14821e-225	2.9627	0	0	GO:0016021//integral component of membrane;GO:0031224//intrinsic component of membrane;GO:0016020//membrane;GO:0044425//membrane part;GO:0003824//catalytic activity;GO:0016740//transferase activity;GO:0016772//transferase activity, transferring phosphorus-containing groups;GO:0016780//phosphotransferase activity, for other substituted phosphate groups;GO:0008963//phospho-N-acetylmuramoyl-pentapep…	K01000//phospho-N-acetylmuramoyl-pentapeptide-transferase [EC:2.7.8.13]+ko01502//Vancomycin resistance+ko01100//Metabolic pathways;K01000//phospho-N-acetylmuramoyl-pentapeptide-transferase [EC:2.7.8.13]+ko01502//Vancomycin resistance+ko01100//Metabolic pathways;K01000//phospho-N-acetylmuramoyl-pentapeptide-transferase [EC:2.7.8.13]+ko01502//Vancomycin resistance+ko01100//Metabolic pathways;K01000…
107196795	2.56014	7.27406e-202	2.36265	2.84388e-198	Known_gene	729304	731865	NC_015442.2	1.19	1.85	1.68	8.73	8.56	6.96	1.31	1.34	1.5	8.57	4.99	11.61	2.36265	2.84388e-198	2.60634e-198	2.56014	7.27406e-202	1.19897e-201	GO:0006810//transport;GO:0051179//localization;GO:0051234//establishment of localization;GO:0016020//membrane;GO:0044425//membrane part;GO:0016021//integral component of membrane;GO:0031224//intrinsic component of membrane;GO:0005215//transporter activity;	K14638//solute carrier family 15 (peptide/histidine transporter), member 3/4
104649723	4.9824	9.18649e-06	8.02086	5.68867e-29	Known_gene	54718979	54719661	NC_015447.2	0	0	0	4.53	1.59	2.03	0	0	0	0.4	0.28	0.36	8.02086	5.68867e-29	1.54043e-28	4.9824	9.18649e-06	7.33648e-05		K04733//interleukin-1 receptor-associated kinase 4 [EC:2.7.11.1];K15227//arogenate dehydrogenase (NADP+), plant [EC:1.3.1.78]+ko01230//Biosynthesis of amino acids+ko01100//Metabolic pathways+ko01110//Biosynthesis of secondary metabolites+ko00400//Phenylalanine, tyrosine and tryptophan biosynthesis;K20279//synaptojanin [EC:3.1.3.36]+ko01100//Metabolic pathways+ko04070//Phosphatidylinositol signali…
104649698	2.3747	5.26121e-56	2.4423	2.87597e-55	Known_gene	87967502	87969036	NC_015438.2	0.63	0.64	0.44	3.93	2.39	2.93	0.75	0.74	0.52	3	3.91	3.67	2.4423	2.87597e-55	5.94921e-55	2.3747	5.26121e-56	2.0111e-55
104649648	3.36155	1.5591e-09	5.50016	2.26248e-07	Known_gene	48173773	48175801	NC_015447.2	0	0	0	0.16	0.1	0.19	0	0.04	0.04	0.35	0.18	0.3	5.50016	2.26248e-07	9.1214e-07	3.36155	1.5591e-09	1.10525e-08		K05387//glutamate receptor, ionotropic, plant;K12447//UDP-sugar pyrophosphorylase [EC:2.7.7.64]+ko00520//Amino sugar and nucleotide sugar metabolism+ko00040//Pentose and glucuronate interconversions+ko01100//Metabolic pathways+ko00052//Galactose metabolism+ko00053//Ascorbate and aldarate metabolism;K15083//DNA repair protein RAD16;K08235//xyloglucan:xyloglucosyl transferase [EC:2.4.1.207]
104649641	6.04961	9.84057e-10	4.74116	3.3865e-14	Known_gene	50100343	50101729	NC_015447.2	0.06	0	0	0.55	0.78	0.59	0	0	0	0.69	0.13	0.12	4.74116	3.3865e-14	1.16044e-13	6.04961	9.84057e-10	6.93882e-09
104649632	9.56014	2.03755e-125	9.54157	6.37657e-258	Known_gene	51508329	51509746	NC_015447.2	0	0	0.05	17.07	9.75	8.77	0	0	0.03	6.85	5.81	6.05	9.54157	6.37657e-258	4.78491e-258	9.56014	2.03755e-125	4.77291e-125		K09529//DnaJ homolog subfamily C member 9
104649486	4.78856	4.5036e-32	4.91724	4.97189e-57	Known_gene	998574	1002731	NC_015447.2	0.06	0.44	0	2.16	4.08	4.46	0	0.18	0.07	1.97	2.44	1.8	4.91724	4.97189e-57	1.01276e-56	4.78856	4.5036e-32	2.21833e-31	GO:0007049//cell cycle;GO:0009987//cellular process;GO:0035639//purine ribonucleoside triphosphate binding;GO:0043167//ion binding;GO:0032550//purine ribonucleoside binding;GO:0097367//carbohydrate derivative binding;GO:0001883//purine nucleoside binding;GO:0003824//catalytic activity;GO:0016817//hydrolase activity, acting on acid anhydrides;GO:0016462//pyrophosphatase activity;GO:0016787//hydrol…	K07976//Rab family, other;K07976//Rab family, other
104649401	6.58395	7.09221e-13	3.28865	1.46018e-05	Known_gene	70190703	70192143	NC_015446.2	0	0.03	0.03	0.21	0.03	0.36	0	0	0	0	1.4	0.04	3.28865	1.46018e-05	6.27631e-05	6.58395	7.09221e-13	4.65871e-12
104649093	3.17616	3.10183e-38	3.15648	2.72986e-48	Known_gene	677593	679163	NC_015446.2	0.33	0.18	0.15	2.29	1.21	2.29	0.15	0.28	0.09	1.71	1.71	1.39	3.15648	2.72986e-48	6.03279e-48	3.17616	3.10183e-38	1.42156e-37		K03798//cell division protease FtsH [EC:3.4.24.-]
104649000	3.65106	0.000131291	5.62569	7.20276e-08	Known_gene	60626204	60629590	NC_015445.2	0	0	0	0.07	0.06	0.13	0	0.01	0	0.02	0.06	0.06	5.62569	7.20276e-08	2.86385e-07	3.65106	0.000131291	0.00110417		K12447//UDP-sugar pyrophosphorylase [EC:2.7.7.64]+ko00520//Amino sugar and nucleotide sugar metabolism+ko00040//Pentose and glucuronate interconversions+ko01100//Metabolic pathways+ko00052//Galactose metabolism+ko00053//Ascorbate and aldarate metabolism;K03517//quinolinate synthase [EC:2.5.1.72]+ko01100//Metabolic pathways+ko00760//Nicotinate and nicotinamide metabolism;K03006//DNA-directed RNA p…
104648962	3.17514	7.61596e-19	3.94762	5.21809e-18	Known_gene	62353594	62355787	NC_015445.2	0.05	0.02	0.01	0.49	0.4	0.28	0.03	0.03	0.11	0.46	0.54	0.6	3.94762	5.21809e-18	1.66869e-17	3.17514	7.61596e-19	4.50598e-18		K15271//ATP-dependent DNA helicase HFM1/MER3 [EC:3.6.4.12]
104648888	3.67954	1.43497e-10	3.19511	2.87347e-14	Known_gene	83653111	83653964	NC_015438.2	0	0.07	0.24	1.18	0.45	1.24	0	0.14	0	0.63	0.22	1.12	3.19511	2.87347e-14	9.83138e-14	3.67954	1.43497e-10	9.92293e-10		K10278//F-box and leucine-rich repeat protein 12
104648863	4.92449	2.18568e-146	2.08674	3.14368e-27	Known_gene	57781135	57785041	NC_015445.2	0.11	0.42	0.29	1.52	0.88	1.07	0.09	0.14	0.11	2.55	4.51	3.49	2.08674	3.14368e-27	8.696e-27	4.92449	2.18568e-146	4.5949e-146		K17913//carlactone synthase / all-trans-10'-apo-beta-carotenal 13,14-cleaving dioxygenase [EC:1.13.11.69 1.13.11.70]+ko00906//Carotenoid biosynthesis
104648850	5.61889	1.96697e-13	4.99492	1.99655e-09	Known_gene	56038108	56039863	NC_015445.2	0.03	0	0	0.12	0.3	0.53	0	0	0.03	0.6	0.78	0.04	4.99492	1.99655e-09	7.60515e-09	5.61889	1.96697e-13	1.27984e-12
104648625	4.67276	1.00827e-18	2.09517	3.17959e-08	Known_gene	1492028	1494281	NC_015445.2	0.21	0.25	0.08	0.83	0.63	0.84	0	0.08	0.04	1.15	1.36	0.7	2.09517	3.17959e-08	1.24944e-07	4.67276	1.00827e-18	5.97692e-18		K10268//F-box and leucine-rich repeat protein 2/20
104648584	7.17918	1.04004e-17	7.04275	1.31186e-31	Known_gene	65189652	65191488	NC_015444.2	0	0.02	0	1.31	0.94	1.68	0	0	0	1.18	0.39	0.48	7.04275	1.31186e-31	3.44668e-31	7.17918	1.04004e-17	6.26379e-17		K01599//uroporphyrinogen decarboxylase [EC:4.1.1.37]+ko00860//Porphyrin and chlorophyll metabolism+ko01100//Metabolic pathways+ko01110//Biosynthesis of secondary metabolites;K15502//serine/threonine-protein phosphatase 6 regulatory ankyrin repeat subunit A;K01599//uroporphyrinogen decarboxylase [EC:4.1.1.37]+ko00860//Porphyrin and chlorophyll metabolism+ko01100//Metabolic pathways+ko01110//Biosyn…
104648569	3.72142	0	3.77932	0	Known_gene	65182109	65184175	NC_015444.2	1.23	1.28	1.08	16.24	17.16	15.89	0.99	1.52	1.01	18.06	12.28	16.47	3.77932	0	0	3.72142	0	0
104648557	3.69413	4.65239e-89	3.43082	5.71863e-64	Known_gene	66226145	66227353	NC_015444.2	0.31	0.54	0.5	4.13	2.97	7.69	0.13	0.96	0.51	8.38	5.01	7.87	3.43082	5.71863e-64	1.0897e-63	3.69413	4.65239e-89	1.36823e-88
104648415	6.01446	9.65059e-74	3.53316	4.03021e-142	Known_gene	58709729	58716634	NC_015444.2	0.39	0.42	0.49	4.99	4.82	5.24	0.04	0.04	0.02	2.77	1.39	2.66	3.53316	4.03021e-142	4.68096e-142	6.01446	9.65059e-74	3.17687e-73		K10352//myosin heavy chain;K10352//myosin heavy chain
104648246	7.0567	2.7762e-199	6.33952	6.74919e-207	Known_gene	1914745	1915161	NC_015444.2	0.28	0.65	0.09	22.02	20.97	39.69	0	0.55	0.1	27.67	24.77	39.18	6.33952	6.74919e-207	5.97388e-207	7.0567	2.7762e-199	4.63343e-199
104648175	10.4816	3.37113e-104	12.0001	2.79399e-239	Known_gene	4686550	4900529	NC_015444.2	0	0	0	24.4	31.43	24.84	0	0	0	8.62	9.4	13.41	12.0001	2.79399e-239	2.21028e-239	10.4816	3.37113e-104	9.00671e-104
104648136	2.1841	1.87611e-26	2.80855	4.61075e-42	Known_gene	80315806	80317007	NC_015438.2	0.37	0.38	0.3	2.41	2.15	2.88	0.29	0.37	0.76	1.71	2.65	2.12	2.80855	4.61075e-42	1.07726e-41	2.1841	1.87611e-26	9.96759e-26		K17508//protein phosphatase PTC7 [EC:3.1.3.16]
104648134	2.23116	3.83174e-07	2.8609	1.9647e-20	Known_gene	48187882	48190235	NC_015443.2	0.09	0.03	0.11	0.77	0.63	0.3	0.02	0.07	0.05	0.24	0.18	0.23	2.8609	1.9647e-20	6.01978e-20	2.23116	3.83174e-07	2.91667e-06
104648124	3.24226	1.42624e-13	2.87361	2.08485e-11	Known_gene	49491666	49493015	NC_015443.2	0	0.11	0.17	0.8	0.59	0.74	0.07	0.15	0.04	0.74	1.11	0.61	2.87361	2.08485e-11	7.57461e-11	3.24226	1.42624e-13	9.2557e-13	GO:0030001//metal ion transport;GO:0019725//cellular homeostasis;GO:0055076//transition metal ion homeostasis;GO:0006875//cellular metal ion homeostasis;GO:0009987//cellular process;GO:0065007//biological regulation;GO:0051234//establishment of localization;GO:0006873//cellular ion homeostasis;GO:0006812//cation transport;GO:0046916//cellular transition metal ion homeostasis;GO:0048878//chemical …
104648101	3.81354	0	2.75579	0	Known_gene	44683424	44684545	NC_015443.2	194.59	71.32	135.34	991.56	939.79	792.13	44.55	40.25	33.98	472.28	923.38	235.52	2.75579	0	0	3.81354	0	0		K01555//fumarylacetoacetase [EC:3.7.1.2]+ko00350//Tyrosine metabolism+ko01100//Metabolic pathways
104648069	2.3722	7.10165e-12	2.79972	4.38705e-16	Known_gene	40258006	40261979	NC_015443.2	0.06	0.04	0.01	0.28	0.22	0.26	0.03	0.05	0.04	0.24	0.25	0.16	2.79972	4.38705e-16	1.45251e-15	2.3722	7.10165e-12	4.76969e-11		K17285//selenium-binding protein 1;K10683//BRCA1-associated RING domain protein 1+ko03440//Homologous recombination
104648061	4.65106	5.73687e-05	5.04072	7.64201e-06	Known_gene	41657840	41658682	NC_015443.2	0	0	0	0.32	0.39	0.34	0	0	0	0.48	0.22	0.09	5.04072	7.64201e-06	3.24926e-05	4.65106	5.73687e-05	0.000474283
104648026	3.77659	3.32417e-10	3.7188	3.76131e-15	Known_gene	45059114	45064056	NC_015443.2	0.03	0.03	0.02	0.36	0.37	0.3	0	0.02	0.03	0.2	0.18	0.31	3.7188	3.76131e-15	1.26385e-14	3.77659	3.32417e-10	2.319e-09
104648009	3.44576	1.25295e-19	4.86056	2.34638e-14	Known_gene	46835207	46837293	NC_015443.2	0	0	0.07	0.93	0.18	0.9	0.2	0.06	0.08	1.35	0.9	1.55	4.86056	2.34638e-14	8.0067e-14	3.44576	1.25295e-19	7.33068e-19		K14638//solute carrier family 15 (peptide/histidine transporter), member 3/4
104647914	2.54366	2.50357e-09	3.96862	2.80732e-05	Known_gene	20308072	20313018	NC_015443.2	0.01	0	0	0.09	0.04	0.09	0.04	0.03	0.06	0.27	0.38	0.08	3.96862	2.80732e-05	0.000121956	2.54366	2.50357e-09	1.7871e-08		K01191//alpha-mannosidase [EC:3.2.1.24]+ko00511//Other glycan degradation;K01303//acylaminoacyl-peptidase [EC:3.4.19.1];K08247//methionine S-methyltransferase [EC:2.1.1.12]+ko00450//Selenocompound metabolism;K15255//ATP-dependent DNA helicase PIF1 [EC:3.6.4.12];K15923//alpha-L-fucosidase 2 [EC:3.2.1.51]+ko00511//Other glycan degradation
104647898	2.85429	9.09575e-08	5.50016	1.0827e-12	Known_gene	24023975	24029479	NC_015443.2	0	0.03	0	0.66	0.19	0.57	0	0.13	0.03	0.67	0.21	0.25	5.50016	1.0827e-12	3.82855e-12	2.85429	9.09575e-08	6.77432e-07		K18195//rhamnogalacturonan endolyase [EC:4.2.2.23];K00620//glutamate N-acetyltransferase / amino-acid N-acetyltransferase [EC:2.3.1.35 2.3.1.1]+ko00220//Arginine biosynthesis+ko01230//Biosynthesis of amino acids+ko01100//Metabolic pathways+ko01110//Biosynthesis of secondary metabolites+ko01210//2-Oxocarboxylic acid metabolism;K11000//callose synthase [EC:2.4.1.-];K05909//laccase [EC:1.10.3.2];K20…
104647802	4.65106	5.73687e-05	4.79561	2.15074e-08	Known_gene	1118743	1119162	NC_015443.2	0	0	0.09	0.46	1.1	0.98	0	0	0	0.59	0.41	0.13	4.79561	2.15074e-08	8.40656e-08	4.65106	5.73687e-05	0.000474283		K15235//josephin [EC:3.4.19.12]
104647791	4.01363	9.71307e-25	4.43304	6.7957e-87	Known_gene	4878524	4882482	NC_015443.2	0.08	0.04	0.14	2.28	1.33	2.02	0.02	0.04	0.07	0.54	0.61	0.69	4.43304	6.7957e-87	1.09108e-86	4.01363	9.71307e-25	5.28264e-24		K17604//zinc finger SWIM domain-containing protein 3;K14808//ATP-dependent RNA helicase DDX54/DBP10 [EC:3.6.4.13];K02069//putative ABC transport system permease protein;K20562//biphenyl-4-hydroxylase
104647782	3.51356	1.86686e-06	6.32613	1.98898e-11	Known_gene	2875276	2877047	NC_015443.2	0	0	0	0.31	0.38	0.25	0.02	0.02	0	0.38	0	0.16	6.32613	1.98898e-11	7.22244e-11	3.51356	1.86686e-06	1.45351e-05		K10878//meiotic recombination protein SPO11
104647718	3.19163	4.8973e-13	4.28865	2.72941e-06	Known_gene	54387507	54388578	NC_015442.2	0	0.03	0	0.31	0.1	0.25	0.1	0.03	0.11	0.69	0.99	0.52	4.28865	2.72941e-06	1.14001e-05	3.19163	4.8973e-13	3.20932e-12		K12447//UDP-sugar pyrophosphorylase [EC:2.7.7.64]+ko00520//Amino sugar and nucleotide sugar metabolism+ko00040//Pentose and glucuronate interconversions+ko01100//Metabolic pathways+ko00052//Galactose metabolism+ko00053//Ascorbate and aldarate metabolism;K05387//glutamate receptor, ionotropic, plant;K20777//exonuclease 3'-5' domain-containing protein 2 [EC:3.1.11.1];K08776//puromycin-sensitive ami…
104647608	3.69534	9.50616e-87	4.65317	1.51181e-147	Known_gene	56834537	56840406	NC_015442.2	0.08	0.22	0.23	6.8	2.77	5.02	0.2	0.12	0.46	3.35	2.94	4.18	4.65317	1.51181e-147	1.71144e-147	3.69534	9.50616e-87	2.83997e-86		K07305//peptide-methionine (R)-S-oxide reductase [EC:1.8.4.12];K01592//tyrosine decarboxylase [EC:4.1.1.25]+ko00350//Tyrosine metabolism+ko01100//Metabolic pathways+ko00950//Isoquinoline alkaloid biosynthesis+ko01110//Biosynthesis of secondary metabolites;K12447//UDP-sugar pyrophosphorylase [EC:2.7.7.64]+ko00520//Amino sugar and nucleotide sugar metabolism+ko00040//Pentose and glucuronate interco…
104647537	4.38303	2.14762e-15	4.04517	8.0093e-05	Known_gene	41497824	41502326	NC_015442.2	0	0	0.01	0.01	0.04	0.11	0.02	0	0.01	0.4	0.16	0.16	4.04517	8.0093e-05	0.00035466	4.38303	2.14762e-15	1.3478e-14		K03549//KUP system potassium uptake protein;K05665//ATP-binding cassette, subfamily C (CFTR/MRP), member 1+ko02010//ABC transporters;K12447//UDP-sugar pyrophosphorylase [EC:2.7.7.64]+ko00520//Amino sugar and nucleotide sugar metabolism+ko00040//Pentose and glucuronate interconversions+ko01100//Metabolic pathways+ko00052//Galactose metabolism+ko00053//Ascorbate and aldarate metabolism
104647329	5.99085	1.01602e-101	2.55961	6.98189e-11	Known_gene	6772889	6773919	NC_015442.2	0	0.4	0	0.07	0.76	1.53	0	0.15	0.12	0.67	14.99	1	2.55961	6.98189e-11	2.56409e-10	5.99085	1.01602e-101	2.75291e-101
104647255	9.53533	9.77944e-124	12.3645	9.4026e-288	Known_gene	951728	954077	NC_015442.2	0	0	0	18.88	11.17	12.29	0	0	0.02	4.36	4.38	3.5	12.3645	9.4026e-288	6.42218e-288	9.53533	9.77944e-124	2.31663e-123
104647254	7.9745	6.09332e-52	11.273	7.23456e-165	Known_gene	932379	943933	NC_015442.2	0	0	0	9.59	4	5.86	0	0.02	0	1.34	1.46	1.03	11.273	7.23456e-165	7.55528e-165	7.9745	6.09332e-52	2.42286e-51
104647171	4.42867	9.31721e-34	2.62569	2.00169e-07	Known_gene	62289130	62290656	NC_015441.2	0.05	0	0.1	0.4	0.15	0.37	0	0.07	0.11	1.01	1.18	1.81	2.62569	2.00169e-07	8.06121e-07	4.42867	9.31721e-34	4.48807e-33		K01426//amidase [EC:3.5.1.4]+ko00380//Tryptophan metabolism+ko00330//Arginine and proline metabolism+ko00360//Phenylalanine metabolism;K03006//DNA-directed RNA polymerase II subunit RPB1 [EC:2.7.7.6]+ko00230//Purine metabolism+ko03020//RNA polymerase+ko01100//Metabolic pathways+ko00240//Pyrimidine metabolism;K16911//ATP-dependent RNA helicase DDX21 [EC:3.6.4.13]+ko01110//Biosynthesis of secondary…
104647162	9.08889	2.16421e-285	11.9593	0	Known_gene	11304280	11305624	NC_015438.2	0.1	0.03	0.05	276.67	233.06	236.72	0.05	0	0.03	18.4	11.9	16.58	11.9593	0	0	9.08889	2.16421e-285	2.72359e-285	GO:0097159//organic cyclic compound binding;GO:0043169//cation binding;GO:0046914//transition metal ion binding;GO:1901363//heterocyclic compound binding;GO:0046872//metal ion binding;GO:0008270//zinc ion binding;GO:0043167//ion binding;GO:0005488//binding;GO:0003676//nucleic acid binding;	K04733//interleukin-1 receptor-associated kinase 4 [EC:2.7.11.1];K15227//arogenate dehydrogenase (NADP+), plant [EC:1.3.1.78]+ko01230//Biosynthesis of amino acids+ko01100//Metabolic pathways+ko01110//Biosynthesis of secondary metabolites+ko00400//Phenylalanine, tyrosine and tryptophan biosynthesis
104647156	4.83549	2.217e-100	6.36265	6.84705e-78	Known_gene	61260974	61267265	NC_015441.2	0	0.01	0.01	0.56	0.41	1.16	0.03	0.02	0.06	0.6	1.99	0.34	6.36265	6.84705e-78	1.17087e-77	4.83549	2.217e-100	6.05748e-100		K20478//golgin subfamily B member 1;K20478//golgin subfamily B member 1
104647151	5.42742	1.47745e-21	2.24278	2.1197e-11	Known_gene	60826933	60828985	NC_015441.2	0.05	0.07	0.16	0.35	0.4	0.65	0	0	0.04	0.21	1.19	0.15	2.24278	2.1197e-11	7.70295e-11	5.42742	1.47745e-21	8.41325e-21
104647115	5.35261	1.9667e-38	3.75133	6.77493e-29	Known_gene	55401541	55403189	NC_015441.2	0.06	0.11	0.04	0.86	0.75	1.17	0.04	0	0.04	1.08	1.56	0.77	3.75133	6.77493e-29	1.837e-28	5.35261	1.9667e-38	8.99093e-38		K03798//cell division protease FtsH [EC:3.4.24.-]
104646741	3.21313	0	2.55737	0	Known_gene	845410	846213	NC_015441.2	4.37	6.9	6.2	22.93	27.73	54.01	2.63	4.48	5.73	41.53	39.81	37.99	2.55737	0	0	3.21313	0	0
104646707	4.65106	5.73687e-05	4.50016	0.000162581	Known_gene	3324679	3329449	NC_015441.2	0	0	0	0.09	0.07	0.04	0	0	0	0.05	0.15	0	4.50016	0.000162581	0.000730342	4.65106	5.73687e-05	0.000474283		K10581//ubiquitin-conjugating enzyme E2 O [EC:2.3.2.24]+ko04120//Ubiquitin mediated proteolysis
104646686	3.39004	1.35558e-73	2.28865	2.44202e-21	Known_gene	14414867	14420997	NC_015438.2	0.13	0.09	0.08	0.61	0.35	0.5	0.12	0.11	0.14	2.13	0.74	0.99	2.28865	2.44202e-21	7.3715e-21	3.39004	1.35558e-73	4.46803e-73		K15867//activity-regulated cytoskeleton-associated protein;K20293//conserved oligomeric Golgi complex subunit 6
104646641	3.31052	0	2.14815	2.72801e-78	Known_gene	66101836	66105647	NC_015440.2	0.72	0.96	0.43	1.73	2.38	5.34	0.79	0.99	1.01	6.27	14.45	6.63	2.14815	2.72801e-78	4.65298e-78	3.31052	0	0		K04733//interleukin-1 receptor-associated kinase 4 [EC:2.7.11.1];K00872//homoserine kinase [EC:2.7.1.39]+ko01230//Biosynthesis of amino acids+ko01100//Metabolic pathways+ko01110//Biosynthesis of secondary metabolites+ko00260//Glycine, serine and threonine metabolism;K10398//kinesin family member 11;K05658//ATP-binding cassette, subfamily B (MDR/TAP), member 1 [EC:3.6.3.44]+ko02010//ABC transporte…
104646612	3.2148	2.64727e-05	3.42754	4.58039e-06	Known_gene	63859048	63863803	NC_015440.2	0	0.05	0	0.28	0.09	0.12	0.05	0	0	0.13	0.1	0.21	3.42754	4.58039e-06	1.93038e-05	3.2148	2.64727e-05	0.000215335		K01205//alpha-N-acetylglucosaminidase [EC:3.2.1.50]+ko00531//Glycosaminoglycan degradation+ko01100//Metabolic pathways
104646567	2.46465	1.44732e-06	2.26312	1.51285e-05	Known_gene	67262148	67263103	NC_015440.2	0.1	0.2	0	0.29	0.83	0.26	0.05	0.1	0.15	0.77	0.27	0.61	2.26312	1.51285e-05	6.50728e-05	2.46465	1.44732e-06	1.12214e-05		K03696//ATP-dependent Clp protease ATP-binding subunit ClpC+ko01100//Metabolic pathways
104646545	4.65106	5.73687e-05	3.76275	3.92252e-10	Known_gene	68790116	68797276	NC_015440.2	0.02	0.02	0	0.08	0.08	0.26	0	0	0	0.14	0.02	0.12	3.76275	3.92252e-10	1.46891e-09	4.65106	5.73687e-05	0.000474283		K08900//mitochondrial chaperone BCS1;K08900//mitochondrial chaperone BCS1
104646526	6.40108	6.9539e-58	2.87897	1.7423e-40	Known_gene	70060615	70062138	NC_015440.2	0.42	0.03	0.4	2.23	2.16	1.96	0	0.03	0.06	1.74	2.43	2.86	2.87897	1.7423e-40	4.14162e-40	6.40108	6.9539e-58	2.60774e-57		K10268//F-box and leucine-rich repeat protein 2/20;K10273//F-box and leucine-rich repeat protein 7
104646455	3.9141	2.98981e-46	3.09281	3.36462e-51	Known_gene	56889564	56890354	NC_015440.2	0.31	0.55	0.64	3.46	4.49	5.08	0.14	0.27	0.29	1.72	7.14	1.32	3.09281	3.36462e-51	7.24033e-51	3.9141	2.98981e-46	1.25677e-45
104646444	2.96914	5.20805e-17	2.828	2.64489e-36	Known_gene	55757618	55765588	NC_015440.2	0.13	0.26	0.16	1.03	1.37	1.55	0.08	0.02	0.14	0.42	0.53	0.83	2.828	2.64489e-36	6.58827e-36	2.96914	5.20805e-17	3.17355e-16		K15153//mediator of RNA polymerase II transcription subunit 31;K14396//polyadenylate-binding protein 2+ko03015//mRNA surveillance pathway;K14396//polyadenylate-binding protein 2+ko03015//mRNA surveillance pathway
104646388	3.35781	4.39133e-54	2.42813	1.79209e-23	Known_gene	52676912	52679616	NC_015440.2	0.07	0.18	0.12	0.57	0.73	0.7	0.1	0.15	0.12	0.94	1.72	1.15	2.42813	1.79209e-23	5.23271e-23	3.35781	4.39133e-54	1.70746e-53		K15271//ATP-dependent DNA helicase HFM1/MER3 [EC:3.6.4.12]
104646245	2.39326	7.44992e-09	2.1562	2.70201e-11	Known_gene	10465901	10469196	NC_015440.2	0.05	0.07	0.09	0.37	0.23	0.3	0.07	0.05	0	0.22	0.19	0.2	2.1562	2.70201e-11	9.83986e-11	2.39326	7.44992e-09	5.37692e-08		K18195//rhamnogalacturonan endolyase [EC:4.2.2.23];K00620//glutamate N-acetyltransferase / amino-acid N-acetyltransferase [EC:2.3.1.35 2.3.1.1]+ko00220//Arginine biosynthesis+ko01230//Biosynthesis of amino acids+ko01100//Metabolic pathways+ko01110//Biosynthesis of secondary metabolites+ko01210//2-Oxocarboxylic acid metabolism;K05909//laccase [EC:1.10.3.2];K08873//serine/threonine-protein kinase S…
104646134	3.97788	1.0748e-11	2.61852	4.91343e-08	Known_gene	61234247	61238263	NC_015440.2	0.01	0.01	0.06	0.13	0.16	0.25	0.02	0	0.03	0.21	0.19	0.32	2.61852	4.91343e-08	1.9432e-07	3.97788	1.0748e-11	7.24707e-11		K19589//release factor glutamine methyltransferase [EC:2.1.1.297];K11649//SWI/SNF related-matrix-associated actin-dependent regulator of chromatin subfamily C
104646076	3.05292	2.91558e-22	2.86589	1.53589e-28	Known_gene	33467652	33470308	NC_015439.2	0.21	0.33	0.14	1.64	1.72	1.62	0.09	0.06	0.32	1.02	1.92	0.83	2.86589	1.53589e-28	4.18267e-28	3.05292	2.91558e-22	1.64365e-21
104646070	2.3219	2.80793e-05	4.54598	2.84331e-07	Known_gene	34044622	34045747	NC_015439.2	0.05	0	0	0.38	0.17	0.74	0.11	0.05	0.12	0.64	0.43	0.3	4.54598	2.84331e-07	1.14904e-06	2.3219	2.80793e-05	0.000228708
104646051	4.04961	3.79751e-22	3.50016	1.12053e-10	Known_gene	41329268	41330035	NC_015439.2	0.09	0.05	0.04	0.83	0.89	0.35	0.14	0.14	0	0.84	3.03	0.78	3.50016	1.12053e-10	4.13576e-10	4.04961	3.79751e-22	2.14509e-21		K19589//release factor glutamine methyltransferase [EC:2.1.1.297]
104646036	2.00743	1.92459e-31	3.29115	6.45775e-161	Known_gene	41854180	41859405	NC_015439.2	0.38	0.4	0.53	3.35	5.21	4.42	0.27	0.38	0.45	1.51	1.1	1.89	3.29115	6.45775e-161	6.85057e-161	2.00743	1.92459e-31	9.56357e-31		K16292//KDEL-tailed cysteine endopeptidase [EC:3.4.22.-];K16290//xylem cysteine proteinase [EC:3.4.22.-]
104645948	5.41402	1.13002e-30	3.84265	5.36209e-57	Known_gene	36731681	36732068	NC_015439.2	0.3	0.81	0.76	4.64	7.27	15.81	0	0.2	0.11	5.28	2.39	6.01	3.84265	5.36209e-57	1.09283e-56	5.41402	1.13002e-30	5.66729e-30
104645871	2.49352	2.99822e-107	3.69334	2.0208e-234	Known_gene	41243241	41256704	NC_015439.2	0.21	0.31	0.35	4.19	3.76	3.32	0.5	0.51	0.4	3.46	1.96	2.54	3.69334	2.0208e-234	1.62363e-234	2.49352	2.99822e-107	7.86451e-107	GO:0005623//cell;GO:0044464//cell part;GO:0016020//membrane;GO:0005886//plasma membrane;GO:0016021//integral component of membrane;GO:0071944//cell periphery;GO:0031224//intrinsic component of membrane;GO:0044425//membrane part;GO:0005524//ATP binding;GO:0004674//protein serine/threonine kinase activity;GO:1901363//heterocyclic compound binding;GO:0016772//transferase activity, transferring phosp…	K04733//interleukin-1 receptor-associated kinase 4 [EC:2.7.11.1];K04733//interleukin-1 receptor-associated kinase 4 [EC:2.7.11.1];K04733//interleukin-1 receptor-associated kinase 4 [EC:2.7.11.1];K04733//interleukin-1 receptor-associated kinase 4 [EC:2.7.11.1];K04733//interleukin-1 receptor-associated kinase 4 [EC:2.7.11.1]
104645862	5.65106	5.97531e-08	5.21065	2.32736e-06	Known_gene	41615399	41619608	NC_015439.2	0	0	0	0.03	0.03	0.1	0	0	0	0.06	0.09	0.07	5.21065	2.32736e-06	9.70296e-06	5.65106	5.97531e-08	4.42461e-07		K13420//LRR receptor-like serine/threonine-protein kinase FLS2 [EC:2.7.11.1]+ko04626//Plant-pathogen interaction+ko04016//MAPK signaling pathway - plant
104645847	2.99898	2.24075e-07	4.17001	8.93585e-10	Known_gene	41837896	41840896	NC_015439.2	0	0.01	0.01	0.15	0.06	0.23	0	0.04	0.01	0.1	0.13	0.18	4.17001	8.93585e-10	3.37725e-09	2.99898	2.24075e-07	1.69253e-06		K15271//ATP-dependent DNA helicase HFM1/MER3 [EC:3.6.4.12]
104645784	6.83549	5.29348e-27	3.07047	1.2467e-10	Known_gene	45461720	45464093	NC_015439.2	0.25	0.07	0	1.08	0.59	0.84	0	0	0.08	0.51	7.12	0.27	3.07047	1.2467e-10	4.60658e-10	6.83549	5.29348e-27	2.78963e-26
104645730	2.87345	1.22411e-15	2.64953	2.28617e-20	Known_gene	48901822	48902990	NC_015439.2	0.24	0.24	0.11	1.03	1.38	1.29	0.21	0.09	0.06	0.38	1.6	0.7	2.64953	2.28617e-20	7.01357e-20	2.87345	1.22411e-15	7.64043e-15
104645686	3.14583	3.6698e-37	3.70369	1.46136e-208	Known_gene	52566122	52566954	NC_015439.2	0.72	1.81	0.89	4.12	14.33	26.96	0.26	0.38	0.41	3.98	2.68	2.5	3.70369	1.46136e-208	1.28746e-208	3.14583	3.6698e-37	1.70257e-36
104645642	2.02843	1.87282e-13	3.50586	2.76453e-69	Known_gene	4095700	4097064	NC_015439.2	0.14	0.35	0.47	4.11	2.95	3.3	0.27	0.32	0.29	0.95	1.13	1.65	3.50586	2.76453e-69	5.04593e-69	2.02843	1.87282e-13	1.2179e-12		K01230//mannosyl-oligosaccharide alpha-1,2-mannosidase [EC:3.2.1.113]+ko04141//Protein processing in endoplasmic reticulum+ko00510//N-Glycan biosynthesis+ko01100//Metabolic pathways;K05658//ATP-binding cassette, subfamily B (MDR/TAP), member 1 [EC:3.6.3.44]+ko02010//ABC transporters
104645618	5.31347	9.76791e-07	5.75589	2.7049e-17	Known_gene	29447666	29449879	NC_015439.2	0	0.02	0	0.6	0.31	0.28	0	0	0	0.04	0.28	0.05	5.75589	2.7049e-17	8.76747e-17	5.31347	9.76791e-07	7.52523e-06		K14808//ATP-dependent RNA helicase DDX54/DBP10 [EC:3.6.4.13];K03549//KUP system potassium uptake protein;K17604//zinc finger SWIM domain-containing protein 3
104645487	3.11763	1.9007e-09	2.55262	3.27516e-24	Known_gene	7816923	7821449	NC_015439.2	0.12	0.06	0.13	0.8	0.44	0.6	0	0.02	0.04	0.12	0.24	0.16	2.55262	3.27516e-24	9.46227e-24	3.11763	1.9007e-09	1.35174e-08		K12837//splicing factor U2AF 65 kDa subunit+ko03040//Spliceosome
104645385	2.19388	1.59368e-10	2.61242	2.47527e-12	Known_gene	93259064	93262078	NC_015438.2	0.16	0.16	0.07	0.84	1.01	0.52	0.23	0.12	0.21	0.77	1.33	0.36	2.61242	2.47527e-12	8.81745e-12	2.19388	1.59368e-10	1.1032e-09		K06027//vesicle-fusing ATPase [EC:3.6.4.6]
104645378	2.03662	1.24377e-05	2.48963	4.35734e-05	Known_gene	7	792	NW_004197168.1	0.17	0.18	0	0.61	0.87	0.47	0.26	0.26	0.19	0.28	2.25	0.37	2.48963	4.35734e-05	0.000190922	2.03662	1.24377e-05	9.97158e-05		K10523//speckle-type POZ protein
104645316	8.91982	1.97826e-45	10.6311	4.526e-118	Known_gene	27	1838	NW_004194980.1	0	0	0	10.41	10.26	9.87	0	0	0	4.11	4.92	5.99	10.6311	4.526e-118	5.98485e-118	8.91982	1.97826e-45	8.37915e-45
104645215	2.39491	1.65019e-51	4.61023	1.40977e-234	Known_gene	65386145	65387011	NC_015449.2	0.45	0.74	0.54	10.77	10.97	21.22	1.03	0.97	1.17	7.5	3.62	5.57	4.61023	1.40977e-234	1.13153e-234	2.39491	1.65019e-51	6.58722e-51		K13128//zinc finger CCHC domain-containing protein 8
104644825	2.30015	9.58135e-58	3.50343	2.25893e-87	Known_gene	1072234	1075549	NC_015449.2	0.07	0.19	0.14	1.35	1.5	1.7	0.31	0.34	0.34	1.73	1.19	2.05	3.50343	2.25893e-87	3.61438e-87	2.30015	9.58135e-58	3.59602e-57		K19589//release factor glutamine methyltransferase [EC:2.1.1.297];K19090//CRISPR-associated protein Cas5t;K11000//callose synthase [EC:2.4.1.-]
104644810	5.30472	1.91177e-54	2.69531	9.29562e-11	Known_gene	53466600	53468002	NC_015448.2	0.36	0	0	1.04	0.23	1.07	0	0.08	0.17	0.85	7.59	1.14	2.69531	9.29562e-11	3.42351e-10	5.30472	1.91177e-54	7.4008e-54
104644785	7.12237	3.55629e-17	5.94762	2.52136e-09	Known_gene	55891444	55893224	NC_015448.2	0	0	0	0.24	0.2	0.24	0	0	0	0.45	0.55	0.62	5.94762	2.52136e-09	9.62711e-09	7.12237	3.55629e-17	2.16189e-16
104644759	3.36155	0.000493037	2.36265	0.000584918	Known_gene	51491793	51492797	NC_015448.2	0.07	0.04	0	0.28	0.07	0.19	0	0	0.04	0.3	0	0.05	2.36265	0.000584918	0.00270507	3.36155	0.000493037	0.00427847		K03006//DNA-directed RNA polymerase II subunit RPB1 [EC:2.7.7.6]+ko00230//Purine metabolism+ko03020//RNA polymerase+ko01100//Metabolic pathways+ko00240//Pyrimidine metabolism
104644634	4.65917	2.98418e-79	4.25462	6.43544e-172	Known_gene	45246240	45248776	NC_015448.2	0.19	0.2	0.16	1.44	4.56	4.57	0.08	0.07	0.05	1.12	1.96	1.94	4.25462	6.43544e-172	6.50839e-172	4.65917	2.98418e-79	9.3926e-79	GO:0016020//membrane;GO:0044425//membrane part;GO:0043226//organelle;GO:0005739//mitochondrion;GO:0044464//cell part;GO:0016021//integral component of membrane;GO:0043231//intracellular membrane-bounded organelle;GO:0044444//cytoplasmic part;GO:0005622//intracellular;GO:0044424//intracellular part;GO:0031224//intrinsic component of membrane;GO:0005737//cytoplasm;GO:0005623//cell;GO:0043227//membr…
104644501	4.66457	0	2.88832	3.03752e-120	Known_gene	89530221	89536092	NC_015438.2	0.35	0.45	0.31	3.74	2.27	2.3	0.13	0.32	0.23	4.97	5.02	7.4	2.88832	3.03752e-120	3.9765e-120	4.66457	0	0	GO:0043169//cation binding;GO:0046872//metal ion binding;GO:0043167//ion binding;GO:0005488//binding;	K02350//DNA polymerase zeta [EC:2.7.7.7]+ko01100//Metabolic pathways;K14651//transcription initiation factor TFIID subunit 15+ko03022//Basal transcription factors;K15407//queuine tRNA-ribosyltransferase subunit QTRTD1 [EC:2.4.2.29];K02350//DNA polymerase zeta [EC:2.7.7.7]+ko01100//Metabolic pathways
104644489	2.05761	1.28504e-15	2.08025	1.3395e-14	Known_gene	5324635	5326498	NC_015448.2	0.36	0.26	0.74	1.14	2.94	1.83	0.42	0.62	0.61	2.27	2.41	2.26	2.08025	1.3395e-14	4.54654e-14	2.05761	1.28504e-15	8.02601e-15
104644453	2.63803	1.06845e-36	3.15429	1.28653e-46	Known_gene	1446864	1451433	NC_015448.2	0.1	0.1	0.21	1.01	1.69	1.02	0.24	0.15	0.22	1.27	1.13	1.35	3.15429	1.28653e-46	2.88417e-46	2.63803	1.06845e-36	4.98461e-36		K01074//palmitoyl-protein thioesterase [EC:3.1.2.22]+ko01100//Metabolic pathways+ko00062//Fatty acid elongation+ko01212//Fatty acid metabolism;K19589//release factor glutamine methyltransferase [EC:2.1.1.297];K19090//CRISPR-associated protein Cas5t;K17710//pentatricopeptide repeat domain-containing protein 1
104644451	5.77993	1.29965e-111	4.12479	1.04098e-93	Known_gene	1148180	1149324	NC_015448.2	0.27	0.69	0.17	4.96	6.1	8.66	0.14	0.22	0.05	5.1	13.07	4.42	4.12479	1.04098e-93	1.59864e-93	5.77993	1.29965e-111	3.32293e-111
104644442	4.60441	9.32351e-54	4.86854	3.62881e-101	Known_gene	157012	160504	NC_015448.2	0.11	0.07	0.06	2.17	2.1	2.78	0.03	0.05	0.09	1.2	1.59	1.23	4.86854	3.62881e-101	5.29637e-101	4.60441	9.32351e-54	3.64018e-53
104644398	2.61789	4.40951e-09	5.68458	4.08937e-08	Known_gene	88884526	88887128	NC_015438.2	0	0	0	0.19	0.14	0.11	0.07	0	0.07	0.26	0.26	0.39	5.68458	4.08937e-08	1.61347e-07	2.61789	4.40951e-09	3.16632e-08		K09510//DnaJ homolog subfamily B member 4;K20283//golgin subfamily A member 4
104644367	4.29597	0.00028073	6.37057	1.04798e-11	Known_gene	88528838	88529566	NC_015438.2	0	0	0	0	0	2.11	0	0	0	0.45	0	0	6.37057	1.04798e-11	3.77982e-11	4.29597	0.00028073	0.00240211		K10406//kinesin family member C2/C3
104644345	3.195	0	2.11496	1.14162e-275	Known_gene	6160555	6164338	NC_015442.2	4.93	7.06	4.94	27.87	20.3	25.26	3.74	3.78	4.73	39.63	36.55	36.15	2.11496	1.14162e-275	8.09258e-276	3.195	0	0
104644282	2.68208	1.58253e-106	2.11524	4.2615e-83	Known_gene	61333352	61334716	NC_015441.2	1.2	1.54	1.46	7.6	4.2	6.47	0.85	1.19	0.95	7.06	5.19	7.24	2.11524	4.2615e-83	7.02247e-83	2.68208	1.58253e-106	4.16826e-106	GO:0031224//intrinsic component of membrane;GO:0044425//membrane part;GO:0016021//integral component of membrane;GO:0016020//membrane;	K13465//ethylene-1,4-beta-xylanase [EC:3.2.1.8]+ko04626//Plant-pathogen interaction
104644275	2.62545	2.9364e-210	2.42231	3.28519e-204	Known_gene	8229507	8244193	NC_015448.2	0.89	0.76	0.76	4.06	4.11	4.39	0.8	0.65	0.69	4.93	3.69	4.45	2.42231	3.28519e-204	2.94213e-204	2.62545	2.9364e-210	4.68342e-210	GO:0016070//RNA metabolic process;GO:0044238//primary metabolic process;GO:0043412//macromolecule modification;GO:0008152//metabolic process;GO:0044260//cellular macromolecule metabolic process;GO:0000959//mitochondrial RNA metabolic process;GO:0016556//mRNA modification;GO:1900865//chloroplast RNA modification;GO:0034641//cellular nitrogen compound metabolic process;GO:1901360//organic cyclic co…	K17710//pentatricopeptide repeat domain-containing protein 1;K01176//alpha-amylase [EC:3.2.1.1]+ko01100//Metabolic pathways+ko00500//Starch and sucrose metabolism;K17710//pentatricopeptide repeat domain-containing protein 1;K01176//alpha-amylase [EC:3.2.1.1]+ko01100//Metabolic pathways+ko00500//Starch and sucrose metabolism;K17710//pentatricopeptide repeat domain-containing protein 1;K01176//alph…
101268835	3.50482	0	2.29749	0	Known_gene	35949087	35953880	NC_015439.2	2.35	3.53	3.17	13.76	10.21	20.01	3.48	3.26	2.66	33.2	29.81	42.3	2.29749	0	0	3.50482	0	0		K14963//COMPASS component SWD3;K10752//histone-binding protein RBBP4;K14963//COMPASS component SWD3;K10752//histone-binding protein RBBP4;K10752//histone-binding protein RBBP4;K14791//periodic tryptophan protein 1;K10752//histone-binding protein RBBP4;K14791//periodic tryptophan protein 1
101268833	2.68444	1.35061e-09	2.78728	1.38837e-49	Known_gene	38286875	38289357	NC_015439.2	0.59	0.49	0.19	2.78	3.39	2.52	0.11	0.06	0.06	0.45	0.35	0.75	2.78728	1.38837e-49	3.03779e-49	2.68444	1.35061e-09	9.55708e-09		K04124//gibberellin 3-beta-dioxygenase [EC:1.14.11.15]+ko00904//Diterpenoid biosynthesis+ko01110//Biosynthesis of secondary metabolites
101268823	2.17903	2.85915e-116	2.75541	5.00773e-191	Known_gene	47897015	47907853	NC_015439.2	1.02	1.26	0.85	7.5	7.47	6.11	1.56	1.41	1.02	7.37	5.38	4.92	2.75541	5.00773e-191	4.70372e-191	2.17903	2.85915e-116	7.10601e-116	GO:0016020//membrane;GO:0016021//integral component of membrane;GO:0031224//intrinsic component of membrane;GO:0044425//membrane part;
101268821	4.19919	0	3.45644	4.642e-275	Known_gene	50554415	50556883	NC_015439.2	0.49	0.64	0.68	6.04	6.04	7.89	0.63	0.53	0.32	10.57	6.36	10.81	3.45644	4.642e-275	3.29951e-275	4.19919	0	0		K01074//palmitoyl-protein thioesterase [EC:3.1.2.22]+ko01100//Metabolic pathways+ko00062//Fatty acid elongation+ko01212//Fatty acid metabolism;K19090//CRISPR-associated protein Cas5t;K19589//release factor glutamine methyltransferase [EC:2.1.1.297];K17710//pentatricopeptide repeat domain-containing protein 1
101268808	3.86107	0	3.46461	0	Known_gene	93587656	93588871	NC_015438.2	8.41	11.71	7.01	46.06	77.93	180.2	2.64	6.37	6.49	59.58	93.08	74.33	3.46461	0	0	3.86107	0	0		K14299//nucleoporin SEH1+ko03013//RNA transport
101268785	2.98459	0	2.37522	5.68945e-229	Known_gene	2396577	2404875	NC_015438.2	1.96	2.41	1.71	10.73	11.29	9.49	1.14	2.14	1.44	11.65	11.72	14.72	2.37522	5.68945e-229	4.65102e-229	2.98459	0	0		K00254//dihydroorotate dehydrogenase [EC:1.3.5.2]+ko01100//Metabolic pathways+ko00240//Pyrimidine metabolism
101268772	3.03712	3.00468e-23	3.53258	2.91956e-37	Known_gene	4248809	4256862	NC_015444.2	0.02	0.09	0.08	0.86	0.71	0.67	0.07	0.1	0.03	0.66	0.51	0.56	3.53258	2.91956e-37	7.21063e-37	3.03712	3.00468e-23	1.66946e-22		K19589//release factor glutamine methyltransferase [EC:2.1.1.297];K19090//CRISPR-associated protein Cas5t;K01074//palmitoyl-protein thioesterase [EC:3.1.2.22]+ko01100//Metabolic pathways+ko00062//Fatty acid elongation+ko01212//Fatty acid metabolism
101268748	3.32549	2.02299e-33	2.45796	3.52053e-32	Known_gene	55154655	55159239	NC_015440.2	0.19	0.13	0.09	0.84	0.77	0.63	0.05	0.09	0.04	0.69	0.59	0.57	2.45796	3.52053e-32	9.1886e-32	3.32549	2.02299e-33	9.78131e-33	GO:0046914//transition metal ion binding;GO:0043169//cation binding;GO:0046872//metal ion binding;GO:0008270//zinc ion binding;GO:0005488//binding;GO:0043167//ion binding;	K11000//callose synthase [EC:2.4.1.-];K10683//BRCA1-associated RING domain protein 1+ko03440//Homologous recombination;K17285//selenium-binding protein 1
101268729	3.42111	6.00909e-57	2.05458	6.17022e-117	Known_gene	59150081	59154199	NC_015447.2	1.37	2.34	1.33	6.18	5.07	9.78	0.1	0.25	0.23	1.89	1.86	2.6	2.05458	6.17022e-117	8.19466e-117	3.42111	6.00909e-57	2.27583e-56		K00827//alanine-glyoxylate transaminase / (R)-3-amino-2-methylpropionate-pyruvate transaminase [EC:2.6.1.44 2.6.1.40]+ko00250//Alanine, aspartate and glutamate metabolism+ko00280//Valine, leucine and isoleucine degradation+ko01100//Metabolic pathways+ko01110//Biosynthesis of secondary metabolites+ko00260//Glycine, serine and threonine metabolism+ko00270//Cysteine and methionine metabolism
101268718	2.50092	8.13002e-37	2.02242	8.42838e-53	Known_gene	67007253	67008313	NC_015446.2	1.25	1.33	1.29	5.36	4.54	5.9	0.53	0.39	0.66	2.3	3.51	3.29	2.02242	8.42838e-53	1.78821e-52	2.50092	8.13002e-37	3.78826e-36
101268700	2.52723	2.73007e-18	2.63244	2.35586e-65	Known_gene	64322502	64328058	NC_015444.2	0.41	0.31	0.31	2.53	2.39	1.4	0.15	0.07	0.09	0.61	0.65	0.53	2.63244	2.35586e-65	4.44188e-65	2.52723	2.73007e-18	1.62938e-17	GO:0016020//membrane;GO:0044425//membrane part;GO:0016021//integral component of membrane;GO:0031224//intrinsic component of membrane;	K15280//solute carrier family 35, member C2;K15280//solute carrier family 35, member C2
101268695	3.27909	1.27422e-05	2.74116	0.000523549	Known_gene	40266904	40269711	NC_015443.2	0	0	0.03	0.07	0.1	0.06	0.03	0	0	0.09	0.23	0	2.74116	0.000523549	0.00241363	3.27909	1.27422e-05	0.000102249		K01193//beta-fructofuranosidase [EC:3.2.1.26]+ko01100//Metabolic pathways+ko00052//Galactose metabolism+ko00500//Starch and sucrose metabolism
101268675	2.74534	1.9531e-69	2.56887	3.91625e-70	Known_gene	52633417	52639196	NC_015441.2	1	1.29	0.85	4.36	7.3	7.12	0.55	1.23	0.99	6	5	8.09	2.56887	3.91625e-70	7.10503e-70	2.74534	1.9531e-69	6.6478e-69	GO:0044238//primary metabolic process;GO:0009987//cellular process;GO:0044260//cellular macromolecule metabolic process;GO:0034654//nucleobase-containing compound biosynthetic process;GO:0006351//transcription, DNA-templated;GO:0009059//macromolecule biosynthetic process;GO:0006725//cellular aromatic compound metabolic process;GO:0016070//RNA metabolic process;GO:0097659//nucleic acid-templated t…	K03000//DNA-directed RNA polymerase I subunit RPA12+ko00230//Purine metabolism+ko03020//RNA polymerase+ko01100//Metabolic pathways+ko00240//Pyrimidine metabolism
101268653	3.0952	3.48686e-201	2.68422	1.45081e-153	Known_gene	10632803	10651934	NC_015449.2	0.99	0.94	1.06	6.63	6.17	6.5	0.65	0.86	1.29	9.48	6.17	8.18	2.68422	1.45081e-153	1.5997e-153	3.0952	3.48686e-201	5.76355e-201	GO:0016020//membrane;GO:0031224//intrinsic component of membrane;GO:0016021//integral component of membrane;GO:0044425//membrane part;GO:0008233//peptidase activity;GO:0003824//catalytic activity;GO:0070008//serine-type exopeptidase activity;GO:0004180//carboxypeptidase activity;GO:0016787//hydrolase activity;GO:0008238//exopeptidase activity;GO:0017171//serine hydrolase activity;GO:0070011//pept…	K16296//serine carboxypeptidase-like clade I [EC:3.4.16.-];K16296//serine carboxypeptidase-like clade I [EC:3.4.16.-];K16296//serine carboxypeptidase-like clade I [EC:3.4.16.-];K16296//serine carboxypeptidase-like clade I [EC:3.4.16.-]
101268636	3.0806	1.62302e-75	2.00135	1.01862e-82	Known_gene	46849637	46854709	NC_015439.2	1.44	0.69	0.67	4.79	4.34	3.44	0.32	0.21	0.31	2.67	1.98	2.89	2.00135	1.01862e-82	1.68277e-82	3.0806	1.62302e-75	5.2529e-75	GO:0006508//proteolysis;GO:0043170//macromolecule metabolic process;GO:1901564//organonitrogen compound metabolic process;GO:0019538//protein metabolic process;GO:0009056//catabolic process;GO:0044238//primary metabolic process;GO:1901575//organic substance catabolic process;GO:0009057//macromolecule catabolic process;GO:1901565//organonitrogen compound catabolic process;GO:0071704//organic subst…	K00924//;K00924//;K00924//kinase [EC:2.7.1.-];K00924//kinase [EC:2.7.1.-]
101268634	2.47474	3.46929e-162	2.41833	5.50632e-172	Known_gene	49675938	49679905	NC_015439.2	1.96	2.53	1.92	11.92	11.69	10.68	2.01	2.16	1.94	10.97	9.65	14.21	2.41833	5.50632e-172	5.56722e-172	2.47474	3.46929e-162	6.7187e-162		K18756//protein bicaudal C
101268576	2.28025	3.4816e-133	2.9495	1.46854e-192	Known_gene	64256374	64258528	NC_015442.2	1.35	1.26	1.24	4.18	18.56	7.06	1.75	2	2.32	14.87	4.23	10.31	2.9495	1.46854e-192	1.37091e-192	2.28025	3.4816e-133	7.82213e-133	GO:0016787//hydrolase activity;GO:0003824//catalytic activity;	K08726//soluble epoxide hydrolase / lipid-phosphate phosphatase [EC:3.3.2.10 3.1.3.76]+ko04146//Peroxisome+ko00590//Arachidonic acid metabolism+ko01100//Metabolic pathways;K10144//RING finger and CHY zinc finger domain-containing protein 1 [EC:2.3.2.27]+ko04120//Ubiquitin mediated proteolysis;K08233//polyneuridine-aldehyde esterase [EC:3.1.1.78]+ko00901//Indole alkaloid biosynthesis+ko01110//Bios…
101268572	2.38394	0	2.16702	0	Known_gene	10448195	10449877	NC_015442.2	508.3	298.68	666.31	2257.6	2096.91	2350.26	425.94	443.3	469.75	2042.05	2748.57	2252.1	2.16702	0	0	2.38394	0	0		K17616//CTD small phosphatase-like protein 2 [EC:3.1.3.-];K01228//mannosyl-oligosaccharide glucosidase [EC:3.2.1.106]+ko04141//Protein processing in endoplasmic reticulum+ko00510//N-Glycan biosynthesis+ko01100//Metabolic pathways
101268558	3.01069	0	2.14011	0	Known_gene	68873074	68877210	NC_015440.2	3.99	4.85	4.69	23.1	18.21	18.11	1.89	1.8	1.95	12.73	16	17.17	2.14011	0	0	3.01069	0	0
101268547	2.63538	8.8613e-195	2.44538	1.1297e-133	Known_gene	52447952	52449574	NC_015448.2	1.11	1.26	1.43	5.29	7.73	7.86	1.34	1.65	1.9	9.43	7.29	14.66	2.44538	1.1297e-133	1.37796e-133	2.63538	8.8613e-195	1.50554e-194		K13495//cis-zeatin O-glucosyltransferase [EC:2.4.1.215]+ko00908//Zeatin biosynthesis
101268515	4.16126	3.03404e-13	4.99492	9.44132e-17	Known_gene	70758219	70764437	NC_015446.2	0.01	0	0.01	0.14	0.11	0.35	0.02	0.01	0	0.13	0.32	0.05	4.99492	9.44132e-17	3.08673e-16	4.16126	3.03404e-13	1.98012e-12		K15601//lysine-specific demethylase 3 [EC:1.14.11.-]
101268510	4.0031	4.48373e-81	2.56212	6.26295e-50	Known_gene	64058133	64059756	NC_015446.2	0.31	0.45	0.51	1.84	2.54	3.16	0.16	0.22	0.19	3.02	2.8	3.33	2.56212	6.26295e-50	1.36546e-49	4.0031	4.48373e-81	1.39151e-80		K15397//3-ketoacyl-CoA synthase [EC:2.3.1.199]+ko01110//Biosynthesis of secondary metabolites+ko00062//Fatty acid elongation
101268501	2.84268	1.78241e-36	2.77224	4.24224e-57	Known_gene	3694123	3706442	NC_015446.2	0.42	0.32	0.37	2.92	2.86	2.1	0.27	0.31	0.09	2.16	1.83	1.51	2.77224	4.24224e-57	8.63315e-57	2.84268	1.78241e-36	8.33945e-36
101268496	2.25473	2.01086e-151	2.12074	1.12228e-156	Known_gene	60506843	60508083	NC_015445.2	3.58	4.71	3.32	12.51	17.21	21.2	3.51	3.57	3.15	16.19	13.55	20.41	2.12074	1.12228e-156	1.21493e-156	2.25473	2.01086e-151	4.1212e-151	GO:0031224//intrinsic component of membrane;GO:0016020//membrane;GO:0016021//integral component of membrane;GO:0044425//membrane part;
101268493	3.17208	0	2.47352	3.16247e-249	Known_gene	65596738	65600549	NC_015445.2	2.55	1.34	3.19	13.05	10.71	16.15	2.14	1.92	3.17	22.52	24.68	17.05	2.47352	3.16247e-249	2.44439e-249	3.17208	0	0
101268488	4.77659	2.99229e-05	7.50016	9.48893e-22	Known_gene	9300347	9303296	NC_015445.2	0	0	0	0.56	0.44	0.81	0	0	0	0.15	0.09	0.03	7.50016	9.48893e-22	2.84816e-21	4.77659	2.99229e-05	0.000244329		K01590//histidine decarboxylase [EC:4.1.1.22]+ko01100//Metabolic pathways+ko00340//Histidine metabolism+ko01110//Biosynthesis of secondary metabolites
101268459	3.28212	1.27013e-186	3.29835	1.27206e-207	Known_gene	64170746	64175478	NC_015449.2	0.47	0.94	0.42	7.65	4.14	6.06	0.54	0.65	0.6	4.99	7.81	4.5	3.29835	1.27206e-207	1.12278e-207	3.28212	1.27013e-186	2.23358e-186		K11968//ariadne-1 [EC:2.3.2.27]
101268436	4.94652	1.76646e-42	3.68073	9.30605e-40	Known_gene	82989257	82990080	NC_015438.2	0.26	0.13	0.25	2.36	2.78	3.12	0.09	0.17	0	2.66	2.76	2.83	3.68073	9.30605e-40	2.23031e-39	4.94652	1.76646e-42	7.70423e-42		K04733//interleukin-1 receptor-associated kinase 4 [EC:2.7.11.1];K10739//replication factor A2+ko03440//Homologous recombination+ko03420//Nucleotide excision repair+ko03030//DNA replication+ko03430//Mismatch repair
101268420	3.44244	0	3.00624	0	Known_gene	2539788	2558140	NC_015446.2	2.09	2.62	2.29	19.75	17.86	17.39	1.38	1.42	1.38	18.05	12.43	14.26	3.00624	0	0	3.44244	0	0	GO:0034645//cellular macromolecule biosynthetic process;GO:1901576//organic substance biosynthetic process;GO:0044249//cellular biosynthetic process;GO:0043170//macromolecule metabolic process;GO:0005976//polysaccharide metabolic process;GO:0016051//carbohydrate biosynthetic process;GO:0006112//energy reserve metabolic process;GO:0006091//generation of precursor metabolites and energy;GO:0044262/…	K00700//1,4-alpha-glucan branching enzyme [EC:2.4.1.18]+ko01100//Metabolic pathways+ko00500//Starch and sucrose metabolism+ko01110//Biosynthesis of secondary metabolites;K00700//1,4-alpha-glucan branching enzyme [EC:2.4.1.18]+ko01100//Metabolic pathways+ko00500//Starch and sucrose metabolism+ko01110//Biosynthesis of secondary metabolites;K00700//1,4-alpha-glucan branching enzyme [EC:2.4.1.18]+ko0…
101268416	2.73006	0	2.7297	0	Known_gene	62866691	62871989	NC_015445.2	33.45	31.71	39.59	247.45	216.75	235.33	29.46	28.61	33.31	167.88	276.92	157.77	2.7297	0	0	2.73006	0	0		K09560//suppressor of tumorigenicity protein 13;K09560//suppressor of tumorigenicity protein 13
101268406	3.39326	1.32216e-11	7.33535	1.6987e-37	Known_gene	42252417	42253499	NC_015443.2	0	0.03	0	2.37	1.04	1.74	0	0.1	0.07	0.96	0.33	0.4	7.33535	1.6987e-37	4.18371e-37	3.39326	1.32216e-11	8.93614e-11	GO:2001141//regulation of RNA biosynthetic process;GO:0060255//regulation of macromolecule metabolic process;GO:0010556//regulation of macromolecule biosynthetic process;GO:0051171//regulation of nitrogen compound metabolic process;GO:0009889//regulation of biosynthetic process;GO:0019219//regulation of nucleobase-containing compound metabolic process;GO:0031326//regulation of cellular biosynthet…	K17604//zinc finger SWIM domain-containing protein 3
101268375	2.2472	0	2.51314	0	Known_gene	67111563	67116770	NC_015440.2	7.21	5.3	5.03	34.21	32.99	33.09	7.04	6.31	6.37	34.99	27.2	31.76	2.51314	0	0	2.2472	0	0		K01880//glycyl-tRNA synthetase [EC:6.1.1.14]+ko00970//Aminoacyl-tRNA biosynthesis
101268374	3.02957	3.06011e-28	3.31756	1.5556e-25	Known_gene	65480210	65488504	NC_015449.2	0.05	0.03	0.02	0.34	0.33	0.37	0.03	0.06	0.07	0.62	0.36	0.34	3.31756	1.5556e-25	4.40959e-25	3.02957	3.06011e-28	1.58779e-27		K20279//synaptojanin [EC:3.1.3.36]+ko01100//Metabolic pathways+ko04070//Phosphatidylinositol signaling system+ko00562//Inositol phosphate metabolism;K01099//inositol polyphosphate 5-phosphatase INPP5B/F [EC:3.1.3.36]+ko01100//Metabolic pathways+ko04070//Phosphatidylinositol signaling system+ko00562//Inositol phosphate metabolism;K20279//synaptojanin [EC:3.1.3.36]+ko01100//Metabolic pathways+ko040…
101268366	2.38893	4.4044e-21	2.0012	1.63531e-17	Known_gene	52553436	52555920	NC_015440.2	0.14	0.21	0.16	0.94	0.34	0.7	0.14	0.12	0.14	0.56	0.93	0.62	2.0012	1.63531e-17	5.27629e-17	2.38893	4.4044e-21	2.52287e-20		K08900//mitochondrial chaperone BCS1
101268348	2.36069	2.3823e-232	2.52994	0	Known_gene	50710417	50714150	NC_015448.2	2.52	1.64	1.7	12.74	10.32	10.67	1.79	1.43	1.64	8.23	6.74	10.43	2.52994	0	0	2.36069	2.3823e-232	3.50244e-232	GO:0003723//RNA binding;GO:0046872//metal ion binding;GO:0005488//binding;GO:0043167//ion binding;GO:0043169//cation binding;GO:1901363//heterocyclic compound binding;GO:0097159//organic cyclic compound binding;GO:0003676//nucleic acid binding;
101268335	4.4855	0	4.87747	0	Known_gene	485641	497540	NC_015448.2	0.31	0.21	0.32	8.22	3.52	6.12	0.29	0.25	0.56	5.5	5.94	5.97	4.87747	0	0	4.4855	0	0		K08269//serine/threonine-protein kinase ULK/ATG1 [EC:2.7.11.1]+ko04136//Autophagy - other;K08269//serine/threonine-protein kinase ULK/ATG1 [EC:2.7.11.1]+ko04136//Autophagy - other;K08269//serine/threonine-protein kinase ULK/ATG1 [EC:2.7.11.1]+ko04136//Autophagy - other;K08770//ubiquitin C;K08770//ubiquitin C;K08770//ubiquitin C;K08770//ubiquitin C;K08770//ubiquitin C
101268334	2.43042	2.57519e-19	2.8315	8.15963e-30	Known_gene	65197712	65204995	NC_015447.2	0.06	0.01	0.17	0.47	0.47	0.78	0.12	0.05	0.08	0.51	0.52	0.27	2.8315	8.15963e-30	2.18868e-29	2.43042	2.57519e-19	1.51281e-18	GO:0007018//microtubule-based movement;GO:0009987//cellular process;GO:0006928//movement of cell or subcellular component;GO:0007017//microtubule-based process;GO:0044430//cytoskeletal part;GO:0005856//cytoskeleton;GO:0044422//organelle part;GO:0005623//cell;GO:0005871//kinesin complex;GO:0043229//intracellular organelle;GO:0005875//microtubule associated complex;GO:0044446//intracellular organel…	K10398//kinesin family member 11
101268307	3.88936	0	3.29683	0	Known_gene	7427288	7428124	NC_015446.2	346.46	90.05	415.2	2808.69	3015.78	2680.1	104.61	97.58	155.78	1713.66	1845.31	1776.84	3.29683	0	0	3.88936	0	0		K13993//HSP20 family protein+ko04141//Protein processing in endoplasmic reticulum
101268302	5.94652	4.16769e-16	2.43761	6.76532e-13	Known_gene	49650469	49657179	NC_015445.2	0.09	0.03	0.1	0.68	0.3	0.28	0.02	0	0	0.21	0.41	0.36	2.43761	6.76532e-13	2.38075e-12	5.94652	4.16769e-16	2.58383e-15	GO:0005622//intracellular;GO:0044464//cell part;GO:0005634//nucleus;GO:0043229//intracellular organelle;GO:0043227//membrane-bounded organelle;GO:0043226//organelle;GO:0044424//intracellular part;GO:0005623//cell;GO:0043231//intracellular membrane-bounded organelle;GO:0005488//binding;GO:0043167//ion binding;GO:0043169//cation binding;GO:0046872//metal ion binding;GO:0046914//transition metal ion…	K10624//E3 ubiquitin-protein ligase RBBP6 [EC:2.3.2.27];K10624//E3 ubiquitin-protein ligase RBBP6 [EC:2.3.2.27];K10624//E3 ubiquitin-protein ligase RBBP6 [EC:2.3.2.27]
101268285	2.71709	2.81192e-94	2.59872	1.16391e-94	Known_gene	2840120	2846169	NC_015443.2	0.5	0.33	0.33	3.25	1.86	1.94	0.29	0.42	0.39	1.67	3.64	1.9	2.59872	1.16391e-94	1.77366e-94	2.71709	2.81192e-94	8.00614e-94	GO:0050794//regulation of cellular process;GO:0023051//regulation of signaling;GO:0050789//regulation of biological process;GO:0009966//regulation of signal transduction;GO:0048583//regulation of response to stimulus;GO:0065007//biological regulation;GO:0010646//regulation of cell communication;GO:0005622//intracellular;GO:0005623//cell;GO:0044424//intracellular part;GO:0044464//cell part;GO:0005…	K10604//E3 ubiquitin-protein ligase MGRN1 [EC:2.3.2.27]+ko04120//Ubiquitin mediated proteolysis;K15688//E3 ubiquitin-protein ligase MUL1 [EC:2.3.2.27];K18626//trichohyalin
101268277	3.73092	0	3.2573	0	Known_gene	3043140	3048042	NC_015442.2	3.73	4.77	3.14	42.7	30.36	38.02	1.77	2.41	2.54	30.43	24.71	35.02	3.2573	0	0	3.73092	0	0	GO:0019637//organophosphate metabolic process;GO:0007154//cell communication;GO:0016311//dephosphorylation;GO:0050794//regulation of cellular process;GO:0071704//organic substance metabolic process;GO:0050789//regulation of biological process;GO:0023052//signaling;GO:0007165//signal transduction;GO:0006793//phosphorus metabolic process;GO:0030258//lipid modification;GO:0008152//metabolic process;…	K18693//diacylglycerol diphosphate phosphatase / phosphatidate phosphatase [EC:3.1.3.81 3.1.3.4]+ko01110//Biosynthesis of secondary metabolites+ko00564//Glycerophospholipid metabolism+ko00561//Glycerolipid metabolism
101268274	3.32091	3.63485e-16	2.75344	2.54334e-11	Known_gene	318133	320344	NC_015441.2	0.03	0.11	0	0.29	0.28	0.36	0.02	0.03	0.08	0.4	0.41	0.44	2.75344	2.54334e-11	9.25714e-11	3.32091	3.63485e-16	2.2501e-15		K19589//release factor glutamine methyltransferase [EC:2.1.1.297];K03798//cell division protease FtsH [EC:3.4.24.-]
101268271	4.97712	0	5.63429	0	Known_gene	4722771	4724226	NC_015441.2	27.94	13.15	38.67	1738.6	1013.79	1270.02	23.09	21.46	19.79	748.76	645.22	653.37	5.63429	0	0	4.97712	0	0		K13993//HSP20 family protein+ko04141//Protein processing in endoplasmic reticulum
101268265	3.89207	3.309e-128	4.05071	6.67733e-157	Known_gene	66339267	66342260	NC_015440.2	0.31	0.27	0.48	5.99	6.54	5.13	0.27	0.5	0.3	4.54	5.26	6.53	4.05071	6.67733e-157	7.2157e-157	3.89207	3.309e-128	7.63307e-128		K15414//complement component 1 Q subcomponent-binding protein, mitochondrial
101268263	3.36155	6.72292e-06	2.84808	1.94252e-05	Known_gene	62218044	62221891	NC_015449.2	0.03	0.03	0.02	0.2	0.15	0.19	0.03	0	0.03	0.08	0.2	0.28	2.84808	1.94252e-05	8.39067e-05	3.36155	6.72292e-06	5.34015e-05		K01598//phosphopantothenoylcysteine decarboxylase [EC:4.1.1.36]+ko00770//Pantothenate and CoA biosynthesis+ko01100//Metabolic pathways
101268259	6.39675	0	2.80145	1.89523e-125	Known_gene	4840881	4845851	NC_015440.2	1.25	0.72	0.52	6.41	5.35	5.31	0.16	0.15	0.14	11.87	8.27	15.97	2.80145	1.89523e-125	2.40345e-125	6.39675	0	0	GO:0031224//intrinsic component of membrane;GO:0016020//membrane;GO:0044425//membrane part;GO:0016021//integral component of membrane;
101268257	2.85915	7.85587e-146	3.91285	5.60812e-259	Known_gene	1243839	1246628	NC_015449.2	0.55	0.58	0.27	8.07	5.34	7.62	0.83	0.65	0.8	7.66	3.79	4.89	3.91285	5.60812e-259	4.18977e-259	2.85915	7.85587e-146	1.65518e-145		K15397//3-ketoacyl-CoA synthase [EC:2.3.1.199]+ko01110//Biosynthesis of secondary metabolites+ko00062//Fatty acid elongation
101268251	3.4431	4.55364e-123	3.80431	6.41484e-275	Known_gene	38293075	38295458	NC_015439.2	0.72	0.54	1.3	12.94	11.48	11.86	0.65	0.45	0.62	6.66	4.92	7.45	3.80431	6.41484e-275	4.5614e-275	3.4431	4.55364e-123	1.08318e-122		K04125//gibberellin 2-oxidase [EC:1.14.11.13]+ko00904//Diterpenoid biosynthesis+ko01110//Biosynthesis of secondary metabolites;K04124//gibberellin 3-beta-dioxygenase [EC:1.14.11.15]+ko00904//Diterpenoid biosynthesis+ko01110//Biosynthesis of secondary metabolites
101268249	2.74344	0	3.01839	0	Known_gene	41844537	41850137	NC_015439.2	0.56	0.9	0.95	6.44	5.81	7.31	1.57	1.15	1.51	9.37	9.01	10.1	3.01839	0	0	2.74344	0	0	GO:1901360//organic cyclic compound metabolic process;GO:0044249//cellular biosynthetic process;GO:0006796//phosphate-containing compound metabolic process;GO:1901566//organonitrogen compound biosynthetic process;GO:0009259//ribonucleotide metabolic process;GO:0044281//small molecule metabolic process;GO:0009165//nucleotide biosynthetic process;GO:1901564//organonitrogen compound metabolic proces…	K01952//phosphoribosylformylglycinamidine synthase [EC:6.3.5.3]+ko00230//Purine metabolism+ko01100//Metabolic pathways+ko01110//Biosynthesis of secondary metabolites
101268227	4.27315	0	4.1255	0	Known_gene	71261681	71262525	NC_015446.2	7.41	5.3	6.72	72.58	124.19	148.27	18.33	12.21	14.08	347.64	171.03	370.66	4.1255	0	0	4.27315	0	0		K12198//charged multivesicular body protein 5+ko04144//Endocytosis
101268212	2.62945	0	2.53014	0	Known_gene	59927817	59932546	NC_015445.2	9.59	10.49	10.28	59.02	59.95	51.43	4.64	9.27	7.59	47.31	40.3	48.97	2.53014	0	0	2.62945	0	0	GO:0006518//peptide metabolic process;GO:0009987//cellular process;GO:0043604//amide biosynthetic process;GO:0044238//primary metabolic process;GO:0006412//translation;GO:0043603//cellular amide metabolic process;GO:0034645//cellular macromolecule biosynthetic process;GO:0044249//cellular biosynthetic process;GO:0006807//nitrogen compound metabolic process;GO:0034641//cellular nitrogen compound m…	K02895//large subunit ribosomal protein L24+ko03010//Ribosome;K02895//large subunit ribosomal protein L24+ko03010//Ribosome;K02895//large subunit ribosomal protein L24+ko03010//Ribosome;K02895//large subunit ribosomal protein L24+ko03010//Ribosome
101268147	3.6449	1.13805e-149	2.155	1.95546e-141	Known_gene	763696	767607	NC_015447.2	1.89	1.92	1.47	8.56	7.37	7.55	0.19	0.44	0.63	5.66	4.82	5.36	2.155	1.95546e-141	2.27927e-141	3.6449	1.13805e-149	2.35478e-149	GO:0006812//cation transport;GO:0030004//cellular monovalent inorganic cation homeostasis;GO:0055080//cation homeostasis;GO:0051179//localization;GO:0098655//cation transmembrane transport;GO:0051234//establishment of localization;GO:0019725//cellular homeostasis;GO:0055085//transmembrane transport;GO:0006811//ion transport;GO:0030007//cellular potassium ion homeostasis;GO:0055065//metal ion home…	K05389//potassium channel subfamily K, other eukaryote
101268099	4.19163	0.000419996	3.50016	0.000389294	Known_gene	64857078	64859250	NC_015441.2	0	0.03	0	0.06	0	0.28	0	0	0	0	0.26	0	3.50016	0.000389294	0.00178163	4.19163	0.000419996	0.00363028	GO:1990748//cellular detoxification;GO:0009636//response to toxic substance;GO:0050896//response to stimulus;GO:0009056//catabolic process;GO:0055114//oxidation-reduction process;GO:0098869//cellular oxidant detoxification;GO:0006979//response to oxidative stress;GO:0044237//cellular metabolic process;GO:0006950//response to stress;GO:0044248//cellular catabolic process;GO:0009987//cellular proce…	K00430//peroxidase [EC:1.11.1.7]+ko01100//Metabolic pathways+ko01110//Biosynthesis of secondary metabolites+ko00940//Phenylpropanoid biosynthesis
101268097	3.88279	1.38198e-36	2.28173	3.08262e-15	Known_gene	59532829	59537349	NC_015441.2	0.08	0.19	0.3	0.96	1.16	0.64	0.16	0.08	0.08	1.3	1.59	1.96	2.28173	3.08262e-15	1.03393e-14	3.88279	1.38198e-36	6.4545e-36		K15032//mTERF domain-containing protein, mitochondrial
101268047	2.77314	0	2.74339	0	Known_gene	54055431	54062677	NC_015439.2	13.53	11.83	13.02	94.58	75.12	86.75	10.43	12.3	11.85	83.57	69.54	84.89	2.74339	0	0	2.77314	0	0
101268046	4.86895	0	3.89275	0	Known_gene	64588599	64603782	NC_015447.2	0.3	0.44	0.56	7.94	4.41	6.95	0.19	0.69	0.45	13.67	12.14	13.25	3.89275	0	0	4.86895	0	0
101268040	3.53861	0	2.81124	1.1563e-203	Known_gene	97854412	97856179	NC_015438.2	2.19	2.89	3.52	18.36	18.18	24.69	3.95	4.83	4.27	21.03	102.34	27.44	2.81124	1.1563e-203	1.03714e-203	3.53861	0	0	GO:0006796//phosphate-containing compound metabolic process;GO:0044238//primary metabolic process;GO:1901564//organonitrogen compound metabolic process;GO:0044237//cellular metabolic process;GO:0019538//protein metabolic process;GO:0009987//cellular process;GO:0044260//cellular macromolecule metabolic process;GO:0044265//cellular macromolecule catabolic process;GO:0006793//phosphorus metabolic pr…	K03094//S-phase kinase-associated protein 1+ko04141//Protein processing in endoplasmic reticulum+ko04120//Ubiquitin mediated proteolysis
101268020	6.00032	0	6.59565	0	Known_gene	7427388	7444353	NC_015446.2	24.39	4.08	37.51	2072.59	2322.42	2234.57	34.96	47.74	74.61	3051.65	3771.9	2891.04	6.59565	0	0	6.00032	0	0		K13993//HSP20 family protein+ko04141//Protein processing in endoplasmic reticulum;K13993//HSP20 family protein+ko04141//Protein processing in endoplasmic reticulum;K13993//HSP20 family protein+ko04141//Protein processing in endoplasmic reticulum;K13993//HSP20 family protein+ko04141//Protein processing in endoplasmic reticulum
101268012	3.17274	0	2.85424	0	Known_gene	66815363	66830687	NC_015444.2	1.07	1.11	1	7.76	8.36	7.15	0.98	1.3	1.11	11.79	7.51	11.88	2.85424	0	0	3.17274	0	0	GO:0005978//glycogen biosynthetic process;GO:0009987//cellular process;GO:0015980//energy derivation by oxidation of organic compounds;GO:0006073//cellular glucan metabolic process;GO:0008152//metabolic process;GO:0032501//multicellular organismal process;GO:0005976//polysaccharide metabolic process;GO:0044238//primary metabolic process;GO:0071704//organic substance metabolic process;GO:0055114//…	K00700//1,4-alpha-glucan branching enzyme [EC:2.4.1.18]+ko01100//Metabolic pathways+ko00500//Starch and sucrose metabolism+ko01110//Biosynthesis of secondary metabolites
101267995	4.31298	0	2.93334	0	Known_gene	62452843	62457459	NC_015442.2	2.49	2.24	2.66	18.73	18.08	20.06	0.66	1.18	0.69	15.68	17.38	18.1	2.93334	0	0	4.31298	0	0	GO:0051179//localization;GO:0051234//establishment of localization;GO:0071806//protein transmembrane transport;GO:0015833//peptide transport;GO:0071702//organic substance transport;GO:0034613//cellular protein localization;GO:0055085//transmembrane transport;GO:0045184//establishment of protein localization;GO:0051641//cellular localization;GO:0051649//establishment of localization in cell;GO:004…	K08819//cyclin-dependent kinase 12/13 [EC:2.7.11.22 2.7.11.23]
101267988	3.03141	1.06571e-115	3.07913	2.47699e-199	Known_gene	3035964	3041301	NC_015442.2	1.09	1.08	1.16	10.55	9.16	8.54	0.76	0.68	0.75	6.72	4.66	6.67	3.07913	2.47699e-199	2.25987e-199	3.03141	1.06571e-115	2.65638e-115	GO:0016021//integral component of membrane;GO:0031224//intrinsic component of membrane;GO:0044425//membrane part;GO:0016020//membrane;	K18693//diacylglycerol diphosphate phosphatase / phosphatidate phosphatase [EC:3.1.3.81 3.1.3.4]+ko01110//Biosynthesis of secondary metabolites+ko00564//Glycerophospholipid metabolism+ko00561//Glycerolipid metabolism
101267946	2.78205	2.7026e-46	2.65078	9.66984e-37	Known_gene	89747239	89752812	NC_015438.2	0.13	0.12	0.05	0.77	0.55	0.5	0.14	0.11	0.09	0.94	0.66	0.86	2.65078	9.66984e-37	2.3986e-36	2.78205	2.7026e-46	1.1352e-45		K17710//pentatricopeptide repeat domain-containing protein 1;K17964//leucine-rich PPR motif-containing protein, mitochondrial;K17710//pentatricopeptide repeat domain-containing protein 1;K17964//leucine-rich PPR motif-containing protein, mitochondrial;K17710//pentatricopeptide repeat domain-containing protein 1;K17964//leucine-rich PPR motif-containing protein, mitochondrial;K17710//pentatricopep…
101267904	4.27909	2.57299e-06	6.97146	2.94721e-16	Known_gene	45016001	45017824	NC_015443.2	0	0	0	0.48	0.51	0.59	0	0	0.03	0.13	0.17	0.21	6.97146	2.94721e-16	9.72468e-16	4.27909	2.57299e-06	2.01368e-05		K07213//copper chaperone
101267847	3.8043	0	4.21377	0	Known_gene	88458473	88465184	NC_015438.2	13.4	12	12.56	148.24	147.7	163.37	10.72	14.03	12.76	117.67	111.43	101.59	4.21377	0	0	3.8043	0	0	GO:0006457//protein folding;GO:0009987//cellular process;GO:0043234//protein complex;GO:0044446//intracellular organelle part;GO:0005737//cytoplasm;GO:0042175//nuclear outer membrane-endoplasmic reticulum membrane network;GO:0044425//membrane part;GO:0043227//membrane-bounded organelle;GO:0016020//membrane;GO:0012505//endomembrane system;GO:0044432//endoplasmic reticulum part;GO:0043231//intracel…
101267828	3.24474	2.14729e-18	2.17318	7.0933e-09	Known_gene	246370	250289	NC_015445.2	0.1	0.13	0.04	0.58	0.4	0.22	0.1	0.04	0.07	0.24	1.61	0.09	2.17318	7.0933e-09	2.73627e-08	3.24474	2.14729e-18	1.27956e-17
101267809	2.42429	4.24822e-09	2.16784	5.97272e-12	Known_gene	64280985	64283064	NC_015442.2	0.09	0.13	0.12	0.43	0.46	0.65	0	0.13	0.06	0.17	0.41	0.45	2.16784	5.97272e-12	2.14174e-11	2.42429	4.24822e-09	3.0494e-08		K01051//pectinesterase [EC:3.1.1.11]+ko00040//Pentose and glucuronate interconversions+ko01100//Metabolic pathways
101267807	2.93579	3.61853e-14	2.88728	6.54316e-14	Known_gene	3171066	3172093	NC_015442.2	0.14	0.21	0	1.12	0.79	0.58	0.21	0.07	0.07	1.05	0.76	0.85	2.88728	6.54316e-14	2.25597e-13	2.93579	3.61853e-14	2.32223e-13		K04733//interleukin-1 receptor-associated kinase 4 [EC:2.7.11.1]
101267802	3.03399	0	3.19925	0	Known_gene	58398893	58403489	NC_015441.2	2.23	2.25	2.62	24.92	25.61	19.81	1.52	2.17	2.02	21.68	11.93	15.8	3.19925	0	0	3.03399	0	0	GO:0009889//regulation of biosynthetic process;GO:0006996//organelle organization;GO:0051171//regulation of nitrogen compound metabolic process;GO:0060255//regulation of macromolecule metabolic process;GO:0009658//chloroplast organization;GO:1903506//regulation of nucleic acid-templated transcription;GO:0010468//regulation of gene expression;GO:0016043//cellular component organization;GO:0031326/…
101267790	2.80306	0	2.49282	0	Known_gene	66448135	66455103	NC_015449.2	2.03	2.92	2.24	16.85	10.77	12.77	1.71	1.88	1.66	14.01	9.59	13.35	2.49282	0	0	2.80306	0	0		K04424//sterile alpha motif and leucine zipper containing kinase AZK [EC:2.7.11.25];K14510//serine/threonine-protein kinase CTR1 [EC:2.7.11.1]+ko04016//MAPK signaling pathway - plant+ko04075//Plant hormone signal transduction;K04424//sterile alpha motif and leucine zipper containing kinase AZK [EC:2.7.11.25]
101267774	2.01437	0	2.46902	0	Known_gene	538013	546516	NC_015440.2	2272.87	2982.64	2547.47	13026.1	15448.5	14414.2	3182.18	2767.94	3341.3	15219.5	8820.14	13660.6	2.46902	0	0	2.01437	0	0	GO:0043412//macromolecule modification;GO:0009765//photosynthesis, light harvesting;GO:0006464//cellular protein modification process;GO:0071704//organic substance metabolic process;GO:0006807//nitrogen compound metabolic process;GO:0009768//photosynthesis, light harvesting in photosystem I;GO:0019684//photosynthesis, light reaction;GO:0044260//cellular macromolecule metabolic process;GO:0009987/…	K08912//light-harvesting complex II chlorophyll a/b binding protein 1+ko01100//Metabolic pathways+ko00196//Photosynthesis - antenna proteins;K08912//light-harvesting complex II chlorophyll a/b binding protein 1+ko01100//Metabolic pathways+ko00196//Photosynthesis - antenna proteins;K08912//light-harvesting complex II chlorophyll a/b binding protein 1+ko01100//Metabolic pathways+ko00196//Photosynth…
101267762	4.96359	4.84881e-191	3.31847	4.99897e-115	Known_gene	3495492	3498219	NC_015448.2	0.39	0.45	0.75	5.22	3.66	7.72	0.1	0.3	0.32	7.93	7.47	8.11	3.31847	4.99897e-115	6.7161e-115	4.96359	4.84881e-191	8.35614e-191		K04733//interleukin-1 receptor-associated kinase 4 [EC:2.7.11.1];K03868//RING-box protein 1+ko04141//Protein processing in endoplasmic reticulum+ko03420//Nucleotide excision repair+ko04120//Ubiquitin mediated proteolysis;K04733//interleukin-1 receptor-associated kinase 4 [EC:2.7.11.1];K03868//RING-box protein 1+ko04141//Protein processing in endoplasmic reticulum+ko03420//Nucleotide excision repa…
101267742	3.38803	3.30153e-46	3.05071	9.55878e-77	Known_gene	71887722	71889964	NC_015446.2	0.32	0.55	0.29	3.49	4.46	1.59	0.13	0.3	0.09	2.48	1.36	1.68	3.05071	9.55878e-77	1.65166e-76	3.38803	3.30153e-46	1.389e-45		K03189//urease accessory protein
101267725	5.25341	1.1993e-127	3.91519	3.34812e-94	Known_gene	29094463	29096205	NC_015445.2	0.28	0.26	0.1	4.26	2.64	2.62	0.11	0.17	0.05	3.81	3.87	5.02	3.91519	3.34812e-94	5.12238e-94	5.25341	1.1993e-127	2.77642e-127
101267715	2.56386	1.49465e-99	2.26194	3.48466e-103	Known_gene	37908477	37924356	NC_015443.2	0.72	0.73	1	4.76	2.78	3.08	0.32	0.79	0.78	3.07	3.95	2.22	2.26194	3.48466e-103	5.02561e-103	2.56386	1.49465e-99	4.11168e-99	GO:0032502//developmental process;GO:0071840//cellular component organization or biogenesis;GO:0048229//gametophyte development;GO:0006996//organelle organization;GO:0006997//nucleus organization;GO:0016043//cellular component organization;GO:0009561//megagametogenesis;GO:0009553//embryo sac development;GO:0009856//pollination;GO:0003006//developmental process involved in reproduction;GO:0010197/…
101267706	3.28755	7.12218e-300	2.87019	5.52691e-299	Known_gene	10346867	10351144	NC_015442.2	1.62	0.89	1.93	8.9	11.82	12.17	1.04	0.92	1.26	9.89	10.29	11.55	2.87019	5.52691e-299	3.66255e-299	3.28755	7.12218e-300	8.63858e-300		K06949//ribosome biogenesis GTPase / thiamine phosphate phosphatase [EC:3.6.1.- 3.1.3.100]+ko01100//Metabolic pathways+ko00730//Thiamine metabolism;K06949//ribosome biogenesis GTPase / thiamine phosphate phosphatase [EC:3.6.1.- 3.1.3.100]+ko01100//Metabolic pathways+ko00730//Thiamine metabolism
101267704	3.11773	0	2.08796	1.21932e-151	Known_gene	3003380	3015837	NC_015442.2	0.98	0.61	0.55	3.79	2.36	2.91	0.64	1.01	0.97	6.73	10.41	6.68	2.08796	1.21932e-151	1.35484e-151	3.11773	0	0		K18626//trichohyalin;K18626//trichohyalin;K18626//trichohyalin;K11294//nucleolin;K17046//protein DEK
101267703	6.37886	0	5.42854	0	Known_gene	64032237	64034173	NC_015441.2	0.38	0.41	0.32	18.44	12.46	16.95	0.07	0.18	0.43	22.54	16.2	17.23	5.42854	0	0	6.37886	0	0		K00512//steroid 17alpha-monooxygenase / 17alpha-hydroxyprogesterone deacetylase [EC:1.14.14.19 1.14.14.32]+ko01100//Metabolic pathways;K07408//cytochrome P450 family 1 subfamily A polypeptide 1 [EC:1.14.14.1]+ko00380//Tryptophan metabolism+ko01100//Metabolic pathways
101267692	3.74183	1.13974e-37	2.45166	3.55833e-18	Known_gene	64469852	64471494	NC_015440.2	0.14	0.23	0.25	1.38	0.99	1.07	0.06	0.2	0.15	1.99	1.68	1.88	2.45166	3.55833e-18	1.13439e-17	3.74183	1.13974e-37	5.26177e-37		K17294//tetraspanin-4;K17345//tetraspanin-5
101267686	2.47174	4.35778e-37	3.45674	5.23921e-96	Known_gene	2586535	2590989	NC_015449.2	0.38	0.21	0.2	2.81	3.43	2.38	0.31	0.24	0.31	1.79	1.28	1.77	3.45674	5.23921e-96	7.90467e-96	2.47174	4.35778e-37	2.02446e-36		K04733//interleukin-1 receptor-associated kinase 4 [EC:2.7.11.1]
101267683	3.41402	2.78812e-47	3.04072	4.61193e-35	Known_gene	4220022	4222504	NC_015449.2	0.11	0.1	0.12	0.75	1.08	0.82	0.1	0.08	0.16	1.52	0.88	1.12	3.04072	4.61193e-35	1.1644e-34	3.41402	2.78812e-47	1.1616e-46		K15271//ATP-dependent DNA helicase HFM1/MER3 [EC:3.6.4.12]
101267681	3.57769	2.24904e-26	3.24718	5.11762e-24	Known_gene	286295	291476	NC_015449.2	0.04	0.05	0.03	0.49	0.31	0.29	0.11	0.03	0.02	0.58	0.34	0.25	3.24718	5.11762e-24	1.48233e-23	3.57769	2.24904e-26	1.19629e-25	GO:0042325//regulation of phosphorylation;GO:0010564//regulation of cell cycle process;GO:0060255//regulation of macromolecule metabolic process;GO:0045860//positive regulation of protein kinase activity;GO:0031401//positive regulation of protein modification process;GO:0051128//regulation of cellular component organization;GO:0019220//regulation of phosphate metabolic process;GO:0043085//positiv…	K16812//targeting protein for Xklp2;K16812//targeting protein for Xklp2;K16812//targeting protein for Xklp2
101267671	2.30447	0	2.62557	0	Known_gene	44227684	44229699	NC_015439.2	27.37	20.22	21.19	132.29	149.3	145.19	48.33	48.97	34.37	239.82	176.86	246.42	2.62557	0	0	2.30447	0	0		K00434//L-ascorbate peroxidase [EC:1.11.1.11]+ko00053//Ascorbate and aldarate metabolism+ko00480//Glutathione metabolism;K00655//1-acyl-sn-glycerol-3-phosphate acyltransferase [EC:2.3.1.51]+ko01100//Metabolic pathways+ko01110//Biosynthesis of secondary metabolites+ko00564//Glycerophospholipid metabolism+ko00561//Glycerolipid metabolism;K01148//poly(A)-specific ribonuclease [EC:3.1.13.4]+ko03018//…
101267627	3.58439	0	3.18065	0	Known_gene	8456846	8460418	NC_015445.2	57.79	30.3	70.58	517.32	453.93	485.01	35.83	35.46	39.19	473.18	403.4	460.25	3.18065	0	0	3.58439	0	0		K04507//calcyclin binding protein
101267609	2.78918	0	2.52817	0	Known_gene	60764327	60783483	NC_015442.2	1.94	1.74	1.17	9.41	8.72	9.61	1.47	1.3	1.72	12.17	8.54	9.63	2.52817	0	0	2.78918	0	0		K03255//protein TIF31;K03255//protein TIF31;K03255//protein TIF31;K03255//protein TIF31;K03255//protein TIF31;K03255//protein TIF31;K03255//protein TIF31
101267583	2.12252	6.93463e-74	2.65201	2.74305e-158	Known_gene	5352539	5355166	NC_015449.2	1.24	1	1.57	9.6	7.17	7.31	1.04	1.41	1.1	4.84	5.78	4.96	2.65201	2.74305e-158	2.94612e-158	2.12252	6.93463e-74	2.27886e-73		K11592//endoribonuclease Dicer [EC:3.1.26.-]
101267577	3.04961	1.21204e-07	2.62569	0.000108857	Known_gene	50449246	50451100	NC_015439.2	0.02	0.04	0	0.09	0.11	0.14	0.07	0	0	0.25	0.12	0.25	2.62569	0.000108857	0.000485231	3.04961	1.21204e-07	9.07282e-07		K09286//EREBP-like factor
101267541	4.30015	1.34198e-18	5.30125	1.5385e-29	Known_gene	61833601	61836856	NC_015444.2	0.01	0.01	0.01	0.42	0.42	0.42	0.01	0.03	0	0.4	0.25	0.19	5.30125	1.5385e-29	4.14028e-29	4.30015	1.34198e-18	7.96902e-18		K01176//alpha-amylase [EC:3.2.1.1]+ko01100//Metabolic pathways+ko00500//Starch and sucrose metabolism
101267517	4.58395	1.95501e-07	2.28865	0.000205087	Known_gene	58376316	58379498	NC_015441.2	0.03	0.09	0	0.29	0.17	0.09	0	0	0.03	0.3	0.23	0.18	2.28865	0.000205087	0.000925684	4.58395	1.95501e-07	1.47305e-06		K00801//farnesyl-diphosphate farnesyltransferase [EC:2.5.1.21]+ko00909//Sesquiterpenoid and triterpenoid biosynthesis+ko01100//Metabolic pathways+ko01110//Biosynthesis of secondary metabolites+ko00100//Steroid biosynthesis;K07874//Ras-related protein Rab-1A;K00801//farnesyl-diphosphate farnesyltransferase [EC:2.5.1.21]+ko00909//Sesquiterpenoid and triterpenoid biosynthesis+ko01100//Metabolic path…
101267495	4.26545	0.000316903	3.63856	1.08248e-30	Known_gene	38888929	38891540	NC_015449.2	0.01	0.1	0.04	0.55	0.74	0.59	0	0	0	0.04	0.02	0.07	3.63856	1.08248e-30	2.86903e-30	4.26545	0.000316903	0.00271802		K13459//disease resistance protein RPS2+ko04626//Plant-pathogen interaction
101267494	3.19163	0.000954873	4.62569	8.73168e-05	Known_gene	31918510	31919432	NC_015440.2	0	0	0	0.3	0.08	0.08	0	0	0.04	0.08	0.09	0.21	4.62569	8.73168e-05	0.000387416	3.19163	0.000954873	0.00844485
101267488	8.33988	4.57238e-125	6.50863	1.93504e-174	Known_gene	3540524	3542420	NC_015440.2	0.09	0.05	0.02	4.61	3.76	6.51	0	0.04	0	3.75	4.28	5.37	6.50863	1.93504e-174	1.93728e-174	8.33988	4.57238e-125	1.07486e-124		K07408//cytochrome P450 family 1 subfamily A polypeptide 1 [EC:1.14.14.1]+ko00380//Tryptophan metabolism+ko01100//Metabolic pathways;K20556//cytochrome P450 family 76 subfamily C
101267486	2.21517	3.19749e-81	2.09193	9.80118e-83	Known_gene	46894	52625	NC_015440.2	0.69	0.6	0.59	2.78	2.15	2.8	0.48	0.58	0.61	2.76	2.41	2.09	2.09193	9.80118e-83	1.6189e-82	2.21517	3.19749e-81	9.91002e-81	GO:0006997//nucleus organization;GO:0071840//cellular component organization or biogenesis;GO:0006996//organelle organization;GO:0043933//macromolecular complex subunit organization;GO:0006999//nuclear pore organization;GO:0016043//cellular component organization;GO:0071822//protein complex subunit organization;GO:0009987//cellular process;GO:0005635//nuclear envelope;GO:0031967//organelle envelo…
101267480	2.37715	2.24145e-234	2.16169	7.7585e-187	Known_gene	37557780	37562905	NC_015439.2	2.43	1.96	2.74	10.62	11.72	9.32	2.63	2.96	1.86	13.17	10.4	15.07	2.16169	7.7585e-187	7.40058e-187	2.37715	2.24145e-234	3.26172e-234	GO:0016787//hydrolase activity;GO:0070011//peptidase activity, acting on L-amino acid peptides;GO:0017171//serine hydrolase activity;GO:0004175//endopeptidase activity;GO:0003824//catalytic activity;GO:0004252//serine-type endopeptidase activity;GO:0008236//serine-type peptidase activity;GO:0008233//peptidase activity;	K08669//HtrA serine peptidase 2 [EC:3.4.21.108];K08669//HtrA serine peptidase 2 [EC:3.4.21.108];K08669//HtrA serine peptidase 2 [EC:3.4.21.108];K08669//HtrA serine peptidase 2 [EC:3.4.21.108];K08669//HtrA serine peptidase 2 [EC:3.4.21.108]
101267425	4.29365	0	3.83405	0	Known_gene	67538510	67539207	NC_015444.2	3.96	4.28	2.7	22.29	46.21	90.41	4.51	2.92	3.23	73.43	50.09	92.96	3.83405	0	0	4.29365	0	0		K01956//carbamoyl-phosphate synthase small subunit [EC:6.3.5.5]+ko00250//Alanine, aspartate and glutamate metabolism+ko01100//Metabolic pathways+ko00240//Pyrimidine metabolism;K09517//DnaJ homolog subfamily B member 11+ko04141//Protein processing in endoplasmic reticulum;K09515//DnaJ homolog subfamily B member 9
101267404	2.42749	0	2.3931	1.59021e-236	Known_gene	41503192	41512874	NC_015442.2	2.11	1.26	1.32	6.49	10.92	7.22	3.01	3.45	2.85	18.83	15.86	15.32	2.3931	1.59021e-236	1.26761e-236	2.42749	0	0		K15779//phosphoglucomutase / phosphopentomutase [EC:5.4.2.2 5.4.2.7]+ko00010//Glycolysis / Gluconeogenesis+ko00230//Purine metabolism+ko00030//Pentose phosphate pathway+ko00520//Amino sugar and nucleotide sugar metabolism+ko01100//Metabolic pathways+ko00052//Galactose metabolism+ko00500//Starch and sucrose metabolism+ko01110//Biosynthesis of secondary metabolites
101267393	4.10129	0	3.42104	0	Known_gene	63574519	63576898	NC_015440.2	2.59	2.57	2.1	30.52	20.19	27.08	2.01	1.76	2.47	46.11	20.11	41.37	3.42104	0	0	4.10129	0	0		K14638//solute carrier family 15 (peptide/histidine transporter), member 3/4
101267365	7.03788	0	3.66786	0	Known_gene	61888808	61890915	NC_015447.2	2.88	5.87	2.49	46.98	23.12	73.61	0.62	1.1	1.4	114.32	124.97	180.97	3.66786	0	0	7.03788	0	0
101267318	6.90588	1.06064e-53	3.78219	3.98845e-24	Known_gene	39568634	39572684	NC_015443.2	0.07	0.09	0.02	1.09	0.64	0.82	0	0.05	0	0.49	4.53	0.55	3.78219	3.98845e-24	1.15362e-23	6.90588	1.06064e-53	4.14379e-53		K11279//nucleosome assembly protein 1-like 1
101267297	2.99152	0	2.72781	0	Known_gene	54779118	54806357	NC_015440.2	1.4	1.63	1.03	9.78	7.3	8.8	0.85	1.41	1.51	10.82	8.34	10.62	2.72781	0	0	2.99152	0	0	GO:0034641//cellular nitrogen compound metabolic process;GO:0051252//regulation of RNA metabolic process;GO:0071840//cellular component organization or biogenesis;GO:0006139//nucleobase-containing compound metabolic process;GO:0000462//maturation of SSU-rRNA from tricistronic rRNA transcript (SSU-rRNA, 5.8S rRNA, LSU-rRNA);GO:0051173//positive regulation of nitrogen compound metabolic process;GO:…	K14550//U3 small nucleolar RNA-associated protein 10+ko03008//Ribosome biogenesis in eukaryotes;K14550//U3 small nucleolar RNA-associated protein 10+ko03008//Ribosome biogenesis in eukaryotes;K14550//U3 small nucleolar RNA-associated protein 10+ko03008//Ribosome biogenesis in eukaryotes;K14550//U3 small nucleolar RNA-associated protein 10+ko03008//Ribosome biogenesis in eukaryotes;K14550//U3 smal…
101267295	2.79049	0	2.01743	0	Known_gene	54927443	54928353	NC_015440.2	12.23	15.87	17.27	54.23	67.9	63.22	8.45	11.42	15.82	98.94	56.52	93.79	2.01743	0	0	2.79049	0	0		K09286//EREBP-like factor
101267281	3.69413	6.14229e-17	3.29407	2.78659e-51	Known_gene	59196058	59204008	NC_015447.2	0.25	0.13	0.07	1.2	2.2	0.82	0.04	0.03	0.04	0.83	0.27	0.2	3.29407	2.78659e-51	5.99034e-51	3.69413	6.14229e-17	3.74888e-16	GO:0044425//membrane part;GO:0031224//intrinsic component of membrane;GO:0016021//integral component of membrane;GO:0016020//membrane;GO:0015075//ion transmembrane transporter activity;GO:0022890//inorganic cation transmembrane transporter activity;GO:0005215//transporter activity;GO:0046915//transition metal ion transmembrane transporter activity;GO:0008324//cation transmembrane transporter acti…	K14685//solute carrier family 40 (iron-regulated transporter), member 1;K14685//solute carrier family 40 (iron-regulated transporter), member 1;K14685//solute carrier family 40 (iron-regulated transporter), member 1;K14685//solute carrier family 40 (iron-regulated transporter), member 1
101267244	2.58127	0	2.32331	0	Known_gene	42949098	42957238	NC_015443.2	3.03	3.08	3.2	15.68	14.51	16.67	2.32	2.84	2.71	11.06	23.64	12.26	2.32331	0	0	2.58127	0	0		K03456//serine/threonine-protein phosphatase 2A regulatory subunit A+ko03015//mRNA surveillance pathway
101267227	2.82198	3.17665e-78	4.44823	6.35025e-88	Known_gene	55447026	55453399	NC_015441.2	0.06	0.03	0.09	1.44	1.52	1.1	0.17	0.34	0.27	2.15	1.22	2.23	4.44823	6.35025e-88	1.01275e-87	2.82198	3.17665e-78	1.0079e-77		K15271//ATP-dependent DNA helicase HFM1/MER3 [EC:3.6.4.12]
101267204	2.3515	1.04074e-41	2.51491	9.01826e-92	Known_gene	10199760	10206856	NC_015449.2	0.78	0.47	0.56	4.03	2.88	3.31	0.19	0.35	0.49	2	1.53	1.66	2.51491	9.01826e-92	1.40304e-91	2.3515	1.04074e-41	4.58166e-41	GO:0007165//signal transduction;GO:0009987//cellular process;GO:0050789//regulation of biological process;GO:0051716//cellular response to stimulus;GO:0023052//signaling;GO:0007154//cell communication;GO:0050794//regulation of cellular process;GO:0035556//intracellular signal transduction;GO:0065007//biological regulation;GO:0050896//response to stimulus;GO:0005622//intracellular;GO:0044464//cell…	K06272//integrin-linked kinase [EC:2.7.11.1];K06272//integrin-linked kinase [EC:2.7.11.1];K21434//ankyrin repeat domain-containing protein 2;K17535//serine/threonine-protein kinase TNNI3K [EC:2.7.11.1];K06272//integrin-linked kinase [EC:2.7.11.1]
101267203	8.40881	2.25878e-66	3.5733	4.57504e-90	Known_gene	3540524	3548898	NC_015440.2	0.18	0.21	0.4	2.62	2.29	4.27	0	0	0.02	2.04	2.09	2.94	3.5733	4.57504e-90	7.20327e-90	8.40881	2.25878e-66	7.89519e-66	GO:0019748//secondary metabolic process;GO:0044550//secondary metabolite biosynthetic process;GO:0009058//biosynthetic process;GO:0008152//metabolic process;GO:0016020//membrane;GO:0044425//membrane part;GO:0016021//integral component of membrane;GO:0031224//intrinsic component of membrane;GO:1901363//heterocyclic compound binding;GO:0097159//organic cyclic compound binding;GO:0005506//iron ion b…	K07408//cytochrome P450 family 1 subfamily A polypeptide 1 [EC:1.14.14.1]+ko00380//Tryptophan metabolism+ko01100//Metabolic pathways;K20556//cytochrome P450 family 76 subfamily C;K20556//cytochrome P450 family 76 subfamily C;K00512//steroid 17alpha-monooxygenase / 17alpha-hydroxyprogesterone deacetylase [EC:1.14.14.19 1.14.14.32]+ko01100//Metabolic pathways
101267201	4.88666	8.57217e-187	5.08717	0	Known_gene	549944	557980	NC_015440.2	0.35	0.24	0.31	6.96	5.83	6.78	0.2	0.28	0.16	4.6	1.77	3.86	5.08717	0	0	4.88666	8.57217e-187	1.50656e-186	GO:0016021//integral component of membrane;GO:0044425//membrane part;GO:0031224//intrinsic component of membrane;GO:0016020//membrane;GO:0005215//transporter activity;	K07893//Ras-related protein Rab-6A
101267140	8.67383	0	6.52116	0	Known_gene	67550674	67556029	NC_015444.2	0.37	0.44	0.46	41.99	33.34	36.69	0.04	0.06	0.09	28.77	21.63	36.47	6.52116	0	0	8.67383	0	0	GO:0006810//transport;GO:0034220//ion transmembrane transport;GO:0051179//localization;GO:0003333//amino acid transmembrane transport;GO:0006820//anion transport;GO:0098656//anion transmembrane transport;GO:0055085//transmembrane transport;GO:0071705//nitrogen compound transport;GO:1905039//carboxylic acid transmembrane transport;GO:1903825//organic acid transmembrane transport;GO:0006811//ion tr…	K14209//solute carrier family 36 (proton-coupled amino acid transporter);K14209//solute carrier family 36 (proton-coupled amino acid transporter);K14209//solute carrier family 36 (proton-coupled amino acid transporter);K14209//solute carrier family 36 (proton-coupled amino acid transporter);K14209//solute carrier family 36 (proton-coupled amino acid transporter);K14209//solute carrier family 36 (…
101267136	2.81986	1.62727e-217	2.65949	0	Known_gene	61438271	61442920	NC_015444.2	1.79	1.59	1.48	13.46	7.77	9.41	0.83	0.78	0.71	6.19	4.86	5.28	2.65949	0	0	2.81986	1.62727e-217	2.51792e-217		K13457//disease resistance protein RPM1+ko04626//Plant-pathogen interaction
101267135	3.99153	5.30737e-304	4.53258	3.00725e-307	Known_gene	62514523	62517522	NC_015444.2	0.93	0.56	0.33	11.49	12.77	15.43	1.53	0.62	1.09	17.48	17.58	15.33	4.53258	3.00725e-307	1.95231e-307	3.99153	5.30737e-304	6.3577e-304	GO:0016021//integral component of membrane;GO:0031224//intrinsic component of membrane;GO:0044425//membrane part;GO:0016020//membrane;	K07052//uncharacterized protein;K07052//uncharacterized protein;K07052//uncharacterized protein;K07052//uncharacterized protein;K07052//uncharacterized protein;K07052//uncharacterized protein;K07052//uncharacterized protein;K07052//uncharacterized protein;K07052//uncharacterized protein;K07052//uncharacterized protein
101267100	4.71336	0	3.29575	7.24132e-300	Known_gene	68929247	68948921	NC_015440.2	0.62	1.27	1.29	15.07	5.24	13.35	0.71	0.67	1.03	19.39	19.49	27.94	3.29575	7.24132e-300	4.78669e-300	4.71336	0	0	GO:0015833//peptide transport;GO:0051179//localization;GO:0006857//oligopeptide transport;GO:0042886//amide transport;GO:0006810//transport;GO:0071702//organic substance transport;GO:0071705//nitrogen compound transport;GO:0051234//establishment of localization;GO:0016020//membrane;GO:0016021//integral component of membrane;GO:0031224//intrinsic component of membrane;GO:0044425//membrane part;GO:…	K14638//solute carrier family 15 (peptide/histidine transporter), member 3/4;K14638//solute carrier family 15 (peptide/histidine transporter), member 3/4;K14638//solute carrier family 15 (peptide/histidine transporter), member 3/4;K14638//solute carrier family 15 (peptide/histidine transporter), member 3/4;K14638//solute carrier family 15 (peptide/histidine transporter), member 3/4;K14638//solute…
101267098	2.27023	0	2.65158	0	Known_gene	62194610	62197699	NC_015449.2	15.06	11.32	12.64	80.83	80.12	86.1	12.64	14.92	12.85	66.14	66.38	64.59	2.65158	0	0	2.27023	0	0		K00432//glutathione peroxidase [EC:1.11.1.9]+ko00590//Arachidonic acid metabolism+ko00480//Glutathione metabolism
101267089	9.83308	0	7.89912	0	Known_gene	43757250	43758538	NC_015439.2	0.18	0.15	0.21	45.34	29.59	53.19	0.07	0	0.15	48.5	125.44	20.38	7.89912	0	0	9.83308	0	0
101267084	4.77689	3.40284e-14	3.12819	4.85772e-05	Known_gene	47399741	47401984	NC_015448.2	0	0.02	0.01	0.1	0.02	0.14	0.03	0	0	0.02	0.64	0.19	3.12819	4.85772e-05	0.000213489	4.77689	3.40284e-14	2.18258e-13		K12447//UDP-sugar pyrophosphorylase [EC:2.7.7.64]+ko00520//Amino sugar and nucleotide sugar metabolism+ko00040//Pentose and glucuronate interconversions+ko01100//Metabolic pathways+ko00052//Galactose metabolism+ko00053//Ascorbate and aldarate metabolism;K20777//exonuclease 3'-5' domain-containing protein 2 [EC:3.1.11.1];K05387//glutamate receptor, ionotropic, plant;K03327//multidrug resistance pr…
101267071	2.04491	1.18868e-46	2.61298	8.95393e-19	Known_gene	89545635	89548170	NC_015438.2	0.07	0.15	0.12	0.72	0.44	0.95	0.51	0.49	0.99	2.64	3.68	1.66	2.61298	8.95393e-19	2.82717e-18	2.04491	1.18868e-46	4.9825e-46		K18636//microtubule-binding protein TANGLED1
101267067	4.28849	2.16536e-38	4.00882	1.14849e-68	Known_gene	57400006	57404548	NC_015447.2	0.07	0.18	0.1	1.68	2.23	1.73	0	0.11	0.06	1.43	0.78	0.93	4.00882	1.14849e-68	2.10733e-68	4.28849	2.16536e-38	9.90248e-38
101267064	9.85228	0	7.61379	0	Known_gene	90281002	90283203	NC_015438.2	2.27	1.22	3.54	473.84	444.6	481.84	0.54	0.5	0.64	590.77	484.41	472.45	7.61379	0	0	9.85228	0	0		K09512//DnaJ homolog subfamily B member 6;K09514//DnaJ homolog subfamily B member 8;K09510//DnaJ homolog subfamily B member 4
101267063	2.53974	2.99405e-210	2.30897	5.42878e-136	Known_gene	70527201	70531251	NC_015446.2	1.17	1.34	1.57	7.97	5.55	6.82	1.53	2.13	1.6	7.63	12.66	10.78	2.30897	5.42878e-136	6.53225e-136	2.53974	2.99405e-210	4.77692e-210		K20891//beta-glucuronosyltransferase [EC:2.4.1.-]
101267058	3.23792	4.57706e-75	3.04693	5.94272e-82	Known_gene	65768714	65773668	NC_015446.2	0.41	0.69	0.36	3.97	5.3	2.78	0.21	0.53	0.46	3.89	2.76	4.79	3.04693	5.94272e-82	9.84686e-82	3.23792	4.57706e-75	1.48776e-74	GO:0071028//nuclear mRNA surveillance;GO:0060969//negative regulation of gene silencing;GO:0010628//positive regulation of gene expression;GO:0016071//mRNA metabolic process;GO:0046700//heterocycle catabolic process;GO:0071038//nuclear polyadenylation-dependent tRNA catabolic process;GO:0000956//nuclear-transcribed mRNA catabolic process;GO:0006364//rRNA processing;GO:0019222//regulation of metab…	K03679//exosome complex component RRP4+ko03018//RNA degradation;K03679//exosome complex component RRP4+ko03018//RNA degradation
101267047	2.79497	9.33089e-29	3.64559	9.07969e-17	Known_gene	60028333	60032236	NC_015445.2	0.05	0.1	0	0.59	0.55	0.71	0.1	0.24	0.31	1.38	1.24	2.05	3.64559	9.07969e-17	2.96775e-16	2.79497	9.33089e-29	4.80718e-28		K15601//lysine-specific demethylase 3 [EC:1.14.11.-]
101267023	2.3786	0	2.28295	0	Known_gene	6685713	6691455	NC_015442.2	22.63	20.94	22.23	120.56	82.83	118.58	23.28	27.28	26.05	141.5	133.14	124	2.28295	0	0	2.3786	0	0		K14570//RNA exonuclease 1 [EC:3.1.-.-]+ko03008//Ribosome biogenesis in eukaryotes
101266980	5.33143	0	3.35441	0	Known_gene	1426868	1429622	NC_015447.2	0.85	1.62	1.01	14.37	8.13	13.15	0.68	0.34	0.5	17.21	22.78	22.19	3.35441	0	0	5.33143	0	0
101266977	3.4533	0	3.61075	0	Known_gene	88407897	88423358	NC_015438.2	0.95	0.97	0.48	8.44	7.34	8.6	0.81	1.02	0.84	8.43	9.29	11.21	3.61075	0	0	3.4533	0	0		K14569//ribosome biogenesis protein BMS1+ko03008//Ribosome biogenesis in eukaryotes;K14569//ribosome biogenesis protein BMS1+ko03008//Ribosome biogenesis in eukaryotes
101266976	2.02156	2.84987e-130	2.46753	0	Known_gene	87543878	87546954	NC_015438.2	9.41	6.73	6.28	26.71	58.63	38.98	2.85	1.99	1.67	10.47	7.85	8.1	2.46753	0	0	2.02156	2.84987e-130	6.50758e-130		K02882//large subunit ribosomal protein L18Ae+ko03010//Ribosome;K01381//saccharopepsin [EC:3.4.23.25];K00924//
101266964	4.36941	0	3.99	0	Known_gene	62042778	62046142	NC_015445.2	1.81	3.34	3.35	53.94	34.81	46.97	1.99	2.2	2.11	48.56	34.82	48.11	3.99	0	0	4.36941	0	0		K16911//ATP-dependent RNA helicase DDX21 [EC:3.6.4.13]+ko01110//Biosynthesis of secondary metabolites
101266960	2.17173	4.18578e-74	2.49748	2.17298e-114	Known_gene	2037157	2043425	NC_015445.2	0.52	0.83	0.29	3.63	2.32	2.93	0.4	0.5	0.79	2.35	2.89	1.97	2.49748	2.17298e-114	2.93194e-114	2.17173	4.18578e-74	1.37206e-73	GO:1901363//heterocyclic compound binding;GO:0005515//protein binding;GO:0005488//binding;GO:0097159//organic cyclic compound binding;GO:0003676//nucleic acid binding;GO:0046983//protein dimerization activity;GO:0003677//DNA binding;	K05658//ATP-binding cassette, subfamily B (MDR/TAP), member 1 [EC:3.6.3.44]+ko02010//ABC transporters;K01230//mannosyl-oligosaccharide alpha-1,2-mannosidase [EC:3.2.1.113]+ko04141//Protein processing in endoplasmic reticulum+ko00510//N-Glycan biosynthesis+ko01100//Metabolic pathways;K14007//protein transport protein SEC24+ko04141//Protein processing in endoplasmic reticulum;K13963//serpin B;K0002…
101266956	3.58395	4.03013e-46	3.23805	1.34588e-36	Known_gene	61933653	61947392	NC_015444.2	0.04	0.08	0.05	0.65	0.6	0.53	0.09	0.05	0.04	0.72	1.02	0.57	3.23805	1.34588e-36	3.34253e-36	3.58395	4.03013e-46	1.69699e-45	GO:0034641//cellular nitrogen compound metabolic process;GO:0090304//nucleic acid metabolic process;GO:0044238//primary metabolic process;GO:0043412//macromolecule modification;GO:0044260//cellular macromolecule metabolic process;GO:0016070//RNA metabolic process;GO:0009451//RNA modification;GO:0009987//cellular process;GO:0008152//metabolic process;GO:0006139//nucleobase-containing compound meta…	K19589//release factor glutamine methyltransferase [EC:2.1.1.297];K19090//CRISPR-associated protein Cas5t;K01074//palmitoyl-protein thioesterase [EC:3.1.2.22]+ko01100//Metabolic pathways+ko00062//Fatty acid elongation+ko01212//Fatty acid metabolism;K06066//CBF1 interacting corepressor;K19090//CRISPR-associated protein Cas5t;K19589//release factor glutamine methyltransferase [EC:2.1.1.297];K17710/…
101266947	2.2069	0	2.79105	0	Known_gene	45504228	45509512	NC_015443.2	2.78	3.08	4.13	22.28	23.26	24.17	3.26	4.04	3.06	18.01	13.35	16.97	2.79105	0	0	2.2069	0	0	GO:0071704//organic substance metabolic process;GO:0043170//macromolecule metabolic process;GO:0005975//carbohydrate metabolic process;GO:0009251//glucan catabolic process;GO:0009056//catabolic process;GO:0000272//polysaccharide catabolic process;GO:0005976//polysaccharide metabolic process;GO:0044042//glucan metabolic process;GO:1901575//organic substance catabolic process;GO:0016052//carbohydra…	K05349//beta-glucosidase [EC:3.2.1.21]+ko01100//Metabolic pathways+ko00500//Starch and sucrose metabolism+ko01110//Biosynthesis of secondary metabolites+ko00460//Cyanoamino acid metabolism+ko00940//Phenylpropanoid biosynthesis
101266944	3.49722	0	3.02254	0	Known_gene	25115599	25117573	NC_015443.2	9.12	9.84	12.13	84.59	83.18	87.05	6.5	8.9	9	82.18	92.33	106.34	3.02254	0	0	3.49722	0	0		K17278//membrane-associated progesterone receptor component
101266936	2.73595	4.35839e-08	2.74116	4.23138e-06	Known_gene	63034647	63041985	NC_015441.2	0.04	0	0	0.14	0.03	0.1	0.02	0.02	0.02	0.16	0.16	0.08	2.74116	4.23138e-06	1.78131e-05	2.73595	4.35839e-08	3.21535e-07		K00517//;K13260//isoflavone 2'-hydroxylase [EC:1.14.13.89]+ko01110//Biosynthesis of secondary metabolites+ko00943//Isoflavonoid biosynthesis
101266932	4.30963	4.14021e-47	2.8922	2.85714e-29	Known_gene	55427366	55432042	NC_015441.2	0.07	0.07	0.09	0.66	0.49	0.6	0.05	0.02	0.04	0.66	0.76	0.93	2.8922	2.85714e-29	7.70699e-29	4.30963	4.14021e-47	1.72727e-46		K17710//pentatricopeptide repeat domain-containing protein 1
101266842	3.49084	1.71255e-130	4.36265	0	Known_gene	67556937	67561349	NC_015444.2	0.52	0.55	0.71	15.64	8.73	11.53	0.57	0.4	0.4	4.65	5.7	5.66	4.36265	0	0	3.49084	1.71255e-130	3.907e-130	GO:0006820//anion transport;GO:0006810//transport;GO:0098656//anion transmembrane transport;GO:0046942//carboxylic acid transport;GO:0071705//nitrogen compound transport;GO:1903825//organic acid transmembrane transport;GO:0006811//ion transport;GO:0015849//organic acid transport;GO:0055085//transmembrane transport;GO:0034220//ion transmembrane transport;GO:0051179//localization;GO:0051234//establ…	K14209//solute carrier family 36 (proton-coupled amino acid transporter);K14209//solute carrier family 36 (proton-coupled amino acid transporter);K14209//solute carrier family 36 (proton-coupled amino acid transporter)
101266839	4.06826	0	4.88365	0	Known_gene	31740358	31759893	NC_015444.2	4.59	6.97	5.15	54.92	50.96	53.07	5.39	6.03	5.79	34.72	35.11	24.27	4.88365	0	0	4.06826	0	0	GO:0016021//integral component of membrane;GO:0044425//membrane part;GO:0016020//membrane;GO:0031224//intrinsic component of membrane;	K09534//DnaJ homolog subfamily C member 14;K09534//DnaJ homolog subfamily C member 14;K09534//DnaJ homolog subfamily C member 14;K09534//DnaJ homolog subfamily C member 14
101266821	3.50969	2.79017e-230	2.40062	9.13582e-166	Known_gene	20266071	20269275	NC_015442.2	1.06	1.31	0.58	5.29	5.2	6.29	0.29	0.39	0.82	5	5.81	8.33	2.40062	9.13582e-166	9.4956e-166	3.50969	2.79017e-230	4.12809e-230	GO:0008643//carbohydrate transport;GO:0051179//localization;GO:0055085//transmembrane transport;GO:0006810//transport;GO:0051234//establishment of localization;GO:0071702//organic substance transport;GO:0016020//membrane;GO:0044425//membrane part;GO:0016021//integral component of membrane;GO:0031224//intrinsic component of membrane;GO:0005215//transporter activity;GO:0022857//transmembrane transp…	K16055//trehalose 6-phosphate synthase/phosphatase [EC:2.4.1.15 3.1.3.12]+ko01100//Metabolic pathways+ko00500//Starch and sucrose metabolism;K08150//MFS transporter, SP family, solute carrier family 2 (myo-inositol transporter), member 13;K08150//MFS transporter, SP family, solute carrier family 2 (myo-inositol transporter), member 13
101266812	3.66994	0	2.77152	0	Known_gene	3577439	3581839	NC_015441.2	2.62	7.3	2.7	34.14	17.08	34.69	6.29	9.18	11.81	89.94	111.39	155.84	2.77152	0	0	3.66994	0	0		K01054//acylglycerol lipase [EC:3.1.1.23]+ko01100//Metabolic pathways+ko00561//Glycerolipid metabolism
101266800	2.77958	3.48728e-219	2.5021	0	Known_gene	4515344	4519328	NC_015440.2	1.88	2.44	2.28	10.12	7.87	19.95	1.17	1.2	1.25	6.6	7.68	11.37	2.5021	0	0	2.77958	3.48728e-219	5.35084e-219	GO:0044281//small molecule metabolic process;GO:0009117//nucleotide metabolic process;GO:0015936//coenzyme A metabolic process;GO:1901564//organonitrogen compound metabolic process;GO:0006732//coenzyme metabolic process;GO:0044238//primary metabolic process;GO:1901135//carbohydrate derivative metabolic process;GO:0008299//isoprenoid biosynthetic process;GO:0008152//metabolic process;GO:0034032//p…	K00021//hydroxymethylglutaryl-CoA reductase (NADPH) [EC:1.1.1.34]+ko00900//Terpenoid backbone biosynthesis+ko01100//Metabolic pathways+ko01110//Biosynthesis of secondary metabolites
101266789	3.04961	1.21204e-07	2.25018	1.15572e-06	Known_gene	47246390	47250933	NC_015448.2	0.07	0.06	0.02	0.24	0.22	0.23	0.06	0	0.02	0.25	0.21	0.15	2.25018	1.15572e-06	4.76679e-06	3.04961	1.21204e-07	9.07282e-07
101266743	3.77659	6.7797e-05	2.62569	2.51706e-08	Known_gene	49126350	49153485	NC_015445.2	0.07	0.14	0.03	0.48	0.34	0.56	0	0.03	0	0.15	0.12	0.24	2.62569	2.51706e-08	9.86467e-08	3.77659	6.7797e-05	0.000562812		K01533//Cu2+-exporting ATPase [EC:3.6.3.4];K01533//Cu2+-exporting ATPase [EC:3.6.3.4];K01533//Cu2+-exporting ATPase [EC:3.6.3.4]
101266719	7.32091	4.05913e-19	5.31374	8.69231e-30	Known_gene	896527	897882	NC_015442.2	0.03	0.03	0.02	0.98	0.87	1.16	0	0	0	0.67	0.63	0.81	5.31374	8.69231e-30	2.33299e-29	7.32091	4.05913e-19	2.39003e-18		K00430//peroxidase [EC:1.11.1.7]+ko01100//Metabolic pathways+ko01110//Biosynthesis of secondary metabolites+ko00940//Phenylpropanoid biosynthesis
101266717	3.02664	0	2.25949	0	Known_gene	66300242	66303395	NC_015441.2	14.09	8.32	14.91	62.62	50.18	62.23	8.76	8.42	11.86	72.99	91	78.01	2.25949	0	0	3.02664	0	0
101266705	2.03963	0.000240712	2.95959	2.16268e-22	Known_gene	54647716	54655025	NC_015440.2	0.07	0.06	0.06	0.66	0.56	0.29	0.02	0.01	0.03	0.09	0.1	0.07	2.95959	2.16268e-22	6.42243e-22	2.03963	0.000240712	0.00205283		K04733//interleukin-1 receptor-associated kinase 4 [EC:2.7.11.1]
101266687	5.56893	0	4.82136	0	Known_gene	943792	959097	NC_015448.2	0.17	0.26	0.19	6.17	4.81	6.41	0.09	0.21	0.11	6.24	6.14	7.13	4.82136	0	0	5.56893	0	0	GO:0003677//DNA binding;GO:1901363//heterocyclic compound binding;GO:0003676//nucleic acid binding;GO:0005488//binding;GO:0097159//organic cyclic compound binding;
101266675	3.37383	7.02275e-26	4.53258	2.18112e-12	Known_gene	1431376	1435239	NC_015447.2	0	0.04	0	0.23	0.21	0.38	0.02	0.07	0.15	1.28	0.26	0.91	4.53258	2.18112e-12	7.76244e-12	3.37383	7.02275e-26	3.76092e-25	GO:0016020//membrane;GO:0016757//transferase activity, transferring glycosyl groups;GO:0008375//acetylglucosaminyltransferase activity;GO:0008194//UDP-glycosyltransferase activity;GO:0016758//transferase activity, transferring hexosyl groups;GO:0003824//catalytic activity;GO:0016740//transferase activity;	K20891//beta-glucuronosyltransferase [EC:2.4.1.-]
101266607	2.00589	5.89692e-214	2.82127	0	Known_gene	33238274	33242426	NC_015440.2	2.22	2.64	3.1	19.4	17.99	19.18	3.9	4.55	2.87	15.75	15.31	14.77	2.82127	0	0	2.00589	5.89692e-214	9.24964e-214	GO:0006631//fatty acid metabolic process;GO:0032787//monocarboxylic acid metabolic process;GO:0006633//fatty acid biosynthetic process;GO:0009987//cellular process;GO:0006629//lipid metabolic process;GO:0072330//monocarboxylic acid biosynthetic process;GO:0044238//primary metabolic process;GO:0016053//organic acid biosynthetic process;GO:0008610//lipid biosynthetic process;GO:1901576//organic sub…	K03921//acyl-[acyl-carrier-protein] desaturase [EC:1.14.19.2 1.14.19.11 1.14.19.26]+ko00061//Fatty acid biosynthesis+ko01212//Fatty acid metabolism+ko01040//Biosynthesis of unsaturated fatty acids
101266598	3.1727	0	3.34805	0	Known_gene	54355630	54423975	NC_015448.2	248.23	186.98	225.86	2163.56	2525.19	2069.47	210.89	209.54	227.38	2105.69	1620.29	2174.26	3.34805	0	0	3.1727	0	0	GO:0009987//cellular process;GO:0006457//protein folding;GO:0042026//protein refolding;GO:0044424//intracellular part;GO:0005623//cell;GO:0005737//cytoplasm;GO:0044464//cell part;GO:0005622//intracellular;GO:0005524//ATP binding;GO:0032555//purine ribonucleotide binding;GO:0035639//purine ribonucleoside triphosphate binding;GO:0043167//ion binding;GO:0032559//adenyl ribonucleotide binding;GO:0036…	K04077//chaperonin GroEL+ko03018//RNA degradation;K04077//chaperonin GroEL+ko03018//RNA degradation
101266596	2.50148	6.83397e-160	2.35539	1.41597e-156	Known_gene	34428841	34436464	NC_015439.2	0.94	1.42	0.98	5.91	5.49	5.7	0.73	1.19	1.2	3.59	10.1	3.7	2.35539	1.41597e-156	1.53403e-156	2.50148	6.83397e-160	1.33834e-159		K17681//ATPase family AAA domain-containing protein 3A/B
101266579	3.74715	1.17164e-85	2.62021	7.43664e-41	Known_gene	53361418	53362834	NC_015439.2	0.51	0.66	0.32	2.73	3.57	3.03	0.65	0.31	0.27	5.29	4.16	6.89	2.62021	7.43664e-41	1.75897e-40	3.74715	1.17164e-85	3.51969e-85
101266532	4.27891	0	2.90688	0	Known_gene	2591033	2595683	NC_015444.2	1.8	1.57	1.34	11.3	9.15	15	1.68	1.72	1.98	22.99	36.44	48.15	2.90688	0	0	4.27891	0	0		K06617//raffinose synthase [EC:2.4.1.82]+ko00052//Galactose metabolism;K06617//raffinose synthase [EC:2.4.1.82]+ko00052//Galactose metabolism
101266526	2.44588	0	2.26876	3.45724e-288	Known_gene	41265551	41279795	NC_015443.2	1.23	1.3	1.53	7.34	4.77	7.06	1.36	1.47	1.57	5	13.1	4.17	2.26876	3.45724e-288	2.35852e-288	2.44588	0	0	GO:0061640//cytoskeleton-dependent cytokinesis;GO:1902410//mitotic cytokinetic process;GO:0009987//cellular process;GO:0022607//cellular component assembly;GO:0000919//cell plate assembly;GO:0000911//cytokinesis by cell plate formation;GO:0044085//cellular component biogenesis;GO:0051301//cell division;GO:0000910//cytokinesis;GO:0022402//cell cycle process;GO:0000281//mitotic cytokinesis;GO:00002…	K20306//trafficking protein particle complex subunit 9;K20306//trafficking protein particle complex subunit 9
101266525	3.10292	0	3.99879	0	Known_gene	47550901	47551580	NC_015443.2	0.85	0.59	8.74	59.28	52.1	57.31	746.55	665.72	901.95	5990.12	7978.4	6032.37	3.99879	0	0	3.10292	0	0		K13993//HSP20 family protein+ko04141//Protein processing in endoplasmic reticulum
101266489	4.0661	2.04506e-12	4.66522	3.44381e-19	Known_gene	4765269	4769676	NC_015440.2	0	0.03	0.01	0.27	0.38	0.31	0.01	0.02	0	0.19	0.31	0.21	4.66522	3.44381e-19	1.07932e-18	4.0661	2.04506e-12	1.35585e-11
101266483	4.14083	8.09636e-200	3.16199	2.08957e-105	Known_gene	53351793	53356065	NC_015448.2	0.24	0.34	0.31	3.57	1.4	2.98	0.27	0.23	0.27	5.54	3.38	4.56	3.16199	2.08957e-105	2.97855e-105	4.14083	8.09636e-200	1.34834e-199
101266471	3.60002	1.06092e-227	2.03553	2.81473e-122	Known_gene	52424483	52425863	NC_015439.2	1.54	3.86	1.5	3.61	7.41	17.64	0	0.52	2.14	8.55	11.71	11.74	2.03553	2.81473e-122	3.64459e-122	3.60002	1.06092e-227	1.58009e-227		K20716//mitogen-activated protein kinase kinase kinase 17/18+ko04016//MAPK signaling pathway - plant
101266468	4.36155	0.000214959	4.34012	1.78739e-06	Known_gene	33640784	33643537	NC_015447.2	0.01	0	0	0.06	0.02	0.18	0	0	0	0.07	0.06	0	4.34012	1.78739e-06	7.42226e-06	4.36155	0.000214959	0.00182716		K08247//methionine S-methyltransferase [EC:2.1.1.12]+ko00450//Selenocompound metabolism;K10357//myosin V;K14513//ethylene-insensitive protein 2+ko04016//MAPK signaling pathway - plant+ko04075//Plant hormone signal transduction;K13457//disease resistance protein RPM1+ko04626//Plant-pathogen interaction;K15156//mediator of RNA polymerase II transcription subunit 14
101266448	2.82906	7.13715e-12	2.39621	9.40046e-14	Known_gene	2086573	2093060	NC_015446.2	0.09	0.09	0.07	0.42	0.48	0.43	0.03	0.04	0.06	0.25	0.24	0.54	2.39621	9.40046e-14	3.24939e-13	2.82906	7.13715e-12	4.79501e-11		K13126//polyadenylate-binding protein+ko03015//mRNA surveillance pathway+ko03018//RNA degradation+ko03013//RNA transport
101266437	3.54978	0	3.07202	0	Known_gene	48987788	48995133	NC_015445.2	1.55	1.39	1.02	11.68	11.64	9.65	0.53	0.51	0.54	7.53	4.3	6.89	3.07202	0	0	3.54978	0	0	GO:0001944//vasculature development;GO:0000003//reproduction;GO:0016043//cellular component organization;GO:0009944//polarity specification of adaxial/abaxial axis;GO:0009617//response to bacterium;GO:0001558//regulation of cell growth;GO:0071554//cell wall organization or biogenesis;GO:0050794//regulation of cellular process;GO:0051128//regulation of cellular component organization;GO:0045229//e…	K20718//LRR receptor-like serine/threonine-protein kinase ERECTA [EC:2.7.11.1]+ko04016//MAPK signaling pathway - plant;K20718//LRR receptor-like serine/threonine-protein kinase ERECTA [EC:2.7.11.1]+ko04016//MAPK signaling pathway - plant;K20718//LRR receptor-like serine/threonine-protein kinase ERECTA [EC:2.7.11.1]+ko04016//MAPK signaling pathway - plant
101266425	2.44369	4.48336e-40	2.84433	1.13766e-63	Known_gene	45458057	45467074	NC_015443.2	0.21	0.27	0.14	1.32	1.7	1.38	0.09	0.26	0.3	1.41	1	1.05	2.84433	1.13766e-63	2.17535e-63	2.44369	4.48336e-40	2.01618e-39
101266423	2.4348	9.24484e-46	2.21565	3.74078e-37	Known_gene	46465711	46475065	NC_015443.2	0.18	0.34	0.33	1.43	1.09	1.37	0.31	0.34	0.23	1.38	1.44	1.78	2.21565	3.74078e-37	9.24916e-37	2.4348	9.24484e-46	3.90427e-45	GO:0044425//membrane part;GO:0005623//cell;GO:0044464//cell part;GO:0016020//membrane;GO:0005886//plasma membrane;GO:0031224//intrinsic component of membrane;GO:0071944//cell periphery;GO:0016021//integral component of membrane;GO:0036094//small molecule binding;GO:0035639//purine ribonucleoside triphosphate binding;GO:0003824//catalytic activity;GO:0043492//ATPase activity, coupled to movement o…	K05681//ATP-binding cassette, subfamily G (WHITE), member 2+ko02010//ABC transporters;K05681//ATP-binding cassette, subfamily G (WHITE), member 2+ko02010//ABC transporters;K05681//ATP-binding cassette, subfamily G (WHITE), member 2+ko02010//ABC transporters;K05681//ATP-binding cassette, subfamily G (WHITE), member 2+ko02010//ABC transporters;K21396//ATP-binding cassette, subfamily G (WHITE), eye …
101266418	3.93514	2.313e-100	3.6679	6.70989e-217	Known_gene	6571648	6577680	NC_015442.2	0.37	0.46	0.77	8.87	5.91	5.66	0.15	0.22	0.26	3.8	2.96	2.82	3.6679	6.70989e-217	5.7509e-217	3.93514	2.313e-100	6.32098e-100		K03327//multidrug resistance protein, MATE family
101266406	2.40735	0	2.202	0	Known_gene	68060966	68069049	NC_015440.2	5.85	4.5	3.75	21.99	21.6	20.98	4.44	4.56	4.4	25.69	21.43	24.14	2.202	0	0	2.40735	0	0	GO:0010033//response to organic substance;GO:0009719//response to endogenous stimulus;GO:1901700//response to oxygen-containing compound;GO:0033993//response to lipid;GO:0050896//response to stimulus;GO:0009725//response to hormone;GO:0097305//response to alcohol;GO:0001101//response to acid chemical;GO:0009737//response to abscisic acid;GO:0042221//response to chemical;GO:0044464//cell part;GO:0…	K01148//poly(A)-specific ribonuclease [EC:3.1.13.4]+ko03018//RNA degradation
101266349	2.55344	0	2.71746	0	Known_gene	59717424	59724526	NC_015444.2	10.56	8.09	8.69	60.69	65.23	54.24	8.35	13.45	10.92	64.38	68.53	59.67	2.71746	0	0	2.55344	0	0		K09584//protein disulfide-isomerase A6 [EC:5.3.4.1]+ko04141//Protein processing in endoplasmic reticulum
101266340	2.77659	2.46092e-07	2.81602	2.50975e-16	Known_gene	43928627	43930300	NC_015443.2	0.05	0.25	0.05	0.86	0.82	0.78	0.03	0.08	0.03	0.23	0.39	0.34	2.81602	2.50975e-16	8.27297e-16	2.77659	2.46092e-07	1.86189e-06	GO:0055085//transmembrane transport;GO:0008643//carbohydrate transport;GO:0034219//carbohydrate transmembrane transport;GO:0051179//localization;GO:0006810//transport;GO:0071702//organic substance transport;GO:0051234//establishment of localization;GO:0016020//membrane;GO:0031224//intrinsic component of membrane;GO:0044425//membrane part;GO:0016021//integral component of membrane;GO:0015144//carb…	K15382//solute carrier family 50 (sugar transporter)
101266317	2.17766	6.03541e-233	2.09636	4.11793e-234	Known_gene	70551146	70555106	NC_015440.2	1.19	1.5	1.54	7.14	4.21	6.83	1.12	1.43	1.58	6.44	6.17	6.02	2.09636	4.11793e-234	3.31312e-234	2.17766	6.03541e-233	8.842e-233		K17422//large subunit ribosomal protein L41;K13420//LRR receptor-like serine/threonine-protein kinase FLS2 [EC:2.7.11.1]+ko04626//Plant-pathogen interaction+ko04016//MAPK signaling pathway - plant
101266316	4.14583	8.61175e-24	4.25018	2.67168e-10	Known_gene	60725216	60728739	NC_015440.2	0.02	0	0	0.15	0.06	0.17	0.04	0.01	0.01	0.11	0.78	0.15	4.25018	2.67168e-10	9.95788e-10	4.14583	8.61175e-24	4.74652e-23		K13428//LRR receptor-like serine/threonine-protein kinase EFR [EC:2.7.11.1]+ko04626//Plant-pathogen interaction
101266314	4.82928	0	4.19836	0	Known_gene	62341692	62344144	NC_015449.2	5.5	6.86	4.74	94.61	66.5	130.41	1.61	2.18	4.01	85.8	65.9	66.31	4.19836	0	0	4.82928	0	0		K08235//xyloglucan:xyloglucosyl transferase [EC:2.4.1.207];K16219//protein N-terminal methyltransferase [EC:2.1.1.244];K20783//arabinosyltransferase [EC:2.4.2.-]+ko00514//Other types of O-glycan biosynthesis
101266300	3.96563	1.3579e-154	2.71606	8.89157e-163	Known_gene	55368127	55370366	NC_015448.2	1.48	1.4	1.37	9.18	8.26	10.69	0.47	0.36	0.5	6.25	8.17	6.48	2.71606	8.89157e-163	9.37132e-163	3.96563	1.3579e-154	2.71972e-154		K06892//feruloyl-CoA ortho-hydroxylase [EC:1.14.11.-]+ko01110//Biosynthesis of secondary metabolites+ko00940//Phenylpropanoid biosynthesis
101266287	4.13859	0	3.07374	0	Known_gene	49738107	49743934	NC_015439.2	0.75	0.98	0.84	9.17	5.06	7.4	0.34	0.57	0.63	8.39	8.93	9.92	3.07374	0	0	4.13859	0	0		K01231//alpha-mannosidase II [EC:3.2.1.114]+ko00510//N-Glycan biosynthesis+ko01100//Metabolic pathways
101266255	5.6604	1.25943e-80	5.82208	1.13737e-41	Known_gene	1526250	1531064	NC_015446.2	0.02	0	0.01	0.64	0.62	0.83	0.05	0.02	0.01	1.44	2.26	0.63	5.82208	1.13737e-41	2.67018e-41	5.6604	1.25943e-80	3.92554e-80		K13525//transitional endoplasmic reticulum ATPase+ko04141//Protein processing in endoplasmic reticulum
101266250	8.25772	9.11148e-32	9.99783	1.56682e-84	Known_gene	58865303	58865984	NC_015445.2	0	0	0	11.14	10.45	15.58	0	0	0	3.44	4.57	3.47	9.99783	1.56682e-84	2.55696e-84	8.25772	9.11148e-32	4.51113e-31
101266231	4.54259	0	4.07044	0	Known_gene	47546593	47547381	NC_015443.2	432.04	148.06	569.63	8000.8	6254.8	5313.32	102.26	86.32	174.94	2325.94	3123	3134.48	4.07044	0	0	4.54259	0	0	GO:0044464//cell part;GO:0005737//cytoplasm;GO:0005623//cell;GO:0005622//intracellular;GO:0044424//intracellular part;	K13993//HSP20 family protein+ko04141//Protein processing in endoplasmic reticulum
101266220	2.89422	0	2.39618	0	Known_gene	40383447	40400376	NC_015442.2	8.56	8.81	10.82	23.63	19.32	27.68	7.59	8.52	8.26	33.35	36.42	41.74	2.39618	0	0	2.89422	0	0	GO:0005622//intracellular;GO:0043229//intracellular organelle;GO:0044424//intracellular part;GO:0043227//membrane-bounded organelle;GO:0031224//intrinsic component of membrane;GO:0005789//endoplasmic reticulum membrane;GO:0044444//cytoplasmic part;GO:0005623//cell;GO:0005737//cytoplasm;GO:0044422//organelle part;GO:0043226//organelle;GO:0012505//endomembrane system;GO:0043231//intracellular membr…	K13989//Derlin-2/3+ko04141//Protein processing in endoplasmic reticulum;K13989//Derlin-2/3+ko04141//Protein processing in endoplasmic reticulum
101266202	2.86614	8.61562e-223	2.03592	1.25968e-164	Known_gene	59235134	59238751	NC_015440.2	3.11	4.2	3.92	16.07	14.05	16.19	1.8	2.44	2.02	13.44	17.18	15.59	2.03592	1.25968e-164	1.31725e-164	2.86614	8.61562e-223	1.30368e-222
101266190	5.14583	3.66241e-10	4.50016	0.000162581	Known_gene	43921662	43923895	NC_015439.2	0	0	0	0.07	0.09	0.1	0	0.02	0	0.31	0.33	0.16	4.50016	0.000162581	0.000730342	5.14583	3.66241e-10	2.55686e-09		K15014//solute carrier family 29 (equilibrative nucleoside transporter), member 1/2/3
101266189	7.18908	0	2.37642	0	Known_gene	53337964	53339078	NC_015448.2	3.58	9.26	5.24	10.21	24.34	61.15	1.23	2.14	4.34	257.14	318.14	593.06	2.37642	0	0	7.18908	0	0
101266187	3.1494	2.40979e-21	2.77112	1.3888e-13	Known_gene	54264092	54266435	NC_015439.2	0.06	0.03	0.07	0.29	0.52	0.26	0.03	0.07	0.09	0.37	0.89	0.44	2.77112	1.3888e-13	4.81355e-13	3.1494	2.40979e-21	1.37635e-20		K19090//CRISPR-associated protein Cas5t;K06066//CBF1 interacting corepressor;K01176//alpha-amylase [EC:3.2.1.1]+ko01100//Metabolic pathways+ko00500//Starch and sucrose metabolism
101266125	3.34276	0	2.9286	0	Known_gene	65094268	65100692	NC_015442.2	3.72	3.83	3.38	29.62	26.13	27.07	1.81	2.28	2.17	23.11	18.25	22.18	2.9286	0	0	3.34276	0	0		K14944//RNA-binding protein Nova;K14944//RNA-binding protein Nova
101266118	2.96664	0	2.83397	0	Known_gene	66288279	66293785	NC_015441.2	2.25	2.32	2.22	20.99	12.85	14.55	1.8	1.8	1.64	10.86	20.78	8.73	2.83397	0	0	2.96664	0	0	GO:0055085//transmembrane transport;GO:0006810//transport;GO:0051179//localization;GO:0051234//establishment of localization;GO:0016021//integral component of membrane;GO:0044425//membrane part;GO:0016020//membrane;GO:0031224//intrinsic component of membrane;GO:0005215//transporter activity;GO:0022857//transmembrane transporter activity;	K08150//MFS transporter, SP family, solute carrier family 2 (myo-inositol transporter), member 13
101266117	2.86248	0	2.64593	0	Known_gene	65525049	65531547	NC_015441.2	1.62	2.54	1.47	11.71	11.97	11.5	1.14	2.22	2.08	13.83	11.54	14.56	2.64593	0	0	2.86248	0	0		K13181//ATP-dependent RNA helicase DDX27 [EC:3.6.4.13]
101266115	2.46945	3.97937e-166	2.38512	2.54426e-232	Known_gene	16478122	16496565	NC_015441.2	2.63	2.13	1.66	12.24	10.26	11.06	1.49	1.78	1.29	9.23	8.45	8.31	2.38512	2.54426e-232	2.0596e-232	2.46945	3.97937e-166	7.59323e-166	GO:0042886//amide transport;GO:0033036//macromolecule localization;GO:0015031//protein transport;GO:0051641//cellular localization;GO:0045184//establishment of protein localization;GO:0051179//localization;GO:0006810//transport;GO:0008104//protein localization;GO:0006886//intracellular protein transport;GO:0071702//organic substance transport;GO:0051649//establishment of localization in cell;GO:0…	K12393//AP-1 complex subunit mu;K12393//AP-1 complex subunit mu
101266112	7.13121	2.12148e-120	6.51646	2.96803e-211	Known_gene	63602197	63603342	NC_015440.2	0.09	0.15	0.06	8.05	8.43	11.17	0.03	0.06	0.03	5.82	5.82	5.85	6.51646	2.96803e-211	2.59525e-211	7.13121	2.12148e-120	5.14084e-120		K09841//xanthoxin dehydrogenase [EC:1.1.1.288]+ko00906//Carotenoid biosynthesis+ko01100//Metabolic pathways+ko01110//Biosynthesis of secondary metabolites
101266072	2.45368	9.03639e-213	2.86041	1.69482e-266	Known_gene	88375184	88390074	NC_015438.2	1	1.2	0.73	7.09	7.76	6.53	1.25	1.69	1.04	8.41	5.19	8.29	2.86041	1.69482e-266	1.24242e-266	2.45368	9.03639e-213	1.4291e-212		K06176//tRNA pseudouridine13 synthase [EC:5.4.99.27];K06176//tRNA pseudouridine13 synthase [EC:5.4.99.27];K06176//tRNA pseudouridine13 synthase [EC:5.4.99.27];K06176//tRNA pseudouridine13 synthase [EC:5.4.99.27];K06176//tRNA pseudouridine13 synthase [EC:5.4.99.27]
101266039	2.47274	2.27862e-148	2.72357	5.74873e-72	Known_gene	42388273	42398914	NC_015443.2	0.36	0.59	0.34	2.96	1.7	2.97	0.97	0.89	1.7	5.48	6.91	5.61	2.72357	5.74873e-72	1.03063e-71	2.47274	2.27862e-148	4.74311e-148		K11267//sister chromatid cohesion protein PDS5;K11267//sister chromatid cohesion protein PDS5;K11267//sister chromatid cohesion protein PDS5;K11267//sister chromatid cohesion protein PDS5
101266025	3.41402	2.43065e-153	5.08888	0	Known_gene	63004926	63005840	NC_015441.2	1.02	1.04	1.82	62.48	36.46	34.85	1.58	2.51	1.53	24.69	19.48	16	5.08888	0	0	3.41402	2.43065e-153	4.91487e-153	GO:0006952//defense response;GO:0050896//response to stimulus;GO:0006950//response to stress;GO:0005576//extracellular region;GO:0005623//cell;GO:0071944//cell periphery;GO:0030312//external encapsulating structure;GO:0044464//cell part;GO:0005618//cell wall;	K03860//phosphatidylinositol glycan, class Q+ko01100//Metabolic pathways+ko00563//Glycosylphosphatidylinositol (GPI)-anchor biosynthesis
101265984	3.47909	3.244e-287	2.43865	2.06809e-202	Known_gene	48896374	48901746	NC_015439.2	0.81	1.08	0.56	6.65	3.14	3.35	0.41	0.41	0.47	5.33	3.68	5.51	2.43865	2.06809e-202	1.86406e-202	3.47909	3.244e-287	4.06568e-287	GO:0030054//cell junction;GO:0005911//cell-cell junction;GO:0009506//plasmodesma;GO:0055044//symplast;
101265961	2.23179	2.46524e-35	5.02941	4.68055e-32	Known_gene	63963862	63967746	NC_015446.2	0.01	0.02	0.01	0.39	0.32	0.4	0.2	0.22	0.12	0.81	0.77	1.02	5.02941	4.68055e-32	1.2233e-31	2.23179	2.46524e-35	1.1695e-34		K01176//alpha-amylase [EC:3.2.1.1]+ko01100//Metabolic pathways+ko00500//Starch and sucrose metabolism;K17710//pentatricopeptide repeat domain-containing protein 1
101265953	4.73742	0	2.93777	9.77405e-123	Known_gene	3771624	3775968	NC_015446.2	1.26	0.89	0.78	7.05	7.66	7.79	0.3	0.66	0.77	8.19	25.46	12.57	2.93777	9.77405e-123	1.261e-122	4.73742	0	0
101265949	2.27591	5.52613e-181	2.10158	3.55064e-196	Known_gene	2522788	2529473	NC_015438.2	2.03	3.14	2.73	12.1	8.71	9.56	1.74	2.27	2.23	9.46	9.05	9.57	2.10158	3.55064e-196	3.28139e-196	2.27591	5.52613e-181	9.92962e-181	GO:0009719//response to endogenous stimulus;GO:0009755//hormone-mediated signaling pathway;GO:0071215//cellular response to abscisic acid stimulus;GO:0016310//phosphorylation;GO:0043412//macromolecule modification;GO:0009737//response to abscisic acid;GO:0018105//peptidyl-serine phosphorylation;GO:0044238//primary metabolic process;GO:0046777//protein autophosphorylation;GO:0035556//intracellular…	K13412//calcium-dependent protein kinase [EC:2.7.11.1]+ko04626//Plant-pathogen interaction;K13412//calcium-dependent protein kinase [EC:2.7.11.1]+ko04626//Plant-pathogen interaction;K13412//calcium-dependent protein kinase [EC:2.7.11.1]+ko04626//Plant-pathogen interaction
101265921	6.33981	1.48501e-232	5.81011	2.28922e-145	Known_gene	9920914	9925057	NC_015442.2	0.08	0.06	0.01	3.17	2.19	2.99	0.04	0.09	0.04	5.08	3.88	5.95	5.81011	2.28922e-145	2.6192e-145	6.33981	1.48501e-232	2.18094e-232		K04733//interleukin-1 receptor-associated kinase 4 [EC:2.7.11.1]
101265909	5.06641	0	5.10804	0	Known_gene	64519752	64532666	NC_015440.2	0.29	0.24	0.42	13.52	7.7	12.2	0.15	0.25	0.35	7.58	9.44	7.95	5.10804	0	0	5.06641	0	0	GO:0016021//integral component of membrane;GO:0031224//intrinsic component of membrane;GO:0016020//membrane;GO:0044425//membrane part;GO:0032555//purine ribonucleotide binding;GO:0032553//ribonucleotide binding;GO:0003824//catalytic activity;GO:0035639//purine ribonucleoside triphosphate binding;GO:0005524//ATP binding;GO:1901363//heterocyclic compound binding;GO:0000166//nucleotide binding;GO:00…	K00876//uridine kinase [EC:2.7.1.48]+ko01100//Metabolic pathways+ko00240//Pyrimidine metabolism;K00876//uridine kinase [EC:2.7.1.48]+ko01100//Metabolic pathways+ko00240//Pyrimidine metabolism;K00876//uridine kinase [EC:2.7.1.48]+ko01100//Metabolic pathways+ko00240//Pyrimidine metabolism;K00876//uridine kinase [EC:2.7.1.48]+ko01100//Metabolic pathways+ko00240//Pyrimidine metabolism;K00876//uridine…
101265893	2.72335	1.03744e-302	3.05583	0	Known_gene	53316078	53322736	NC_015448.2	2.03	2.02	1.75	14.31	19.4	14.57	2.79	2.18	1.49	17.91	10.86	14.04	3.05583	0	0	2.72335	1.03744e-302	1.24865e-302		K02116//ATP synthase protein I
101265878	2.19621	0	2.53268	0	Known_gene	63499919	63503933	NC_015447.2	4.89	6.23	4.73	32.76	22.14	37.34	8.02	5.98	7.9	32.17	35.2	33.66	2.53268	0	0	2.19621	0	0		K16219//protein N-terminal methyltransferase [EC:2.1.1.244];K08235//xyloglucan:xyloglucosyl transferase [EC:2.4.1.207]
101265867	3.34002	1.25e-28	3.13003	1.77661e-139	Known_gene	89371758	89375507	NC_015438.2	1.13	0.43	0.74	4.93	9.94	4.96	0.05	0.15	0.19	1.8	0.86	1.21	3.13003	1.77661e-139	2.0923e-139	3.34002	1.25e-28	6.44438e-28	GO:0003824//catalytic activity;GO:0016788//hydrolase activity, acting on ester bonds;GO:0016787//hydrolase activity;	K21026//acetylajmaline esterase [EC:3.1.1.80]+ko00901//Indole alkaloid biosynthesis+ko01110//Biosynthesis of secondary metabolites;K21026//acetylajmaline esterase [EC:3.1.1.80]+ko00901//Indole alkaloid biosynthesis+ko01110//Biosynthesis of secondary metabolites;K21026//acetylajmaline esterase [EC:3.1.1.80]+ko00901//Indole alkaloid biosynthesis+ko01110//Biosynthesis of secondary metabolites;K21026…
101265863	3.30555	0	3.67322	0	Known_gene	86221232	86224475	NC_015438.2	4.19	6.38	6.66	69.43	73.46	79.03	4.96	5.32	5.28	56.12	45.16	54.6	3.67322	0	0	3.30555	0	0		K10576//ubiquitin-conjugating enzyme E2 H [EC:2.3.2.23]+ko04120//Ubiquitin mediated proteolysis
101265860	3.4928	1.28355e-30	2.15293	2.28133e-19	Known_gene	79624971	79626223	NC_015438.2	0.03	0.5	0.39	0.99	0.75	2.46	0.03	0.3	0.06	1.75	1.24	1.45	2.15293	2.28133e-19	7.1311e-19	3.4928	1.28355e-30	6.44594e-30		K01611//S-adenosylmethionine decarboxylase [EC:4.1.1.50]+ko00330//Arginine and proline metabolism+ko01100//Metabolic pathways+ko00270//Cysteine and methionine metabolism
101265853	4.75159	0	2.78758	0	Known_gene	4859415	4860669	NC_015446.2	9.44	10.63	11.53	80.68	54.84	82.29	2.08	2.42	4.84	66.6	74.07	115.13	2.78758	0	0	4.75159	0	0	GO:0009636//response to toxic substance;GO:0009404//toxin metabolic process;GO:0098754//detoxification;GO:0006749//glutathione metabolic process;GO:0044237//cellular metabolic process;GO:0006575//cellular modified amino acid metabolic process;GO:0042221//response to chemical;GO:0071704//organic substance metabolic process;GO:0034641//cellular nitrogen compound metabolic process;GO:0006518//peptid…	K00799//glutathione S-transferase [EC:2.5.1.18]+ko00480//Glutathione metabolism;K00799//glutathione S-transferase [EC:2.5.1.18]+ko00480//Glutathione metabolism
101265834	3.65106	0.000131291	4.39828	2.40103e-11	Known_gene	45510439	45513617	NC_015443.2	0	0.03	0	0.15	0.18	0.3	0	0	0.02	0.09	0.03	0.06	4.39828	2.40103e-11	8.73523e-11	3.65106	0.000131291	0.00110417	GO:0016052//carbohydrate catabolic process;GO:0000272//polysaccharide catabolic process;GO:0005976//polysaccharide metabolic process;GO:0009251//glucan catabolic process;GO:0009056//catabolic process;GO:1901575//organic substance catabolic process;GO:0008152//metabolic process;GO:0043170//macromolecule metabolic process;GO:0071704//organic substance metabolic process;GO:0044238//primary metabolic…	K05349//beta-glucosidase [EC:3.2.1.21]+ko01100//Metabolic pathways+ko00500//Starch and sucrose metabolism+ko01110//Biosynthesis of secondary metabolites+ko00460//Cyanoamino acid metabolism+ko00940//Phenylpropanoid biosynthesis;K05349//beta-glucosidase [EC:3.2.1.21]+ko01100//Metabolic pathways+ko00500//Starch and sucrose metabolism+ko01110//Biosynthesis of secondary metabolites+ko00460//Cyanoamino…
101265819	4.0879	0	3.45844	0	Known_gene	65517192	65522634	NC_015441.2	18.64	21.62	18.53	201	198.47	249.36	5.3	14.48	19.91	218.56	257.19	190.45	3.45844	0	0	4.0879	0	0		K09487//heat shock protein 90kDa beta+ko04141//Protein processing in endoplasmic reticulum+ko04626//Plant-pathogen interaction
101265770	4.1677	4.7897e-71	3.19322	5.02489e-61	Known_gene	65541537	65549571	NC_015446.2	0.3	0.28	0.2	2.48	2.12	2.62	0.13	0.09	0.2	1.55	4.77	0.98	3.19322	5.02489e-61	9.84176e-61	4.1677	4.7897e-71	1.60969e-70
101265751	3.41799	0	2.42645	0	Known_gene	1030778	1032351	NC_015445.2	5.36	4.38	3.32	10.77	22.7	37.64	3.35	3.16	2.67	36	24.48	39.58	2.42645	0	0	3.41799	0	0		K00306//sarcosine oxidase / L-pipecolate oxidase [EC:1.5.3.1 1.5.3.7]+ko00310//Lysine degradation+ko04146//Peroxisome+ko01100//Metabolic pathways+ko00260//Glycine, serine and threonine metabolism
101265718	2.82906	7.13715e-12	4.26312	3.42041e-39	Known_gene	2737	4490	NW_004194841.1	0.06	0.12	0	0.87	1	1.48	0.02	0.08	0.08	0.6	0.3	0.35	4.26312	3.42041e-39	8.25106e-39	2.82906	7.13715e-12	4.79501e-11		K16818//phospholipase A1 [EC:3.1.1.32]+ko00592//alpha-Linolenic acid metabolism+ko01100//Metabolic pathways+ko01110//Biosynthesis of secondary metabolites+ko00564//Glycerophospholipid metabolism
101265669	2.63854	0	2.96646	0	Known_gene	3777871	3778864	NC_015446.2	24.73	36.11	35.63	261.53	231.5	267.79	31.02	27.69	30.5	199.37	160.21	205.24	2.96646	0	0	2.63854	0	0		K11251//histone H2A
101265643	2.70545	0	2.86396	0	Known_gene	58515795	58524309	NC_015442.2	8.38	7.71	6.66	68.46	37.84	58.06	8.81	9.38	8.15	44.67	74.83	54.19	2.86396	0	0	2.70545	0	0	GO:0009058//biosynthetic process;GO:0008152//metabolic process;GO:0016020//membrane;GO:0016021//integral component of membrane;GO:0044425//membrane part;GO:0031224//intrinsic component of membrane;GO:0003824//catalytic activity;	K00967//ethanolamine-phosphate cytidylyltransferase [EC:2.7.7.14]+ko00440//Phosphonate and phosphinate metabolism+ko01100//Metabolic pathways+ko00564//Glycerophospholipid metabolism
101265633	3.09852	1.0366e-10	3.11111	1.69286e-09	Known_gene	492009	494615	NC_015441.2	0	0.01	0.05	0.08	0.28	0.21	0.07	0.01	0	0.36	0.2	0.13	3.11111	1.69286e-09	6.43626e-09	3.09852	1.0366e-10	7.14298e-10		K01176//alpha-amylase [EC:3.2.1.1]+ko01100//Metabolic pathways+ko00500//Starch and sucrose metabolism;K17710//pentatricopeptide repeat domain-containing protein 1
101265626	2.84494	1.45057e-228	3.32532	0	Known_gene	69735572	69743299	NC_015440.2	1.52	1.38	1.1	12.3	15.42	12.29	0.73	1.35	1.1	9.88	5.63	7.34	3.32532	0	0	2.84494	1.45057e-228	2.1544e-228	GO:0006457//protein folding;GO:0009987//cellular process;GO:0042026//protein refolding;GO:0005737//cytoplasm;GO:0005623//cell;GO:0044464//cell part;GO:0005622//intracellular;GO:0044424//intracellular part;GO:0032553//ribonucleotide binding;GO:0097159//organic cyclic compound binding;GO:0017076//purine nucleotide binding;GO:0035639//purine ribonucleoside triphosphate binding;GO:0000166//nucleotide…	K04077//chaperonin GroEL+ko03018//RNA degradation;K04077//chaperonin GroEL+ko03018//RNA degradation
101265612	3.39808	2.7347e-50	2.51777	3.49222e-31	Known_gene	43964738	43969183	NC_015439.2	0.14	0.14	0.06	0.83	0.44	0.66	0.05	0.15	0.05	0.82	0.79	1	2.51777	3.49222e-31	9.20977e-31	3.39808	2.7347e-50	1.10409e-49	GO:0046872//metal ion binding;GO:0008270//zinc ion binding;GO:0043167//ion binding;GO:0005488//binding;GO:0046914//transition metal ion binding;GO:0043169//cation binding;	K11000//callose synthase [EC:2.4.1.-];K06066//CBF1 interacting corepressor
101265590	6.04061	0	5.0807	0	Known_gene	93993078	93994729	NC_015438.2	1.27	1.17	1.35	49.03	35.46	41.92	0.69	0.75	0.59	41.29	38.53	49.09	5.0807	0	0	6.04061	0	0	GO:0071704//organic substance metabolic process;GO:0034641//cellular nitrogen compound metabolic process;GO:0072524//pyridine-containing compound metabolic process;GO:0006767//water-soluble vitamin metabolic process;GO:1901564//organonitrogen compound metabolic process;GO:0009987//cellular process;GO:0044281//small molecule metabolic process;GO:0043603//cellular amide metabolic process;GO:0006766…
101265587	2.19163	1.88829e-08	2.99492	1.20847e-12	Known_gene	70201334	70203232	NC_015446.2	0.11	0.02	0.02	0.41	0.32	0.4	0.04	0.11	0.08	0.17	0.34	0.54	2.99492	1.20847e-12	4.27792e-12	2.19163	1.88829e-08	1.37772e-07		K19090//CRISPR-associated protein Cas5t;K17710//pentatricopeptide repeat domain-containing protein 1
101265585	2.9874	0	2.30453	4.79235e-239	Known_gene	70173994	70183484	NC_015446.2	1.83	1.77	1.26	8.52	8.04	7.41	1.03	1.5	0.89	7.48	8.43	12.13	2.30453	4.79235e-239	3.79379e-239	2.9874	0	0		K14805//ATP-dependent RNA helicase DDX24/MAK5 [EC:3.6.4.13]
101265573	3.01409	1.37542e-32	3.10163	8.28303e-35	Known_gene	707381	714478	NC_015446.2	0.06	0.02	0.07	0.38	0.49	0.36	0.04	0.05	0.06	0.51	0.32	0.44	3.10163	8.28303e-35	2.09651e-34	3.01409	1.37542e-32	6.7286e-32		K19589//release factor glutamine methyltransferase [EC:2.1.1.297];K17710//pentatricopeptide repeat domain-containing protein 1
101265554	2.81667	9.65662e-76	3.33722	7.48699e-190	Known_gene	49033971	49036162	NC_015443.2	1.25	0.4	0.68	6.05	7.61	9.73	0.4	0.61	0.56	4.64	2.88	3.98	3.33722	7.48699e-190	7.05101e-190	2.81667	9.65662e-76	3.12037e-75	GO:0055114//oxidation-reduction process;GO:0008152//metabolic process;GO:0031224//intrinsic component of membrane;GO:0044425//membrane part;GO:0016020//membrane;GO:0016021//integral component of membrane;GO:0050661//NADP binding;GO:0016709//oxidoreductase activity, acting on paired donors, with incorporation or reduction of molecular oxygen, NAD(P)H as one donor, and incorporation of one atom of …	K11816//indole-3-pyruvate monooxygenase [EC:1.14.13.168]+ko00380//Tryptophan metabolism+ko01100//Metabolic pathways;K11816//indole-3-pyruvate monooxygenase [EC:1.14.13.168]+ko00380//Tryptophan metabolism+ko01100//Metabolic pathways
101265553	4.74079	3.06049e-99	5.50483	7.41834e-76	Known_gene	45567420	45586570	NC_015443.2	0.01	0.05	0	1.29	0.74	0.57	0.02	0.04	0.09	1.29	1.24	1.4	5.50483	7.41834e-76	1.29059e-75	4.74079	3.06049e-99	8.45402e-99		K11838//ubiquitin carboxyl-terminal hydrolase 7 [EC:3.4.19.12];K11838//ubiquitin carboxyl-terminal hydrolase 7 [EC:3.4.19.12]
101265523	2.47376	1.10586e-75	2.72316	2.0989e-120	Known_gene	68957693	68960325	NC_015440.2	2.27	1.07	1.67	10.87	11.27	11.09	1.18	2.03	1.19	9.41	6.33	9.24	2.72316	2.0989e-120	2.74658e-120	2.47376	1.10586e-75	3.5751e-75	GO:0000003//reproduction;GO:0009793//embryo development ending in seed dormancy;GO:0032502//developmental process;GO:0008152//metabolic process;GO:0055114//oxidation-reduction process;GO:0032501//multicellular organismal process;GO:0048731//system development;GO:0048856//anatomical structure development;GO:0048316//seed development;GO:0010154//fruit development;GO:0009791//post-embryonic developm…	K02200//cytochrome c-type biogenesis protein CcmH
101265512	5.19163	2.34805e-06	3.62569	2.64366e-09	Known_gene	2438974	2441889	NC_015440.2	0.04	0.02	0	0.22	0.18	0.27	0	0	0	0.15	0.06	0.13	3.62569	2.64366e-09	1.01028e-08	5.19163	2.34805e-06	1.83435e-05		K01184//polygalacturonase [EC:3.2.1.15]+ko00040//Pentose and glucuronate interconversions+ko01100//Metabolic pathways
101265507	4.01096	3.91289e-192	3.18283	2.92822e-203	Known_gene	54310813	54320830	NC_015448.2	0.5	0.74	0.57	5.84	4.65	5.63	0.25	0.33	0.3	4.26	3.94	5.84	3.18283	2.92822e-203	2.63129e-203	4.01096	3.91289e-192	6.7169e-192	GO:0051234//establishment of localization;GO:0055085//transmembrane transport;GO:0051179//localization;GO:0006810//transport;GO:0031224//intrinsic component of membrane;GO:0044464//cell part;GO:0071944//cell periphery;GO:0044425//membrane part;GO:0005623//cell;GO:0005886//plasma membrane;GO:0016021//integral component of membrane;GO:0016020//membrane;GO:0017111//nucleoside-triphosphatase activity…	K05681//ATP-binding cassette, subfamily G (WHITE), member 2+ko02010//ABC transporters
101265506	3.93851	5.32721e-261	2.35275	1.26967e-77	Known_gene	50581016	50586299	NC_015439.2	0.58	0.5	0.87	3.28	2.98	3.59	0.42	0.41	0.67	4.29	12.31	6.53	2.35275	1.26967e-77	2.17676e-77	3.93851	5.32721e-261	7.1233e-261	GO:0003824//catalytic activity;GO:0016491//oxidoreductase activity;
101265496	6.35593	0	4.43914	0	Known_gene	50640814	50644213	NC_015439.2	0.34	0.44	0.31	10.08	5.77	8.09	0.09	0.13	0.09	7.96	10.14	7.47	4.43914	0	0	6.35593	0	0	GO:1901360//organic cyclic compound metabolic process;GO:0044237//cellular metabolic process;GO:0090304//nucleic acid metabolic process;GO:0044238//primary metabolic process;GO:0071704//organic substance metabolic process;GO:0043170//macromolecule metabolic process;GO:0043412//macromolecule modification;GO:0044260//cellular macromolecule metabolic process;GO:0009987//cellular process;GO:0034641//…	K17964//leucine-rich PPR motif-containing protein, mitochondrial;K17710//pentatricopeptide repeat domain-containing protein 1;K17964//leucine-rich PPR motif-containing protein, mitochondrial
101265495	2.38917	1.47802e-149	2.23318	8.45049e-136	Known_gene	64281117	64288514	NC_015447.2	0.64	1.45	0.86	5.38	3.54	4.96	0.69	0.96	1.28	5.18	5.81	4.14	2.23318	8.45049e-136	1.01821e-135	2.38917	1.47802e-149	3.06054e-149		K08269//serine/threonine-protein kinase ULK/ATG1 [EC:2.7.11.1]+ko04136//Autophagy - other
101265487	3.05557	1.61896e-35	3.06161	6.44827e-86	Known_gene	97799233	97803069	NC_015438.2	0.29	0.24	0.33	2.16	2.8	2.19	0.07	0.12	0.18	1.31	0.7	1.02	3.06161	6.44827e-86	1.04008e-85	3.05557	1.61896e-35	7.65601e-35	GO:0044238//primary metabolic process;GO:0008152//metabolic process;GO:0050789//regulation of biological process;GO:0006464//cellular protein modification process;GO:0006468//protein phosphorylation;GO:0009987//cellular process;GO:0065007//biological regulation;GO:0071704//organic substance metabolic process;GO:0044237//cellular metabolic process;GO:0007165//signal transduction;GO:0036211//protei…	K04733//interleukin-1 receptor-associated kinase 4 [EC:2.7.11.1];K04733//interleukin-1 receptor-associated kinase 4 [EC:2.7.11.1];K04730//interleukin-1 receptor-associated kinase 1 [EC:2.7.11.1]
101265482	8.54036	5.10094e-37	4.98089	4.80218e-74	Known_gene	2401392	2402935	NC_015447.2	0	0.12	0.22	4.77	2.06	4.1	0	0	0	1.92	1.43	3.11	4.98089	4.80218e-74	8.46277e-74	8.54036	5.10094e-37	2.37155e-36	GO:2001141//regulation of RNA biosynthetic process;GO:0010468//regulation of gene expression;GO:0006355//regulation of transcription, DNA-templated;GO:0065007//biological regulation;GO:0019222//regulation of metabolic process;GO:0050794//regulation of cellular process;GO:2000112//regulation of cellular macromolecule biosynthetic process;GO:0051171//regulation of nitrogen compound metabolic proces…
101265477	2.01805	0	2.30609	0	Known_gene	84327727	84338401	NC_015438.2	7.53	9.91	7.36	39.22	38.31	44.23	5.88	8.84	7.93	33.6	25.53	33.61	2.30609	0	0	2.01805	0	0	GO:0006518//peptide metabolic process;GO:0006414//translational elongation;GO:0034641//cellular nitrogen compound metabolic process;GO:0044237//cellular metabolic process;GO:0070125//mitochondrial translational elongation;GO:0043043//peptide biosynthetic process;GO:1901576//organic substance biosynthetic process;GO:0071704//organic substance metabolic process;GO:0006412//translation;GO:0044249//c…	K02355//elongation factor G;K02355//elongation factor G
101265476	8.83549	2.06052e-43	10.8641	2.33889e-133	Known_gene	65595000	65600644	NC_015446.2	0	0	0	13.71	6.33	8.77	0	0	0	3.18	2.38	1.56	10.8641	2.33889e-133	2.85482e-133	8.83549	2.06052e-43	8.9153e-43		K11649//SWI/SNF related-matrix-associated actin-dependent regulator of chromatin subfamily C;K15030//translation initiation factor 3 subunit M;K03347//cullin 1+ko04141//Protein processing in endoplasmic reticulum+ko04120//Ubiquitin mediated proteolysis;K07198//5'-AMP-activated protein kinase, catalytic alpha subunit [EC:2.7.11.11];K13453//disease resistance protein+ko04626//Plant-pathogen interac…
101265464	2.80574	4.06673e-202	2.02321	2.04681e-125	Known_gene	59987142	59989426	NC_015445.2	2.82	2.71	1.93	9.53	10.34	10.38	1.46	1.34	2.42	10.96	9.96	16.39	2.02321	2.04681e-125	2.5968e-125	2.80574	4.06673e-202	6.69256e-202	GO:0044265//cellular macromolecule catabolic process;GO:0042787//protein ubiquitination involved in ubiquitin-dependent protein catabolic process;GO:0006511//ubiquitin-dependent protein catabolic process;GO:0009057//macromolecule catabolic process;GO:0043170//macromolecule metabolic process;GO:0044257//cellular protein catabolic process;GO:0006464//cellular protein modification process;GO:0044238…	K11982//E3 ubiquitin-protein ligase RNF115/126 [EC:2.3.2.27]
101265439	3.09351	0	2.6601	0	Known_gene	63476143	63482068	NC_015442.2	6.63	6.21	6.06	40.31	34.38	34.57	3.56	3.74	3.51	28.51	33.11	42.51	2.6601	0	0	3.09351	0	0	GO:0044425//membrane part;GO:0031224//intrinsic component of membrane;GO:0016021//integral component of membrane;GO:0016020//membrane;
101265425	3.30502	0	3.59738	0	Known_gene	4872984	4874866	NC_015441.2	10.2	3.18	24.65	154.59	157.97	159.46	11.32	15.54	11.91	146.61	105.79	136.77	3.59738	0	0	3.30502	0	0
101265386	3.60667	4.22885e-09	2.88203	3.90949e-09	Known_gene	62768147	62771036	NC_015447.2	0.01	0.04	0.02	0.31	0.13	0.06	0.01	0	0.02	0.2	0.13	0.1	2.88203	3.90949e-09	1.50015e-08	3.60667	4.22885e-09	3.03506e-08
101265384	2.89207	3.83206e-18	2.07047	1.44918e-07	Known_gene	65222211	65224208	NC_015447.2	0.05	0.07	0.08	0.35	0.12	0.38	0.1	0.03	0.11	0.23	1.1	0.47	2.07047	1.44918e-07	5.81024e-07	2.89207	3.83206e-18	2.29223e-17		K14494//DELLA protein+ko04075//Plant hormone signal transduction
101265380	2.73975	1.1102e-259	4.4939	0	Known_gene	19220319	19222419	NC_015439.2	0.47	0.61	0.63	11.8	5.77	21.65	1.56	2.18	1.97	12.88	13.33	12.01	4.4939	0	0	2.73975	1.1102e-259	1.4914e-259		K08244//alpha-glucan, water dikinase [EC:2.7.9.4];K05337//ferredoxin
101265373	2.34691	4.01555e-09	3.82208	9.33995e-93	Known_gene	94725094	94728273	NC_015438.2	0.4	0.14	0.07	3.72	1.76	3.13	0	0.04	0.18	0.41	0.41	0.27	3.82208	9.33995e-93	1.44333e-92	2.34691	4.01555e-09	2.8799e-08		K19747//BAHD acyltransferase [EC:2.3.1.-]
101265367	3.86886	0	2.14903	0	Known_gene	63761556	63762232	NC_015446.2	93.22	36.63	115.15	344.06	346.86	414.34	34.02	32.48	40.57	425.95	772.91	347.91	2.14903	0	0	3.86886	0	0	GO:0016021//integral component of membrane;GO:0044425//membrane part;GO:0031224//intrinsic component of membrane;GO:0016020//membrane;	K06890//uncharacterized protein
101265355	2.77913	1.25828e-283	2.5682	0	Known_gene	60995796	60999958	NC_015445.2	10.51	9.42	7.18	55.88	49.24	42.68	2.74	4.33	4.21	23.34	21.29	31.55	2.5682	0	0	2.77913	1.25828e-283	1.58871e-283	GO:0002682//regulation of immune system process;GO:0080134//regulation of response to stress;GO:0050794//regulation of cellular process;GO:0031348//negative regulation of defense response;GO:0031347//regulation of defense response;GO:0048583//regulation of response to stimulus;GO:0045088//regulation of innate immune response;GO:0002683//negative regulation of immune system process;GO:0045595//reg…	K12191//charged multivesicular body protein 2A+ko04144//Endocytosis;K12191//charged multivesicular body protein 2A+ko04144//Endocytosis;K12191//charged multivesicular body protein 2A+ko04144//Endocytosis
101265337	3.24592	0	2.25728	0	Known_gene	58524522	58527351	NC_015442.2	95.15	34.77	75.6	324.35	303.69	313.17	40.09	29.79	31.58	311.7	405.35	226.3	2.25728	0	0	3.24592	0	0
101265326	2.74802	8.10544e-19	4.65543	1.11542e-24	Known_gene	496234	498478	NC_015441.2	0.02	0.03	0.01	0.48	0.49	0.54	0.03	0.1	0.13	0.81	0.39	0.54	4.65543	1.11542e-24	3.19833e-24	2.74802	8.10544e-19	4.79768e-18		K20929//glyoxal/methylglyoxal oxidase [EC:1.2.3.15]
101265323	2.54701	7.38945e-127	3.39828	4.84347e-118	Known_gene	61842987	61845311	NC_015440.2	0.29	0.38	0.19	2.54	3.05	3.56	0.42	1.16	0.82	5.9	3.56	4.53	3.39828	4.84347e-118	6.40731e-118	2.54701	7.38945e-127	1.7149e-126		K11000//callose synthase [EC:2.4.1.-];K10683//BRCA1-associated RING domain protein 1+ko03440//Homologous recombination;K17285//selenium-binding protein 1
101265314	2.09384	3.02556e-48	2.03409	2.77476e-49	Known_gene	4674949	4688204	NC_015440.2	0.36	0.55	0.53	2.27	1.67	1.97	0.37	0.46	0.6	2.36	1.94	1.59	2.03409	2.77476e-49	6.08622e-49	2.09384	3.02556e-48	1.24721e-47		K00974//tRNA nucleotidyltransferase (CCA-adding enzyme) [EC:2.7.7.72 3.1.3.- 3.1.4.-]+ko03013//RNA transport;K00974//tRNA nucleotidyltransferase (CCA-adding enzyme) [EC:2.7.7.72 3.1.3.- 3.1.4.-]+ko03013//RNA transport
101265278	3.32685	0	3.39648	0	Known_gene	67147444	67156082	NC_015446.2	3.35	2.66	2.46	33.97	25.23	30.09	1.76	2.16	2.52	21.52	18.62	25.43	3.39648	0	0	3.32685	0	0	GO:0008152//metabolic process;GO:0044237//cellular metabolic process;GO:0015980//energy derivation by oxidation of organic compounds;GO:0006099//tricarboxylic acid cycle;GO:0044281//small molecule metabolic process;GO:0072350//tricarboxylic acid metabolic process;GO:0006101//citrate metabolic process;GO:0044238//primary metabolic process;GO:0009060//aerobic respiration;GO:0043436//oxoacid metabol…	K01679//fumarate hydratase, class II [EC:4.2.1.2]+ko00020//Citrate cycle (TCA cycle)+ko01100//Metabolic pathways+ko01110//Biosynthesis of secondary metabolites+ko00620//Pyruvate metabolism+ko01200//Carbon metabolism
101265255	3.07005	0	3.60227	0	Known_gene	67598145	67604755	NC_015444.2	23.32	26.72	23.97	383.05	335.9	327.03	30.47	36.15	32.54	280.24	343.72	338.56	3.60227	0	0	3.07005	0	0	GO:0003723//RNA binding;GO:0003676//nucleic acid binding;GO:0005488//binding;GO:0097159//organic cyclic compound binding;GO:1901363//heterocyclic compound binding;	K14945//protein quaking;K14945//protein quaking;K14945//protein quaking;K14945//protein quaking;K14945//protein quaking;K14945//protein quaking;K14945//protein quaking;K14945//protein quaking;K14945//protein quaking
101265245	2.12556	0	2.98617	0	Known_gene	41299256	41304380	NC_015443.2	26.24	16.75	23.38	105.52	97.51	129.1	29.38	39.17	42.94	116.05	90.26	104.05	2.98617	0	0	2.12556	0	0
101265234	8.49541	3.94984e-36	4.69735	2.29315e-54	Known_gene	846828	848398	NC_015442.2	0.25	0.13	0.18	4.56	4.72	5.26	0	0	0	4.2	3.66	3.78	4.69735	2.29315e-54	4.78458e-54	8.49541	3.94984e-36	1.8558e-35		K20887//xyloglucan glycosyltransferase 4 [EC:2.4.1.-];K03860//phosphatidylinositol glycan, class Q+ko01100//Metabolic pathways+ko00563//Glycosylphosphatidylinositol (GPI)-anchor biosynthesis
101265231	4.85197	0	3.57438	0	Known_gene	65494306	65497042	NC_015441.2	1.52	2.35	1.57	18.88	16.69	29.65	2.02	2.1	1.95	56.24	44.89	79.25	3.57438	0	0	4.85197	0	0		K04733//interleukin-1 receptor-associated kinase 4 [EC:2.7.11.1];K12173//BRCA1-A complex subunit BRE+ko03440//Homologous recombination
101265226	2.08551	9.07034e-94	2.13824	6.78331e-73	Known_gene	18386979	18417222	NC_015441.2	0.53	0.7	0.72	2.96	2.53	3.22	1.24	0.81	0.92	3.99	5.51	2.96	2.13824	6.78331e-73	1.20697e-72	2.08551	9.07034e-94	2.58815e-93	GO:0006807//nitrogen compound metabolic process;GO:0018193//peptidyl-amino acid modification;GO:0044260//cellular macromolecule metabolic process;GO:0036211//protein modification process;GO:0070647//protein modification by small protein conjugation or removal;GO:0019538//protein metabolic process;GO:0006464//cellular protein modification process;GO:0009987//cellular process;GO:0016926//protein de…	K16287//ubiquitin-like-specific protease 1C/D [EC:3.4.22.68];K16287//ubiquitin-like-specific protease 1C/D [EC:3.4.22.68];K16287//ubiquitin-like-specific protease 1C/D [EC:3.4.22.68];K16287//ubiquitin-like-specific protease 1C/D [EC:3.4.22.68]
101265210	3.26692	7.69099e-14	2.76319	2.98981e-07	Known_gene	37063211	37065430	NC_015449.2	0.05	0	0.03	0.15	0.17	0.19	0.03	0.02	0.06	0.34	0.46	0.23	2.76319	2.98981e-07	1.20899e-06	3.26692	7.69099e-14	4.96405e-13		K14494//DELLA protein+ko04075//Plant hormone signal transduction
101265204	5.04961	2.66744e-31	5.13665	1.41101e-42	Known_gene	2432720	2436341	NC_015440.2	0	0.04	0.01	0.68	0.6	0.42	0	0.02	0.02	0.49	0.42	0.42	5.13665	1.41101e-42	3.28118e-42	5.04961	2.66744e-31	1.32784e-30	GO:0044238//primary metabolic process;GO:0005975//carbohydrate metabolic process;GO:0071704//organic substance metabolic process;GO:0008152//metabolic process;GO:0003824//catalytic activity;GO:0004650//polygalacturonase activity;GO:0004553//hydrolase activity, hydrolyzing O-glycosyl compounds;GO:0016798//hydrolase activity, acting on glycosyl bonds;GO:0016787//hydrolase activity;	K01184//polygalacturonase [EC:3.2.1.15]+ko00040//Pentose and glucuronate interconversions+ko01100//Metabolic pathways;K01184//polygalacturonase [EC:3.2.1.15]+ko00040//Pentose and glucuronate interconversions+ko01100//Metabolic pathways
101265201	3.27505	3.61289e-71	2.94762	3.49513e-94	Known_gene	55924723	55955269	NC_015448.2	0.16	0.16	0.2	1.25	1.34	1.4	0.09	0.12	0.1	1.16	0.87	0.87	2.94762	3.49513e-94	5.35017e-94	3.27505	3.61289e-71	1.21214e-70		K03018//DNA-directed RNA polymerase III subunit RPC1 [EC:2.7.7.6]+ko00230//Purine metabolism+ko03020//RNA polymerase+ko01100//Metabolic pathways+ko00240//Pyrimidine metabolism
101265200	6.13023	9.20801e-49	5.11397	4.79127e-26	Known_gene	39631572	39644055	NC_015439.2	0	0.02	0.03	0.56	0.37	0.62	0	0.02	0.03	0.33	2.36	0.46	5.11397	4.79127e-26	1.34578e-25	6.13023	9.20801e-49	3.77813e-48
101265195	2.8239	9.8985e-34	3.6928	1.22716e-37	Known_gene	769807	773804	NC_015448.2	0.09	0.02	0.03	0.69	0.59	0.52	0.11	0.14	0.05	0.76	0.66	0.76	3.6928	1.22716e-37	3.01563e-37	2.8239	9.8985e-34	4.77063e-33	GO:0005488//binding;GO:0046914//transition metal ion binding;GO:0046872//metal ion binding;GO:0008270//zinc ion binding;GO:0043167//ion binding;GO:0043169//cation binding;	K17285//selenium-binding protein 1;K11000//callose synthase [EC:2.4.1.-]
101265193	2.01879	1.84238e-27	2.11708	1.64856e-46	Known_gene	46090444	46099963	NC_015439.2	0.2	0.45	0.33	2.18	0.97	1.1	0.16	0.23	0.3	0.94	0.8	1.07	2.11708	1.64856e-46	3.69849e-46	2.01879	1.84238e-27	9.64816e-27		K15601//lysine-specific demethylase 3 [EC:1.14.11.-]
101265191	5.366	5.2129e-84	3.82922	2.01406e-127	Known_gene	2442641	2444577	NC_015448.2	0.37	0.25	0.15	4.09	2.14	4.68	0	0.03	0.13	3.08	1.65	1.82	3.82922	2.01406e-127	2.53143e-127	5.366	5.2129e-84	1.58569e-83		K14794//ribosomal RNA-processing protein 12
101265177	5.43956	3.66639e-07	4.50016	4.37099e-07	Known_gene	97773618	97778854	NC_015438.2	0	0.01	0	0.04	0.05	0.2	0	0	0	0.08	0.06	0.15	4.50016	4.37099e-07	1.77831e-06	5.43956	3.66639e-07	2.78873e-06		K12309//beta-galactosidase [EC:3.2.1.23]+ko00600//Sphingolipid metabolism+ko00604//Glycosphingolipid biosynthesis - ganglio series+ko00531//Glycosaminoglycan degradation+ko00511//Other glycan degradation+ko01100//Metabolic pathways+ko00052//Galactose metabolism
101265174	2.67997	3.2826e-254	2.90621	4.28185e-246	Known_gene	93067494	93079440	NC_015438.2	0.82	0.85	0.8	6.64	6.1	5.8	1.01	1.36	1.15	7.97	7.65	6.88	2.90621	4.28185e-246	3.34139e-246	2.67997	3.2826e-254	4.4896e-254	GO:0009856//pollination;GO:0050896//response to stimulus;GO:0009605//response to external stimulus;GO:0000003//reproduction;GO:0032502//developmental process;GO:0051704//multi-organism process;GO:0009553//embryo sac development;GO:0048229//gametophyte development;GO:0022414//reproductive process;GO:0048856//anatomical structure development;GO:0042221//response to chemical;GO:0032501//multicellula…	K10706//senataxin [EC:3.6.4.-]
101265172	2.86389	0	2.07754	2.38525e-271	Known_gene	2410760	2418362	NC_015447.2	1.81	2.54	1.82	13.16	5.19	7.66	1.55	1.79	2.22	10.84	15.73	14.2	2.07754	2.38525e-271	1.71575e-271	2.86389	0	0	GO:0044267//cellular protein metabolic process;GO:1901564//organonitrogen compound metabolic process;GO:0044260//cellular macromolecule metabolic process;GO:0006796//phosphate-containing compound metabolic process;GO:0006807//nitrogen compound metabolic process;GO:0044238//primary metabolic process;GO:0043412//macromolecule modification;GO:0016310//phosphorylation;GO:0006793//phosphorus metabolic…	K08819//cyclin-dependent kinase 12/13 [EC:2.7.11.22 2.7.11.23];K08819//cyclin-dependent kinase 12/13 [EC:2.7.11.22 2.7.11.23]
101265170	4.01738	0	5.45252	0	Known_gene	87500872	87507969	NC_015438.2	1.32	1.3	1.95	66.3	45.84	63.74	2.43	2.74	3.26	39.77	35.19	40.89	5.45252	0	0	4.01738	0	0
101265167	3.51396	0	3.33801	0	Known_gene	84325972	84327489	NC_015438.2	5.64	11.58	9.62	101.83	61.97	109.7	9.99	6.8	11.52	121.95	80.4	124.61	3.33801	0	0	3.51396	0	0
101265143	3.52841	1.33792e-62	2.51279	2.37314e-26	Known_gene	30035892	30037720	NC_015444.2	0.12	0.16	0.32	1.17	0.89	1.46	0.12	0.18	0.3	1.99	3.32	1.41	2.51279	2.37314e-26	6.64416e-26	3.52841	1.33792e-62	4.8268e-62		K10892//fanconi anemia group E protein
101265138	4.48441	3.78754e-49	2.97484	8.29421e-74	Known_gene	45588363	45589405	NC_015443.2	0.33	0.68	0.83	1.2	4.45	9.25	0.03	0.03	0.28	1.03	4.62	2.05	2.97484	8.29421e-74	1.46463e-73	4.48441	3.78754e-49	1.5472e-48		K13448//calcium-binding protein CML+ko04626//Plant-pathogen interaction
101265078	2.27999	7.60498e-56	2.85246	3.36228e-55	Known_gene	86502708	86505633	NC_015438.2	0.14	0.24	0.15	1.07	1.39	1.41	0.24	0.4	0.47	1.92	1.52	2.03	2.85246	3.36228e-55	6.95888e-55	2.27999	7.60498e-56	2.91055e-55		K14442//ATP-dependent RNA helicase DHX36 [EC:3.6.4.13]+ko03018//RNA degradation;K17964//leucine-rich PPR motif-containing protein, mitochondrial
101265070	5.96949	0	4.06236	0	Known_gene	71944543	71946616	NC_015446.2	2.17	2.62	2.26	52.15	28.24	37.19	0.43	0.72	1.26	46.61	42.72	64.44	4.06236	0	0	5.96949	0	0		K20556//cytochrome P450 family 76 subfamily C;K20513//ferruginol synthase [EC:1.14.13.190]
101265064	2.11446	2.57879e-177	2.51021	0	Known_gene	76658250	76663467	NC_015438.2	2.93	3.57	3.62	20.42	17.79	19.59	2.41	2.79	3.42	12.01	11.84	13.76	2.51021	0	0	2.11446	2.57879e-177	4.70311e-177	GO:0044444//cytoplasmic part;GO:0005783//endoplasmic reticulum;GO:0005789//endoplasmic reticulum membrane;GO:0005622//intracellular;GO:0005623//cell;GO:0098827//endoplasmic reticulum subcompartment;GO:0044425//membrane part;GO:0044432//endoplasmic reticulum part;GO:0016020//membrane;GO:0044424//intracellular part;GO:0044464//cell part;GO:0043227//membrane-bounded organelle;GO:0031224//intrinsic c…	K04733//interleukin-1 receptor-associated kinase 4 [EC:2.7.11.1];K17302//coatomer subunit beta';K04730//interleukin-1 receptor-associated kinase 1 [EC:2.7.11.1];K04733//interleukin-1 receptor-associated kinase 4 [EC:2.7.11.1];K17302//coatomer subunit beta';K04730//interleukin-1 receptor-associated kinase 1 [EC:2.7.11.1];K04733//interleukin-1 receptor-associated kinase 4 [EC:2.7.11.1];K20547//basi…
101265052	2.95493	5.44241e-93	2.81201	1.2349e-89	Known_gene	61018154	61023748	NC_015445.2	0.61	0.56	0.77	4.38	4.69	3.6	0.39	0.78	0.75	5.4	4.39	4.67	2.81201	1.2349e-89	1.94907e-89	2.95493	5.44241e-93	1.55999e-92	GO:0019538//protein metabolic process;GO:0044238//primary metabolic process;GO:0019219//regulation of nucleobase-containing compound metabolic process;GO:0045935//positive regulation of nucleobase-containing compound metabolic process;GO:0010604//positive regulation of macromolecule metabolic process;GO:2001022//positive regulation of response to DNA damage stimulus;GO:0080135//regulation of cell…	K17620//eyes absent homolog 2 [EC:3.1.3.48];K17622//eyes absent homolog 4 [EC:3.1.3.48];K17622//eyes absent homolog 4 [EC:3.1.3.48];K17620//eyes absent homolog 2 [EC:3.1.3.48]
101265030	2.55224	1.71479e-286	2.42015	0	Known_gene	1130940	1138337	NC_015443.2	3.3	3.31	2.25	15.41	15.94	16.04	1.86	2.16	1.5	11.54	9.85	11.32	2.42015	0	0	2.55224	1.71479e-286	2.15357e-286		K01657//anthranilate synthase component I [EC:4.1.3.27]+ko01230//Biosynthesis of amino acids+ko01100//Metabolic pathways+ko01110//Biosynthesis of secondary metabolites+ko00400//Phenylalanine, tyrosine and tryptophan biosynthesis
101265028	2.88617	5.98094e-274	2.63756	0	Known_gene	58560667	58574414	NC_015442.2	2.83	3.38	3.1	17.93	17.95	17.39	1.12	1.37	1.47	10.26	7.98	10.25	2.63756	0	0	2.88617	5.98094e-274	7.73117e-274	GO:0009058//biosynthetic process;GO:0008152//metabolic process;GO:0009100//glycoprotein metabolic process;GO:0006486//protein glycosylation;GO:0044237//cellular metabolic process;GO:0044260//cellular macromolecule metabolic process;GO:1901137//carbohydrate derivative biosynthetic process;GO:1901576//organic substance biosynthetic process;GO:0009059//macromolecule biosynthetic process;GO:0006807//…	K12667//oligosaccharyltransferase complex subunit delta (ribophorin II)+ko04141//Protein processing in endoplasmic reticulum+ko00510//N-Glycan biosynthesis+ko01100//Metabolic pathways;K12667//oligosaccharyltransferase complex subunit delta (ribophorin II)+ko04141//Protein processing in endoplasmic reticulum+ko00510//N-Glycan biosynthesis+ko01100//Metabolic pathways;K12667//oligosaccharyltransfera…
101265016	3.16891	1.50513e-167	3.05696	0	Known_gene	64579130	64583504	NC_015440.2	3.11	2.74	3.11	24.57	27.45	25.5	1.21	1.84	1.23	14.99	11.57	14.9	3.05696	0	0	3.16891	1.50513e-167	2.85799e-167
101264995	4.79649	2.38836e-20	4.32613	1.906e-45	Known_gene	37625932	37629920	NC_015439.2	0.02	0.12	0.09	2.03	1.04	1.48	0	0.07	0	0.58	0.64	0.76	4.32613	1.906e-45	4.31746e-45	4.79649	2.38836e-20	1.38266e-19	GO:0008152//metabolic process;GO:0055114//oxidation-reduction process;GO:0016701//oxidoreductase activity, acting on single donors with incorporation of molecular oxygen;GO:0051213//dioxygenase activity;GO:0003824//catalytic activity;GO:0016491//oxidoreductase activity;GO:0016702//oxidoreductase activity, acting on single donors with incorporation of molecular oxygen, incorporation of two atoms o…	K10712//cysteamine dioxygenase [EC:1.13.11.19]+ko00430//Taurine and hypotaurine metabolism+ko01100//Metabolic pathways
101264957	2.23999	3.04923e-14	3.05703	1.61851e-17	Known_gene	48701889	48703935	NC_015445.2	0.03	0.12	0.03	0.62	0.4	0.47	0.07	0.13	0.18	0.7	0.63	0.39	3.05703	1.61851e-17	5.22119e-17	2.23999	3.04923e-14	1.95356e-13		K12589//exosome complex component RRP42+ko03018//RNA degradation
101264944	4.89207	5.07086e-60	4.09601	1.95348e-59	Known_gene	48519047	48522590	NC_015443.2	0.1	0.02	0.03	0.92	0.75	0.89	0.02	0.01	0.06	0.83	1.08	0.64	4.09601	1.95348e-59	3.88786e-59	4.89207	5.07086e-60	1.86773e-59		K06066//CBF1 interacting corepressor;K01176//alpha-amylase [EC:3.2.1.1]+ko01100//Metabolic pathways+ko00500//Starch and sucrose metabolism
101264936	5.19444	0	3.79889	0	Known_gene	47546889	47564804	NC_015443.2	201.97	56.49	246.66	2474.72	2275.95	2399.98	44.55	48.79	88.94	2054.41	2656.85	1930.92	3.79889	0	0	5.19444	0	0	GO:0005623//cell;GO:0005622//intracellular;GO:0044424//intracellular part;GO:0044464//cell part;GO:0005737//cytoplasm;	K13993//HSP20 family protein+ko04141//Protein processing in endoplasmic reticulum;K13993//HSP20 family protein+ko04141//Protein processing in endoplasmic reticulum;K13993//HSP20 family protein+ko04141//Protein processing in endoplasmic reticulum
101264928	2.30751	0	3.05238	0	Known_gene	839040	843827	NC_015442.2	1.5	1.81	1.28	13.16	13.29	11.56	2.81	4.01	3.18	17.09	13.34	20.08	3.05238	0	0	2.30751	0	0		K14808//ATP-dependent RNA helicase DDX54/DBP10 [EC:3.6.4.13]
101264927	2.17557	1.20414e-213	2.32335	0	Known_gene	66271528	66277037	NC_015441.2	4.11	4.08	4.25	25.12	19.21	17.97	2.03	2.38	2.26	9.2	10.54	10.75	2.32335	0	0	2.17557	1.20414e-213	1.89249e-213		K12666//oligosaccharyltransferase complex subunit alpha (ribophorin I)+ko04141//Protein processing in endoplasmic reticulum+ko00510//N-Glycan biosynthesis+ko01100//Metabolic pathways
101264923	4.5864	8.72649e-144	4.70369	4.78424e-72	Known_gene	58211694	58216790	NC_015441.2	0.03	0.09	0.06	1.47	1.2	1.54	0.09	0.13	0.17	2.66	3.45	2.5	4.70369	4.78424e-72	8.56532e-72	4.5864	8.72649e-144	1.85849e-143		K17710//pentatricopeptide repeat domain-containing protein 1;K17964//leucine-rich PPR motif-containing protein, mitochondrial;K17964//leucine-rich PPR motif-containing protein, mitochondrial
101264922	3.66345	0	3.41964	9.82397e-276	Known_gene	50275162	50279870	NC_015441.2	0.55	0.48	1.01	9.13	6.5	6.47	0.71	0.72	0.7	8.67	8.95	9.47	3.41964	9.82397e-276	6.95581e-276	3.66345	0	0
101264916	4.65106	1.88535e-18	4.22659	3.65453e-22	Known_gene	61674871	61676451	NC_015440.2	0	0.11	0	0.75	0.74	0.51	0	0.04	0.02	0.55	0.7	0.39	4.22659	3.65453e-22	1.08899e-21	4.65106	1.88535e-18	1.1222e-17		K14494//DELLA protein+ko04075//Plant hormone signal transduction
101264914	5.65106	5.97531e-08	6.28865	3.37418e-11	Known_gene	63634474	63636143	NC_015440.2	0	0	0	0.55	0.26	0	0	0	0	0	0	0.65	6.28865	3.37418e-11	1.23118e-10	5.65106	5.97531e-08	4.42461e-07
101264907	2.99348	4.51393e-06	2.95022	3.51986e-50	Known_gene	54277692	54280295	NC_015440.2	0.15	0.27	0.13	1.95	1.12	1.16	0	0.01	0.03	0.15	0.12	0.08	2.95022	3.51986e-50	7.65571e-50	2.99348	4.51393e-06	3.56277e-05		K17604//zinc finger SWIM domain-containing protein 3
101264899	3.01475	5.66739e-19	4.28865	1.58727e-52	Known_gene	5146927	5149161	NC_015449.2	0.02	0.19	0.07	1.91	1.51	2.04	0.05	0.02	0.25	1.12	0.6	0.78	4.28865	1.58727e-52	3.37289e-52	3.01475	5.66739e-19	3.34578e-18		K17710//pentatricopeptide repeat domain-containing protein 1
101264898	8.06199	1.39509e-54	10.4981	4.12802e-110	Known_gene	7524721	7526941	NC_015440.2	0	0	0	17.23	9.14	11	0	0	0.06	4.78	4.52	5.19	10.4981	4.12802e-110	5.71511e-110	8.06199	1.39509e-54	5.39413e-54		K02266//cytochrome c oxidase subunit 6a+ko01100//Metabolic pathways+ko00190//Oxidative phosphorylation
101264887	2.67706	8.10821e-07	3.06309	2.16171e-13	Known_gene	36626214	36628173	NC_015448.2	0.22	0.06	0.16	0.56	1.8	1.37	0.11	0.06	0.12	0.36	0.88	0.63	3.06309	2.16171e-13	7.52337e-13	2.67706	8.10821e-07	6.23274e-06		K08738//cytochrome c+ko00920//Sulfur metabolism+ko01100//Metabolic pathways
101264885	2.51356	2.46173e-11	3.0527	5.33608e-23	Known_gene	766856	769714	NC_015448.2	0.11	0.05	0.02	0.49	0.52	0.44	0.02	0.05	0.07	0.39	0.24	0.18	3.0527	5.33608e-23	1.56908e-22	2.51356	2.46173e-11	1.67325e-10		K17285//selenium-binding protein 1;K15271//ATP-dependent DNA helicase HFM1/MER3 [EC:3.6.4.12]
101264882	3.96773	4.7328e-33	3.29623	2.34307e-37	Known_gene	46955834	46959259	NC_015439.2	0.13	0.05	0.07	0.67	0.95	0.87	0.05	0.06	0.01	0.27	1.37	0.37	3.29623	2.34307e-37	5.7791e-37	3.96773	4.7328e-33	2.30158e-32
101264858	3.19163	2.40834e-05	2.17001	3.23695e-06	Known_gene	65606688	65608060	NC_015446.2	0	0.08	0.12	0.25	0.23	0.43	0.05	0	0	0.11	0.28	0.07	2.17001	3.23695e-06	1.35556e-05	3.19163	2.40834e-05	0.000195563		K11649//SWI/SNF related-matrix-associated actin-dependent regulator of chromatin subfamily C;K01889//phenylalanyl-tRNA synthetase alpha chain [EC:6.1.1.20]+ko00970//Aminoacyl-tRNA biosynthesis;K15030//translation initiation factor 3 subunit M
101264840	3.13249	0	2.10354	4.29653e-148	Known_gene	49464216	49477037	NC_015444.2	1.15	1.76	1.39	6.67	5.69	6.08	1.78	1.61	1.39	5.06	29.11	5.53	2.10354	4.29653e-148	4.85088e-148	3.13249	0	0	GO:0019432//triglyceride biosynthetic process;GO:0008152//metabolic process;GO:0046460//neutral lipid biosynthetic process;GO:0009987//cellular process;GO:0044237//cellular metabolic process;GO:0006638//neutral lipid metabolic process;GO:0045017//glycerolipid biosynthetic process;GO:0006629//lipid metabolic process;GO:0044255//cellular lipid metabolic process;GO:0008610//lipid biosynthetic proces…	K11155//diacylglycerol O-acyltransferase 1 [EC:2.3.1.20 2.3.1.75 2.3.1.76]+ko01100//Metabolic pathways+ko00561//Glycerolipid metabolism;K11155//diacylglycerol O-acyltransferase 1 [EC:2.3.1.20 2.3.1.75 2.3.1.76]+ko01100//Metabolic pathways+ko00561//Glycerolipid metabolism;K11155//diacylglycerol O-acyltransferase 1 [EC:2.3.1.20 2.3.1.75 2.3.1.76]+ko01100//Metabolic pathways+ko00561//Glycerolipid me…
101264814	3.94175	2.04218e-303	4.41202	0	Known_gene	1700881	1706409	NC_015441.2	0.41	0.46	0.24	8.28	8.06	7.07	0.54	0.43	0.48	8.32	6.11	8.01	4.41202	0	0	3.94175	2.04218e-303	2.4495e-303
101264768	2.23345	1.80285e-11	4.52185	1.05438e-47	Known_gene	1846321	1847540	NC_015447.2	0.06	0.06	0.14	1.52	1.89	2.44	0.2	0.2	0.09	0.81	0.73	0.79	4.52185	1.05438e-47	2.34256e-47	2.23345	1.80285e-11	1.22233e-10		K20291//conserved oligomeric Golgi complex subunit 4
101264759	3.53221	0	3.4426	0	Known_gene	81778820	81787512	NC_015438.2	2.71	3.34	2.6	34.54	26.29	33.71	2.56	3.05	2.58	26.45	37.58	32.15	3.4426	0	0	3.53221	0	0
101264731	4.86952	0	3.29109	0	Known_gene	35949591	35951475	NC_015443.2	0.87	2.24	0.76	8.46	9.29	20.31	0.17	0.83	1.34	24.14	21.43	22.29	3.29109	0	0	4.86952	0	0	GO:0006355//regulation of transcription, DNA-templated;GO:2001141//regulation of RNA biosynthetic process;GO:0031326//regulation of cellular biosynthetic process;GO:0051171//regulation of nitrogen compound metabolic process;GO:0065007//biological regulation;GO:0019219//regulation of nucleobase-containing compound metabolic process;GO:0080090//regulation of primary metabolic process;GO:0050789//re…	K09338//homeobox-leucine zipper protein
101264728	5.04961	1.26443e-09	5.39828	5.99153e-12	Known_gene	2072196	2076899	NC_015443.2	0.02	0	0	0.21	0.17	0.26	0	0	0.02	0.28	0.06	0.19	5.39828	5.99153e-12	2.14931e-11	5.04961	1.26443e-09	8.93934e-09	GO:0044464//cell part;GO:0005622//intracellular;GO:0098805//whole membrane;GO:0043226//organelle;GO:0005774//vacuolar membrane;GO:0043231//intracellular membrane-bounded organelle;GO:0031090//organelle membrane;GO:0044437//vacuolar part;GO:0016020//membrane;GO:0044446//intracellular organelle part;GO:0044422//organelle part;GO:0043229//intracellular organelle;GO:0043227//membrane-bounded organell…	K17964//leucine-rich PPR motif-containing protein, mitochondrial;K17964//leucine-rich PPR motif-containing protein, mitochondrial
101264719	3.5185	0	2.46599	0	Known_gene	3986850	3988391	NC_015442.2	8.4	19.8	13.06	15.14	71.19	146.18	10.24	7.31	11.53	139.76	77.37	116.17	2.46599	0	0	3.5185	0	0		K09287//RAV-like factor
101264715	4.86405	5.2717e-15	4.36265	1.43393e-15	Known_gene	542180	545818	NC_015441.2	0.01	0.03	0	0.36	0.17	0.35	0	0.03	0	0.4	0.21	0.24	4.36265	1.43393e-15	4.78229e-15	4.86405	5.2717e-15	3.33296e-14		K19986//exocyst complex component 8
101264709	3.08627	0	2.03635	0	Known_gene	59469306	59473768	NC_015440.2	5.24	5.03	5.96	24.98	17.7	24.35	3.16	3.37	2.73	21.35	34.63	23.25	2.03635	0	0	3.08627	0	0	GO:0006996//organelle organization;GO:0071704//organic substance metabolic process;GO:0071824//protein-DNA complex subunit organization;GO:0043933//macromolecular complex subunit organization;GO:0018193//peptidyl-amino acid modification;GO:0065003//macromolecular complex assembly;GO:0016570//histone modification;GO:0044237//cellular metabolic process;GO:0044085//cellular component biogenesis;GO:0…	K21121//N-alpha-acetyltransferase 60 [EC:2.3.1.259];K21121//N-alpha-acetyltransferase 60 [EC:2.3.1.259];K21121//N-alpha-acetyltransferase 60 [EC:2.3.1.259]
101264696	5.17348	1.45529e-120	4.76756	7.75525e-155	Known_gene	45343808	45345658	NC_015448.2	0.13	0.15	0.18	2.08	3.98	6.49	0.04	0.13	0.12	2.51	3.85	4.01	4.76756	7.75525e-155	8.48929e-155	5.17348	1.45529e-120	3.52198e-120	GO:0008152//metabolic process;GO:0044238//primary metabolic process;GO:0006139//nucleobase-containing compound metabolic process;GO:0044260//cellular macromolecule metabolic process;GO:0010467//gene expression;GO:0006396//RNA processing;GO:0016070//RNA metabolic process;GO:0034641//cellular nitrogen compound metabolic process;GO:0046483//heterocycle metabolic process;GO:0006807//nitrogen compound…
101264678	7.07205	0	6.04875	0	Known_gene	94114242	94129721	NC_015438.2	0.09	0.09	0.1	10.89	3.51	3.97	0.01	0.09	0.04	9.61	4.46	6.31	6.04875	0	0	7.07205	0	0	GO:0031323//regulation of cellular metabolic process;GO:1903508//positive regulation of nucleic acid-templated transcription;GO:0009889//regulation of biosynthetic process;GO:1901360//organic cyclic compound metabolic process;GO:0060255//regulation of macromolecule metabolic process;GO:0010604//positive regulation of macromolecule metabolic process;GO:1901576//organic substance biosynthetic proce…	K09264//MADS-box transcription factor, plant;K09264//MADS-box transcription factor, plant;K09264//MADS-box transcription factor, plant
101264677	3.08907	0	2.93303	0	Known_gene	2446478	2451126	NC_015447.2	2.25	2.33	2.25	20.31	13.47	18.12	3.25	3.24	3.13	23.16	26.56	34	2.93303	0	0	3.08907	0	0	GO:0008152//metabolic process;GO:0005976//polysaccharide metabolic process;GO:0044036//cell wall macromolecule metabolic process;GO:0043170//macromolecule metabolic process;GO:0044248//cellular catabolic process;GO:0071704//organic substance metabolic process;GO:0010412//mannan metabolic process;GO:0009987//cellular process;GO:0071554//cell wall organization or biogenesis;GO:0005975//carbohydrate…	K19355//mannan endo-1,4-beta-mannosidase [EC:3.2.1.78]+ko00051//Fructose and mannose metabolism;K19355//mannan endo-1,4-beta-mannosidase [EC:3.2.1.78]+ko00051//Fructose and mannose metabolism
101264660	2.92654	2.04887e-120	2.2966	2.55244e-88	Known_gene	809121	811650	NC_015438.2	1.31	1.63	0.87	6.06	6.42	6.25	0.51	0.88	1.42	6.72	6.45	8.53	2.2966	2.55244e-88	4.05664e-88	2.92654	2.04887e-120	4.96277e-120		K14823//rRNA-processing protein EBP2
101264646	2.24042	9.2109e-220	2.08119	0	Known_gene	58392151	58401243	NC_015444.2	4.05	4.16	4.07	23.18	13.3	15.43	1.55	1.79	1.81	9.61	7.51	7.02	2.08119	0	0	2.24042	9.2109e-220	1.40997e-219	GO:0008152//metabolic process;GO:0044425//membrane part;GO:0031224//intrinsic component of membrane;GO:0016021//integral component of membrane;GO:0016020//membrane;GO:0003824//catalytic activity;	K01897//long-chain acyl-CoA synthetase [EC:6.2.1.3]+ko04146//Peroxisome+ko01100//Metabolic pathways+ko00061//Fatty acid biosynthesis+ko01212//Fatty acid metabolism+ko00071//Fatty acid degradation
101264559	4.22932	0	2.29038	0	Known_gene	1522510	1525987	NC_015447.2	15.14	14.1	13.28	57.76	81.57	70.9	3.57	3.91	2.53	70	51.92	64.45	2.29038	0	0	4.22932	0	0	GO:0009536//plastid;GO:0016020//membrane;GO:0031976//plastid thylakoid;GO:0044464//cell part;GO:0005622//intracellular;GO:0043229//intracellular organelle;GO:0043227//membrane-bounded organelle;GO:0043231//intracellular membrane-bounded organelle;GO:0055035//plastid thylakoid membrane;GO:0044435//plastid part;GO:0044436//thylakoid part;GO:0016021//integral component of membrane;GO:0044434//chloro…
101264556	4.27562	2.20575e-195	3.02964	1.92103e-68	Known_gene	85381451	85383980	NC_015438.2	0.16	0.63	0.2	1.37	1.79	4.89	0	0.35	0.7	5.99	4.27	10.46	3.02964	1.92103e-68	3.52906e-68	4.27562	2.20575e-195	3.73388e-195
101264552	2.40462	3.18589e-167	2.04202	9.50353e-124	Known_gene	72432386	72435984	NC_015438.2	1	1.33	1.83	5.45	3.91	5.04	1.01	1.44	1.52	4.92	6.85	6.31	2.04202	9.50353e-124	1.21748e-123	2.40462	3.18589e-167	6.05771e-167		K06911//uncharacterized protein;K10278//F-box and leucine-rich repeat protein 12;K00423//L-ascorbate oxidase [EC:1.10.3.3]+ko01100//Metabolic pathways+ko00053//Ascorbate and aldarate metabolism;K05350//beta-glucosidase [EC:3.2.1.21]+ko01100//Metabolic pathways+ko00500//Starch and sucrose metabolism+ko01110//Biosynthesis of secondary metabolites+ko00460//Cyanoamino acid metabolism+ko00940//Phenylp…
101264543	2.96979	1.40597e-200	2.89261	3.42052e-280	Known_gene	59883665	59893440	NC_015445.2	2.16	1.99	1.75	19.13	11.89	12.74	1.37	1.58	1.25	10.24	13.26	9.45	2.89261	3.42052e-280	2.38332e-280	2.96979	1.40597e-200	2.33125e-200
101264539	2.5741	1.42477e-13	2.01648	7.2804e-15	Known_gene	23864314	23866405	NC_015445.2	0.24	0.22	0.05	0.47	0.94	0.63	0.1	0.07	0.07	0.38	0.57	0.51	2.01648	7.2804e-15	2.46151e-14	2.5741	1.42477e-13	9.24544e-13		K08332//;K03695//ATP-dependent Clp protease ATP-binding subunit ClpB
101264531	3.2606	9.9597e-159	3.61843	0	Known_gene	1383146	1384969	NC_015444.2	0.57	2.37	2.52	19.18	27.41	20.99	0.47	1.86	0.96	11.91	7.43	13.01	3.61843	0	0	3.2606	9.9597e-159	1.95975e-158		K01166//ribonuclease T2 [EC:3.1.27.1]
101264515	3.93413	4.41017e-41	2.38095	1.35129e-33	Known_gene	61654613	61660655	NC_015441.2	0.33	0.27	0.13	1.31	1.05	1.42	0.02	0.1	0.11	1.3	0.85	1.07	2.38095	1.35129e-33	3.47001e-33	3.93413	4.41017e-41	1.95679e-40
101264492	3.2327	0	3.42338	0	Known_gene	2416657	2422879	NC_015440.2	1.97	2.05	2.17	16.51	14.01	24.57	2.64	3.83	2.89	21.6	29.37	18.17	3.42338	0	0	3.2327	0	0	GO:0018193//peptidyl-amino acid modification;GO:0009987//cellular process;GO:0044260//cellular macromolecule metabolic process;GO:1901564//organonitrogen compound metabolic process;GO:0043412//macromolecule modification;GO:0044267//cellular protein metabolic process;GO:0006464//cellular protein modification process;GO:0008152//metabolic process;GO:0006807//nitrogen compound metabolic process;GO:0…
101264477	4.83549	1.54439e-08	3.50016	1.60399e-08	Known_gene	62570309	62572338	NC_015447.2	0.04	0.04	0.03	0.61	0.15	0.46	0.04	0	0	0.19	0.57	0.3	3.50016	1.60399e-08	6.24525e-08	4.83549	1.54439e-08	1.12456e-07		K04733//interleukin-1 receptor-associated kinase 4 [EC:2.7.11.1];K03006//DNA-directed RNA polymerase II subunit RPB1 [EC:2.7.7.6]+ko00230//Purine metabolism+ko03020//RNA polymerase+ko01100//Metabolic pathways+ko00240//Pyrimidine metabolism
101264463	2.99898	5.94601e-15	5.04072	8.66638e-25	Known_gene	71122111	71127499	NC_015446.2	0.03	0	0.02	0.86	0.41	0.31	0.05	0	0.12	0.49	0.33	0.54	5.04072	8.66638e-25	2.47973e-24	2.99898	5.94601e-15	3.76144e-14		K14407//cleavage stimulation factor subunit 2+ko03015//mRNA surveillance pathway;K14407//cleavage stimulation factor subunit 2+ko03015//mRNA surveillance pathway
101264459	3.65106	2.29478e-23	2.51203	1.00024e-10	Known_gene	80747623	80751288	NC_015438.2	0.03	0.01	0.06	0.27	0.17	0.12	0.03	0.05	0.01	0.25	0.17	0.7	2.51203	1.00024e-10	3.68821e-10	3.65106	2.29478e-23	1.27241e-22		K01176//alpha-amylase [EC:3.2.1.1]+ko01100//Metabolic pathways+ko00500//Starch and sucrose metabolism;K17285//selenium-binding protein 1
101264458	3.28849	3.89394e-62	2.21657	9.81541e-32	Known_gene	78393349	78395717	NC_015438.2	0.26	0.41	0.4	2.03	1.19	1.76	0.26	0.24	0.23	1.74	3.57	1.86	2.21657	9.81541e-32	2.57397e-31	3.28849	3.89394e-62	1.40944e-61		K17964//leucine-rich PPR motif-containing protein, mitochondrial;K17710//pentatricopeptide repeat domain-containing protein 1
101264445	2.46834	0	2.31249	0	Known_gene	66243267	66247225	NC_015444.2	30.26	33.08	33.53	178.39	143.01	162.86	30.29	42.1	38.79	193.53	223.51	205.12	2.31249	0	0	2.46834	0	0		K13195//cold-inducible RNA-binding protein;K12741//heterogeneous nuclear ribonucleoprotein A1/A3+ko03040//Spliceosome
101264438	2.07088	3.70109e-238	2.11405	1.22881e-192	Known_gene	39327586	39332575	NC_015443.2	2.71	3.26	3.6	14.93	11.67	14.94	4.34	3.95	5.4	16.04	24.08	17.33	2.11405	1.22881e-192	1.14645e-192	2.07088	3.70109e-238	5.3187e-238		K08488//syntaxin 7+ko04145//Phagosome+ko04130//SNARE interactions in vesicular transport;K08489//syntaxin 16+ko04130//SNARE interactions in vesicular transport;K08488//syntaxin 7+ko04145//Phagosome+ko04130//SNARE interactions in vesicular transport;K08489//syntaxin 16+ko04130//SNARE interactions in vesicular transport
101264437	2.04342	0	2.28335	0	Known_gene	39504212	39507893	NC_015443.2	5.31	8.43	6.35	41.66	22.55	33.55	6.23	6.56	8.23	22.08	40.45	23.64	2.28335	0	0	2.04342	0	0		K17086//transmembrane 9 superfamily member 2/4
101264429	2.08627	0	2.20965	0	Known_gene	2097952	2101073	NC_015443.2	27.23	25.97	25.87	99.07	162.6	105.38	34.78	41.69	32.82	150.76	135.82	189.57	2.20965	0	0	2.08627	0	0		K00434//L-ascorbate peroxidase [EC:1.11.1.11]+ko00053//Ascorbate and aldarate metabolism+ko00480//Glutathione metabolism;K00655//1-acyl-sn-glycerol-3-phosphate acyltransferase [EC:2.3.1.51]+ko01100//Metabolic pathways+ko01110//Biosynthesis of secondary metabolites+ko00564//Glycerophospholipid metabolism+ko00561//Glycerolipid metabolism
101264428	3.31928	0	4.60988	0	Known_gene	1007067	1010251	NC_015443.2	1.64	1.29	1.85	35.3	26.35	57.08	2.48	3.34	2.82	31.46	27.96	27.31	4.60988	0	0	3.31928	0	0
101264404	4.51463	5.55482e-99	3.57762	8.97327e-152	Known_gene	2064193	2068946	NC_015449.2	0.62	0.38	0.15	6.98	3	3.53	0.28	0	0.08	3.84	2.04	2.25	3.57762	8.97327e-152	9.9657e-152	4.51463	5.55482e-99	1.53786e-98		K14664//IAA-amino acid hydrolase [EC:3.5.1.-]
101264393	2.3486	1.38307e-55	2.07357	8.29093e-37	Known_gene	8158300	8162057	NC_015448.2	0.29	0.23	0.15	1.17	0.76	0.88	0.29	0.19	0.31	1.36	1.11	1.61	2.07357	8.29093e-37	2.05496e-36	2.3486	1.38307e-55	5.30541e-55		K19589//release factor glutamine methyltransferase [EC:2.1.1.297];K19090//CRISPR-associated protein Cas5t;K01074//palmitoyl-protein thioesterase [EC:3.1.2.22]+ko01100//Metabolic pathways+ko00062//Fatty acid elongation+ko01212//Fatty acid metabolism;K15271//ATP-dependent DNA helicase HFM1/MER3 [EC:3.6.4.12]
101264384	5.47174	1.10801e-275	5.46823	1.5541e-278	Known_gene	60142569	60151637	NC_015447.2	0.1	0.07	0.07	4.35	2.98	3.48	0.07	0.09	0.1	4.51	3.28	3.73	5.46823	1.5541e-278	1.09226e-278	5.47174	1.10801e-275	1.42537e-275	GO:0032553//ribonucleotide binding;GO:0043168//anion binding;GO:0043167//ion binding;GO:0005524//ATP binding;GO:0097367//carbohydrate derivative binding;GO:0005488//binding;GO:0097159//organic cyclic compound binding;GO:0017076//purine nucleotide binding;GO:0032559//adenyl ribonucleotide binding;GO:1901363//heterocyclic compound binding;GO:0000166//nucleotide binding;GO:0035639//purine ribonucleo…	K14575//AAA family ATPase+ko03008//Ribosome biogenesis in eukaryotes;K14575//AAA family ATPase+ko03008//Ribosome biogenesis in eukaryotes;K14575//AAA family ATPase+ko03008//Ribosome biogenesis in eukaryotes;K14575//AAA family ATPase+ko03008//Ribosome biogenesis in eukaryotes
101264371	3.70259	2.18962e-99	2.4449	3.79831e-56	Known_gene	70139567	70142515	NC_015446.2	0.83	0.69	0.36	3.42	3.29	3.54	0.13	0.38	0.54	4.39	4.65	4.49	2.4449	3.79831e-56	7.80807e-56	3.70259	2.18962e-99	6.03256e-99
101264370	2.83163	5.49816e-34	2.17565	1.06603e-28	Known_gene	67175270	67182789	NC_015446.2	0.1	0.16	0.17	0.71	0.52	0.73	0.1	0.12	0.04	0.63	0.47	0.82	2.17565	1.06603e-28	2.89666e-28	2.83163	5.49816e-34	2.64189e-33		K10406//kinesin family member C2/C3
101264357	2.84686	0	3.22457	0	Known_gene	679453	682272	NC_015438.2	21.78	11.45	17.42	138.74	124.01	217.69	26.45	23.83	20.62	197.01	131.48	189.93	3.22457	0	0	2.84686	0	0
101264323	3.95968	4.7257e-308	3.59531	6.84552e-252	Known_gene	829489	837517	NC_015442.2	0.42	0.66	0.57	8.26	6.43	6.7	0.45	0.54	0.56	9.45	7.07	10.14	3.59531	6.84552e-252	5.22904e-252	3.95968	4.7257e-308	5.58997e-308	GO:0071704//organic substance metabolic process;GO:0006807//nitrogen compound metabolic process;GO:0044260//cellular macromolecule metabolic process;GO:0009411//response to UV;GO:0050896//response to stimulus;GO:0044238//primary metabolic process;GO:0006284//base-excision repair;GO:0006725//cellular aromatic compound metabolic process;GO:0006259//DNA metabolic process;GO:0009416//response to ligh…	K03512//DNA polymerase lambda [EC:2.7.7.7 4.2.99.-]+ko03410//Base excision repair+ko03450//Non-homologous end-joining;K03512//DNA polymerase lambda [EC:2.7.7.7 4.2.99.-]+ko03410//Base excision repair+ko03450//Non-homologous end-joining
101264303	2.84942	4.46588e-253	2.32388	2.93303e-227	Known_gene	70615178	70621470	NC_015440.2	2.24	2.52	2.39	14.21	9.93	10.74	1.38	1.67	1.72	11.54	11.76	10.64	2.32388	2.93303e-227	2.40819e-227	2.84942	4.46588e-253	6.13109e-253
101264268	3.31218	1.11604e-242	2.5342	8.30761e-175	Known_gene	24098925	24133417	NC_015439.2	0.77	0.69	1.03	4.53	5.82	4.17	0.42	0.73	0.53	6.38	4.47	6.05	2.5342	8.30761e-175	8.31041e-175	3.31218	1.11604e-242	1.5784e-242	GO:0009987//cellular process;GO:0008152//metabolic process;GO:0006807//nitrogen compound metabolic process;GO:0044260//cellular macromolecule metabolic process;GO:0006725//cellular aromatic compound metabolic process;GO:1901576//organic substance biosynthetic process;GO:0006260//DNA replication;GO:0009059//macromolecule biosynthetic process;GO:0034641//cellular nitrogen compound metabolic process…	K17680//twinkle protein [EC:3.6.4.12];K17680//twinkle protein [EC:3.6.4.12];K17680//twinkle protein [EC:3.6.4.12];K17680//twinkle protein [EC:3.6.4.12];K17680//twinkle protein [EC:3.6.4.12]
101264229	3.80432	1.0303e-195	3.92391	6.34193e-280	Known_gene	3728286	3747459	NC_015444.2	0.43	0.73	0.46	7.29	6.52	7.33	0.45	0.4	0.35	5.98	4.95	6.02	3.92391	6.34193e-280	4.42934e-280	3.80432	1.0303e-195	1.74196e-195	GO:0044425//membrane part;GO:0016020//membrane;GO:0016021//integral component of membrane;GO:0031224//intrinsic component of membrane;	K03355//anaphase-promoting complex subunit 8+ko04120//Ubiquitin mediated proteolysis;K03350//anaphase-promoting complex subunit 3+ko04120//Ubiquitin mediated proteolysis;K15201//general transcription factor 3C polypeptide 3 (transcription factor C subunit 4);K15176//RNA polymerase-associated protein CTR9;K15201//general transcription factor 3C polypeptide 3 (transcription factor C subunit 4);K151…
101264227	3.17875	0	2.89307	4.05612e-272	Known_gene	1372886	1375237	NC_015444.2	0.52	3.56	4.27	10.49	35.37	16.79	1.27	4.23	2.43	27.17	12.96	34.45	2.89307	4.05612e-272	2.90649e-272	3.17875	0	0		K01166//ribonuclease T2 [EC:3.1.27.1]
101264202	5.59799	0	5.08047	0	Known_gene	61868498	61887847	NC_015440.2	0.42	0.59	0.3	15.25	12.59	15.9	0.34	0.41	0.39	20.75	15.59	19.89	5.08047	0	0	5.59799	0	0	GO:0051179//localization;GO:0071840//cellular component organization or biogenesis;GO:0003006//developmental process involved in reproduction;GO:0009791//post-embryonic development;GO:0016043//cellular component organization;GO:0032502//developmental process;GO:0007389//pattern specification process;GO:0051234//establishment of localization;GO:0009658//chloroplast organization;GO:0048608//reprodu…	K13148//integrator complex subunit 11 [EC:3.1.27.-];K13148//integrator complex subunit 11 [EC:3.1.27.-];K13148//integrator complex subunit 11 [EC:3.1.27.-];K13148//integrator complex subunit 11 [EC:3.1.27.-];K13148//integrator complex subunit 11 [EC:3.1.27.-]
101264193	2.46389	0	3.46496	0	Known_gene	60335246	60338408	NC_015440.2	1.06	0.86	1.19	14.56	9.42	10.48	1.4	1.85	1.74	10.98	7.48	9.01	3.46496	0	0	2.46389	0	0		K20393//PRA1 family protein 3;K16219//protein N-terminal methyltransferase [EC:2.1.1.244];K17609//nucleoredoxin [EC:1.8.1.8];K03283//heat shock 70kDa protein 1/8+ko03040//Spliceosome+ko04144//Endocytosis+ko04141//Protein processing in endoplasmic reticulum
101264183	3.65696	0	2.60545	0	Known_gene	2410857	2413996	NC_015440.2	237.06	80.56	264.05	1237.94	1150.15	1190.74	89.84	79.88	101.66	1169.99	1281.37	937.24	2.60545	0	0	3.65696	0	0		K04079//molecular chaperone HtpG+ko04141//Protein processing in endoplasmic reticulum+ko04626//Plant-pathogen interaction
101264180	2.75748	7.4531e-113	2.94762	1.80509e-188	Known_gene	55301697	55309369	NC_015448.2	0.94	1.26	1.04	9.16	8.45	7.31	0.79	0.93	0.81	6.02	5.56	5.53	2.94762	1.80509e-188	1.7099e-188	2.75748	7.4531e-113	1.89056e-112	GO:1901566//organonitrogen compound biosynthetic process;GO:1901564//organonitrogen compound metabolic process;GO:0000097//sulfur amino acid biosynthetic process;GO:0009069//serine family amino acid metabolic process;GO:0009097//isoleucine biosynthetic process;GO:0009092//homoserine metabolic process;GO:0009086//methionine biosynthetic process;GO:0009088//threonine biosynthetic process;GO:0044237…	K07937//ADP-ribosylation factor 1+ko04144//Endocytosis;K12524//bifunctional aspartokinase / homoserine dehydrogenase 1 [EC:2.7.2.4 1.1.1.3]+ko00300//Lysine biosynthesis+ko01230//Biosynthesis of amino acids+ko01100//Metabolic pathways+ko01110//Biosynthesis of secondary metabolites+ko00261//Monobactam biosynthesis+ko00260//Glycine, serine and threonine metabolism+ko00270//Cysteine and methionine me…
101264179	3.88611	1.24925e-161	2.61263	1.05009e-98	Known_gene	47049287	47054318	NC_015439.2	0.26	0.31	0.25	2.05	1.22	1.68	0.1	0.16	0.18	1.96	2.69	1.67	2.61263	1.05009e-98	1.55718e-98	3.88611	1.24925e-161	2.42514e-161		K17964//leucine-rich PPR motif-containing protein, mitochondrial;K17964//leucine-rich PPR motif-containing protein, mitochondrial
101264170	5.53022	0	4.26261	0	Known_gene	45374246	45379332	NC_015439.2	1.5	0.69	1.05	24.21	15.23	23.03	0.26	0.31	0.62	18.74	17.41	18.2	4.26261	0	0	5.53022	0	0		K17839//polyamine oxidase [EC:1.5.3.17 1.5.3.-]+ko00410//beta-Alanine metabolism+ko00330//Arginine and proline metabolism
101264167	5.99898	1.74911e-09	5.28865	1.29217e-06	Known_gene	52544497	52547692	NC_015439.2	0	0	0	0.08	0.12	0.13	0	0	0	0.11	0.21	0.26	5.28865	1.29217e-06	5.33884e-06	5.99898	1.74911e-09	1.24275e-08		K02133//F-type H+-transporting ATPase subunit beta [EC:3.6.3.14]+ko01100//Metabolic pathways+ko00190//Oxidative phosphorylation
101264162	4.36155	1.42345e-40	4.21636	1.56074e-57	Known_gene	86255962	86258374	NC_015438.2	0.06	0.07	0.07	1	1	1.63	0.07	0.03	0.03	0.59	0.8	1.37	4.21636	1.56074e-57	3.16373e-57	4.36155	1.42345e-40	6.36004e-40		K04733//interleukin-1 receptor-associated kinase 4 [EC:2.7.11.1];K06066//CBF1 interacting corepressor;K19589//release factor glutamine methyltransferase [EC:2.1.1.297]
101264157	4.20032	6.73536e-36	2.72723	5.11648e-18	Known_gene	71991896	71996647	NC_015446.2	0.04	0.04	0.05	0.21	0.22	0.46	0.02	0.02	0.04	0.45	0.5	0.46	2.72723	5.11648e-18	1.63577e-17	4.20032	6.73536e-36	3.17257e-35		K13453//disease resistance protein+ko04626//Plant-pathogen interaction;K13457//disease resistance protein RPM1+ko04626//Plant-pathogen interaction
101264151	2.22239	3.76499e-63	3.05257	6.08739e-128	Known_gene	78387528	78393066	NC_015438.2	0.48	0.83	0.86	7.39	5.51	5.59	0.76	0.95	1.11	4.08	4.44	5.24	3.05257	6.08739e-128	7.63271e-128	2.22239	3.76499e-63	1.35107e-62	GO:0016020//membrane;GO:0031984//organelle subcompartment;GO:0098791//Golgi subcompartment;GO:0005622//intracellular;GO:0043229//intracellular organelle;GO:0044464//cell part;GO:0031224//intrinsic component of membrane;GO:0044422//organelle part;GO:0005802//trans-Golgi network;GO:0005737//cytoplasm;GO:0097708//intracellular vesicle;GO:0044424//intracellular part;GO:0044425//membrane part;GO:00056…
101264145	3.98226	0	3.23517	0	Known_gene	61045458	61047833	NC_015445.2	10.28	8.88	7.13	97.67	68.41	81.12	6.82	9.54	7.12	138.45	97.12	140.33	3.23517	0	0	3.98226	0	0		K17710//pentatricopeptide repeat domain-containing protein 1
101264133	4.66168	0	3.95869	0	Known_gene	39336006	39337191	NC_015443.2	0.82	3.37	1.7	21.52	50.71	18.93	3.25	7.4	3.24	144.67	78.36	136.54	3.95869	0	0	4.66168	0	0		K20728//vegetative storage protein 2+ko04016//MAPK signaling pathway - plant
101264088	2.42737	1.45969e-115	3.71699	0	Known_gene	47406401	47407739	NC_015448.2	3.44	3.62	2.5	61.71	36.7	26.39	1.45	1.79	1.17	9.73	4.91	9.6	3.71699	0	0	2.42737	1.45969e-115	3.64221e-115		K13420//LRR receptor-like serine/threonine-protein kinase FLS2 [EC:2.7.11.1]+ko04626//Plant-pathogen interaction+ko04016//MAPK signaling pathway - plant
101264082	3.12061	0	2.88327	0	Known_gene	5440438	5442806	NC_015448.2	3.44	2.72	2.97	26.43	22.2	18.64	2.34	2.38	1.72	22.15	15.43	18.73	2.88327	0	0	3.12061	0	0		K17710//pentatricopeptide repeat domain-containing protein 1
101264075	2.7866	0	2.57496	0	Known_gene	96837274	96843603	NC_015438.2	4.85	5.47	6	38.02	26.7	33.11	3.46	4.48	3.67	28.04	28.1	24.24	2.57496	0	0	2.7866	0	0		K03283//heat shock 70kDa protein 1/8+ko03040//Spliceosome+ko04144//Endocytosis+ko04141//Protein processing in endoplasmic reticulum;K02603//origin recognition complex subunit 1
101264074	5.60102	5.97685e-24	2.26312	4.2318e-09	Known_gene	95457777	95463095	NC_015438.2	0	0.07	0.2	0.46	0.28	0.59	0	0	0.05	0.61	0.9	0.8	2.26312	4.2318e-09	1.62487e-08	5.60102	5.97685e-24	3.28744e-23
101264053	3.7293	0	2.78968	0	Known_gene	749162	750225	NC_015446.2	5.23	6.18	8.66	7.01	44.8	91.16	1.95	3.84	2.92	33.95	38.28	46.26	2.78968	0	0	3.7293	0	0	GO:0016020//membrane;GO:0016021//integral component of membrane;GO:0044425//membrane part;GO:0031224//intrinsic component of membrane;
101264048	3.45086	0	3.05874	1.1327e-278	Known_gene	606548	610619	NC_015438.2	1.41	1.46	1.91	15.47	10.5	14.16	1.01	1.53	1.81	15.33	15.92	16.6	3.05874	1.1327e-278	7.9546e-279	3.45086	0	0
101264018	2.49075	2.43227e-149	2.02848	2.90808e-179	Known_gene	44352358	44354619	NC_015443.2	4.05	3.39	4.23	13.76	17.78	16.43	1.99	2.05	1.91	9.94	11.9	12.11	2.02848	2.90808e-179	2.85548e-179	2.49075	2.43227e-149	5.04909e-149
101264015	2.13868	1.02702e-53	2.77541	2.63642e-21	Known_gene	34566984	34570032	NC_015443.2	0.03	0.21	0.05	0.84	0.34	0.85	0.68	0.75	0.36	2.16	2.54	3.49	2.77541	2.63642e-21	7.96265e-21	2.13868	1.02702e-53	4.01087e-53		K12447//UDP-sugar pyrophosphorylase [EC:2.7.7.64]+ko00520//Amino sugar and nucleotide sugar metabolism+ko00040//Pentose and glucuronate interconversions+ko01100//Metabolic pathways+ko00052//Galactose metabolism+ko00053//Ascorbate and aldarate metabolism;K05387//glutamate receptor, ionotropic, plant;K20777//exonuclease 3'-5' domain-containing protein 2 [EC:3.1.11.1];K05665//ATP-binding cassette, s…
101264002	3.78181	1.40172e-181	3.14322	1.38431e-112	Known_gene	62950384	62953655	NC_015441.2	0.4	1.01	0.54	6.73	5.11	5.38	0.73	0.43	0.74	7.75	7.84	11.26	3.14322	1.38431e-112	1.88951e-112	3.78181	1.40172e-181	2.51215e-181		K18477//type IV protein arginine methyltransferase [EC:2.1.1.322]
101264001	2.05022	0	2.18622	0	Known_gene	59422076	59427308	NC_015441.2	16.63	14.59	17.69	74.06	77.8	71.72	12.84	17.63	15.31	65.19	59.64	66.36	2.18622	0	0	2.05022	0	0
101263971	3.1329	1.93155e-69	2.6006	3.80462e-27	Known_gene	50740403	50743802	NC_015439.2	0.22	0.13	0.13	1.07	0.85	0.97	0.32	0.17	0.32	2.81	2.27	1.81	2.6006	3.80462e-27	1.05358e-26	3.1329	1.93155e-69	6.57343e-69		K01074//palmitoyl-protein thioesterase [EC:3.1.2.22]+ko01100//Metabolic pathways+ko00062//Fatty acid elongation+ko01212//Fatty acid metabolism;K19090//CRISPR-associated protein Cas5t;K19589//release factor glutamine methyltransferase [EC:2.1.1.297]
101263903	5.3697	0	5.53902	0	Known_gene	64790483	64794323	NC_015441.2	5.05	5.68	6.6	274.79	221.04	317.47	4.8	6.41	7.58	301.65	198.2	281.33	5.53902	0	0	5.3697	0	0		K08999//uncharacterized protein
101263897	2.94454	2.29725e-34	2.54323	5.59671e-24	Known_gene	2700543	2703679	NC_015441.2	0	0.15	0.2	0.73	0.69	0.64	0.12	0.13	0.11	0.98	0.52	1.41	2.54323	5.59671e-24	1.62233e-23	2.94454	2.29725e-34	1.10016e-33		K19090//CRISPR-associated protein Cas5t;K19589//release factor glutamine methyltransferase [EC:2.1.1.297];K03798//cell division protease FtsH [EC:3.4.24.-]
101263889	2.40653	1.7797e-128	2.35767	9.0287e-99	Known_gene	65910718	65916805	NC_015449.2	0.43	0.48	0.39	2.43	1.72	2.43	0.67	0.58	0.44	2.75	2.87	3.69	2.35767	9.0287e-99	1.33763e-98	2.40653	1.7797e-128	4.10072e-128		K15502//serine/threonine-protein phosphatase 6 regulatory ankyrin repeat subunit A;K15502//serine/threonine-protein phosphatase 6 regulatory ankyrin repeat subunit A;K15502//serine/threonine-protein phosphatase 6 regulatory ankyrin repeat subunit A;K15502//serine/threonine-protein phosphatase 6 regulatory ankyrin repeat subunit A;K15503//serine/threonine-protein phosphatase 6 regulatory ankyrin r…
101263887	4.73595	1.54669e-19	5.72723	7.35417e-27	Known_gene	60183884	60187055	NC_015440.2	0.03	0	0	0.4	0.52	0.55	0	0	0.04	0.5	0.11	0.56	5.72723	7.35417e-27	2.04522e-26	4.73595	1.54669e-19	9.06453e-19		K03549//KUP system potassium uptake protein
101263886	3.21383	4.56591e-201	2.46896	3.67781e-278	Known_gene	64044053	64048443	NC_015449.2	3.77	0.84	1.45	13.45	6.66	12.82	0.55	0.86	0.77	6.47	6.33	7.23	2.46896	3.67781e-278	2.58888e-278	3.21383	4.56591e-201	7.55188e-201	GO:0018209//peptidyl-serine modification;GO:0007165//signal transduction;GO:0071704//organic substance metabolic process;GO:0019538//protein metabolic process;GO:1901564//organonitrogen compound metabolic process;GO:0043170//macromolecule metabolic process;GO:0050896//response to stimulus;GO:0006793//phosphorus metabolic process;GO:0036211//protein modification process;GO:0051716//cellular respon…	K08790//serine/threonine kinase 38 [EC:2.7.11.1];K08790//serine/threonine kinase 38 [EC:2.7.11.1]
101263861	5.18423	0	4.11807	0	Known_gene	53411481	53416609	NC_015439.2	0.52	0.64	0.46	13.41	6.12	8.42	0.24	0.32	0.34	10.12	12.5	10.39	4.11807	0	0	5.18423	0	0		K06911//uncharacterized protein;K00423//L-ascorbate oxidase [EC:1.10.3.3]+ko01100//Metabolic pathways+ko00053//Ascorbate and aldarate metabolism;K05350//beta-glucosidase [EC:3.2.1.21]+ko01100//Metabolic pathways+ko00500//Starch and sucrose metabolism+ko01110//Biosynthesis of secondary metabolites+ko00460//Cyanoamino acid metabolism+ko00940//Phenylpropanoid biosynthesis
101263828	3.37485	4.21642e-24	3.69098	5.86085e-25	Known_gene	58626904	58632948	NC_015444.2	0.01	0.03	0.01	0.29	0.18	0.17	0.04	0.02	0.01	0.25	0.23	0.23	3.69098	5.86085e-25	1.67198e-24	3.37485	4.21642e-24	2.31435e-23		K10683//BRCA1-associated RING domain protein 1+ko03440//Homologous recombination
101263816	7.04961	1.62516e-16	6.53258	2.07577e-23	Known_gene	64939896	64942889	NC_015442.2	0	0.01	0	0.46	0.17	0.4	0	0	0	0.33	0.18	0.25	6.53258	2.07577e-23	6.0656e-23	7.04961	1.62516e-16	9.98793e-16		K13466//EIX receptor 1/2+ko04626//Plant-pathogen interaction;K13420//LRR receptor-like serine/threonine-protein kinase FLS2 [EC:2.7.11.1]+ko04626//Plant-pathogen interaction+ko04016//MAPK signaling pathway - plant
101263810	3.50438	0	3.13801	0	Known_gene	5311027	5315701	NC_015442.2	1.82	2.42	1.73	18.3	18.01	16.11	2.29	2.76	2.44	28.88	22.31	35.58	3.13801	0	0	3.50438	0	0		K00847//fructokinase [EC:2.7.1.4]+ko00520//Amino sugar and nucleotide sugar metabolism+ko01100//Metabolic pathways+ko00051//Fructose and mannose metabolism+ko00500//Starch and sucrose metabolism
101263802	5.63457	2.75975e-68	3.99492	1.58002e-28	Known_gene	65543276	65545502	NC_015440.2	0.02	0.05	0.06	0.66	0.58	0.68	0.03	0.02	0.05	1.64	1.1	1.97	3.99492	1.58002e-28	4.3046e-28	5.63457	2.75975e-68	9.49624e-68		K11000//callose synthase [EC:2.4.1.-];K10683//BRCA1-associated RING domain protein 1+ko03440//Homologous recombination;K17285//selenium-binding protein 1
101263797	4.66013	0	4.66747	0	Known_gene	52794932	52798904	NC_015440.2	16.95	16.67	19.93	420.94	441.94	507.55	12.87	22.37	29.64	455.03	839.17	303.13	4.66747	0	0	4.66013	0	0		K09490//heat shock 70kDa protein 5+ko04141//Protein processing in endoplasmic reticulum+ko03060//Protein export
101263791	3.36155	4.03058e-84	2.73653	8.67428e-98	Known_gene	5459666	5464291	NC_015449.2	0.39	0.45	0.72	4.06	3.23	2.72	0.24	0.27	0.27	3	1.66	3.47	2.73653	8.67428e-98	1.29633e-97	3.36155	4.03058e-84	1.22521e-83	GO:0007049//cell cycle;GO:0007017//microtubule-based process;GO:0009987//cellular process;GO:0071840//cellular component organization or biogenesis;GO:0016043//cellular component organization;GO:0022402//cell cycle process;GO:0051301//cell division;GO:0006996//organelle organization;GO:0000910//cytokinesis;GO:0000226//microtubule cytoskeleton organization;GO:0007010//cytoskeleton organization;GO:…	K16732//protein regulator of cytokinesis 1;K16732//protein regulator of cytokinesis 1
101263752	6.36155	1.88894e-11	7.64064	1.68731e-23	Known_gene	73099790	73101349	NC_015438.2	0	0	0	1.39	0.42	0.33	0	0	0	0.21	0.54	0.15	7.64064	1.68731e-23	4.92399e-23	6.36155	1.88894e-11	1.28109e-10		K13692//UDP-glucose:(indol-3-yl)acetate beta-D-glucosyltransferase [EC:2.4.1.121]
101263747	2.20493	2.60119e-16	2.83005	1.43632e-27	Known_gene	33760558	33765384	NC_015446.2	0.69	0.28	0.09	2.19	1.57	3.76	0.6	0.27	0.39	1.71	1.96	2.18	2.83005	1.43632e-27	3.95853e-27	2.20493	2.60119e-16	1.60511e-15	GO:0016020//membrane;GO:0031224//intrinsic component of membrane;GO:0016021//integral component of membrane;GO:0044425//membrane part;
101263744	3.6267	1.57586e-88	2.15193	1.15134e-80	Known_gene	752351	757932	NC_015446.2	0.74	0.26	0.3	1.81	2.46	1.46	0.16	0.1	0.06	1.97	0.86	1.11	2.15193	1.15134e-80	1.92768e-80	3.6267	1.57586e-88	4.65077e-88		K04730//interleukin-1 receptor-associated kinase 1 [EC:2.7.11.1];K20718//LRR receptor-like serine/threonine-protein kinase ERECTA [EC:2.7.11.1]+ko04016//MAPK signaling pathway - plant
101263729	5.22872	9.61449e-52	4.00756	9.06183e-39	Known_gene	58419827	58424671	NC_015444.2	0.08	0.04	0.09	1.63	0.78	1.05	0.04	0.04	0.04	0.99	2.58	0.93	4.00756	9.06183e-39	2.1972e-38	5.22872	9.61449e-52	3.82894e-51
101263726	3.88412	2.66287e-42	3.16883	1.50323e-56	Known_gene	63523503	63527161	NC_015444.2	0.18	0.25	0.23	1.25	2.45	2.29	0.08	0.14	0.06	1.44	1.07	1.44	3.16883	1.50323e-56	3.07279e-56	3.88412	2.66287e-42	1.16345e-41	GO:0031224//intrinsic component of membrane;GO:0016020//membrane;GO:0044425//membrane part;GO:0016021//integral component of membrane;GO:0003824//catalytic activity;GO:0005488//binding;GO:0046906//tetrapyrrole binding;GO:0046914//transition metal ion binding;GO:0043167//ion binding;GO:0005506//iron ion binding;GO:0016491//oxidoreductase activity;GO:0097159//organic cyclic compound binding;GO:0046…	K07428//cytochrome P450 family 4 subfamily X [EC:1.14.14.1];K07426//cytochrome P450 family 4 subfamily B polypeptide 1 [EC:1.14.14.1];K07428//cytochrome P450 family 4 subfamily X [EC:1.14.14.1]
101263705	3.26488	2.12041e-41	3.74831	1.86061e-84	Known_gene	2009348	2014517	NC_015442.2	0.14	0.16	0.18	2.46	2.23	1.85	0.19	0.16	0.03	1.08	1.18	1.58	3.74831	1.86061e-84	3.03896e-84	3.26488	2.12041e-41	9.37641e-41		K04733//interleukin-1 receptor-associated kinase 4 [EC:2.7.11.1]
101263694	2.37926	4.21836e-08	3.55169	1.63763e-24	Known_gene	61835401	61837647	NC_015440.2	0.07	0.09	0.02	0.78	0.7	0.7	0	0.11	0.06	0.34	0.27	0.28	3.55169	1.63763e-24	4.70966e-24	2.37926	4.21836e-08	3.10986e-07
101263662	3.84371	6.1356e-41	4.67631	3.84382e-42	Known_gene	3366385	3373097	NC_015448.2	0.03	0.09	0	1.08	0.85	1.05	0.03	0.12	0.09	1.14	1.09	1.26	4.67631	3.84382e-42	8.96806e-42	3.84371	6.1356e-41	2.72871e-40		K03319//divalent anion:Na+ symporter, DASS family
101263658	5.28262	8.54918e-105	4.39013	2.42549e-120	Known_gene	308228	310394	NC_015448.2	0.34	0.6	0.18	6.03	8.45	9.38	0.18	0.17	0.14	8.33	4	7.03	4.39013	2.42549e-120	3.17461e-120	5.28262	8.54918e-105	2.27392e-104	GO:0044425//membrane part;GO:0016021//integral component of membrane;GO:0016020//membrane;GO:0031224//intrinsic component of membrane;
101263632	6.15649	2.75001e-10	3.84808	7.15201e-11	Known_gene	14029095	14030629	NC_015438.2	0	0	0.06	0.24	0.34	0.38	0	0	0	0.29	0.23	0.31	3.84808	7.15201e-11	2.62755e-10	6.15649	2.75001e-10	1.91418e-09		K04733//interleukin-1 receptor-associated kinase 4 [EC:2.7.11.1]
101263631	4.27387	0	2.0325	5.6293e-78	Known_gene	59989980	59998832	NC_015445.2	1.04	1.1	1.34	3.82	3.96	6.7	1.14	0.7	0.49	14.96	12.45	18.86	2.0325	5.6293e-78	9.62163e-78	4.27387	0	0
101263629	3.24317	3.97092e-07	4.06256	1.26204e-19	Known_gene	57682498	57685226	NC_015445.2	0	0.1	0.06	1.3	0.56	0.51	0.03	0.03	0.03	0.34	0.35	0.08	4.06256	1.26204e-19	3.92619e-19	3.24317	3.97092e-07	3.02323e-06
101263622	2.71478	4.71274e-142	2.12662	1.44066e-81	Known_gene	59924984	59930015	NC_015444.2	0.76	0.84	0.96	4.39	3.62	3.32	0.6	0.98	0.89	4.54	5.23	6.85	2.12662	1.44066e-81	2.39267e-81	2.71478	4.71274e-142	1.01149e-141	GO:0016567//protein ubiquitination;GO:0043161//proteasome-mediated ubiquitin-dependent protein catabolic process;GO:0044248//cellular catabolic process;GO:0019941//modification-dependent protein catabolic process;GO:0070647//protein modification by small protein conjugation or removal;GO:1901575//organic substance catabolic process;GO:0006807//nitrogen compound metabolic process;GO:0030163//prote…	K10520//ankyrin repeat and BTB/POZ domain-containing protein 1;K10520//ankyrin repeat and BTB/POZ domain-containing protein 1
101263619	3.51302	0	3.17399	0	Known_gene	43146986	43148327	NC_015443.2	5.71	8.12	9.45	66.9	60.65	84.89	4.5	4.34	5.26	44.42	71.2	44.92	3.17399	0	0	3.51302	0	0		K16222//Dof zinc finger protein DOF5.5+ko04712//Circadian rhythm - plant
101263591	3.70869	3.69834e-73	4.16683	1.53158e-51	Known_gene	60177900	60181813	NC_015440.2	0.07	0.02	0.04	0.71	0.84	0.7	0.09	0.1	0.1	1.28	1.23	1.3	4.16683	1.53158e-51	3.28613e-51	3.70869	3.69834e-73	1.2232e-72		K17285//selenium-binding protein 1;K06066//CBF1 interacting corepressor
101263580	2.93415	7.54811e-29	3.04163	1.32197e-07	Known_gene	2389447	2391712	NC_015440.2	0	0	0.06	0.3	0.03	0.15	0.1	0.16	0.08	0.38	1.4	0.88	3.04163	1.32197e-07	5.29146e-07	2.93415	7.54811e-29	3.88285e-28		K12869//crooked neck+ko03040//Spliceosome
101263568	2.95918	7.34703e-78	2.39363	1.77551e-89	Known_gene	39587842	39597063	NC_015439.2	0.84	0.96	0.45	3.78	3.39	3.76	0.33	0.36	0.42	2.47	2.49	3.27	2.39363	1.77551e-89	2.80622e-89	2.95918	7.34703e-78	2.33755e-77		K14793//ribosomal RNA-processing protein 9;K14793//ribosomal RNA-processing protein 9
101263548	2.02749	4.99265e-113	2.25696	6.37908e-137	Known_gene	90166882	90170989	NC_015438.2	2.01	2.49	1.53	8.07	11.53	9.23	1.64	3.16	2.36	9.62	8.07	12.27	2.25696	6.37908e-137	7.64063e-137	2.02749	4.99265e-113	1.26566e-112		K03111//single-strand DNA-binding protein+ko03440//Homologous recombination+ko03030//DNA replication+ko03430//Mismatch repair
101263533	3.66551	0	3.04524	0	Known_gene	65379898	65385097	NC_015444.2	14.81	21.27	24.37	182.4	128.84	191.65	14.91	8.21	8.48	134.66	119.78	152.87	3.04524	0	0	3.66551	0	0		K07300//Ca2+:H+ antiporter
101263519	2.39094	2.42139e-106	3.00241	4.80511e-165	Known_gene	948751	955996	NC_015443.2	0.54	0.55	0.75	5.01	4.95	4.96	0.82	0.75	0.93	4.39	3.9	5.02	3.00241	4.80511e-165	5.00888e-165	2.39094	2.42139e-106	6.38277e-106		K05349//beta-glucosidase [EC:3.2.1.21]+ko01100//Metabolic pathways+ko00500//Starch and sucrose metabolism+ko01110//Biosynthesis of secondary metabolites+ko00460//Cyanoamino acid metabolism+ko00940//Phenylpropanoid biosynthesis
101263517	2.95632	6.4307e-242	2.87981	1.32414e-247	Known_gene	58865916	58877575	NC_015442.2	0.89	1.68	0.92	8.29	8.33	9.08	1.21	1.14	1.06	8.41	9.51	8.6	2.87981	1.32414e-247	1.02748e-247	2.95632	6.4307e-242	9.11816e-242	GO:0090304//nucleic acid metabolic process;GO:0006139//nucleobase-containing compound metabolic process;GO:0031123//RNA 3'-end processing;GO:0000467//exonucleolytic trimming to generate mature 3'-end of 5.8S rRNA from tricistronic rRNA transcript (SSU-rRNA, 5.8S rRNA, LSU-rRNA);GO:0000469//cleavage involved in rRNA processing;GO:0034641//cellular nitrogen compound metabolic process;GO:0060255//re…	K03678//exosome complex component RRP45+ko03018//RNA degradation
101263457	2.66641	9.27114e-122	2.56468	8.49434e-135	Known_gene	73007850	73012302	NC_015438.2	1.36	1.79	1.19	8.61	8.26	8.87	1.21	1.19	1.39	7.85	7.76	8.69	2.56468	8.49434e-135	1.0284e-134	2.66641	9.27114e-122	2.2255e-121		K00655//1-acyl-sn-glycerol-3-phosphate acyltransferase [EC:2.3.1.51]+ko01100//Metabolic pathways+ko01110//Biosynthesis of secondary metabolites+ko00564//Glycerophospholipid metabolism+ko00561//Glycerolipid metabolism;K00434//L-ascorbate peroxidase [EC:1.11.1.11]+ko00053//Ascorbate and aldarate metabolism+ko00480//Glutathione metabolism
101263445	5.4572	5.74037e-22	4.90417	1.3534e-22	Known_gene	60531602	60533327	NC_015445.2	0	0	0.13	0.77	1.28	1.53	0	0.11	0	1.98	0.67	1.52	4.90417	1.3534e-22	4.00686e-22	5.4572	5.74037e-22	3.25068e-21	GO:0043412//macromolecule modification;GO:0044238//primary metabolic process;GO:0009058//biosynthetic process;GO:0006644//phospholipid metabolic process;GO:0006793//phosphorus metabolic process;GO:0006807//nitrogen compound metabolic process;GO:1903509//liposaccharide metabolic process;GO:1901576//organic substance biosynthetic process;GO:0006505//GPI anchor metabolic process;GO:0006629//lipid me…	K07541//phosphatidylinositol glycan, class X+ko01100//Metabolic pathways+ko00563//Glycosylphosphatidylinositol (GPI)-anchor biosynthesis;K07541//phosphatidylinositol glycan, class X+ko01100//Metabolic pathways+ko00563//Glycosylphosphatidylinositol (GPI)-anchor biosynthesis;K07541//phosphatidylinositol glycan, class X+ko01100//Metabolic pathways+ko00563//Glycosylphosphatidylinositol (GPI)-anchor b…
101263419	3.18969	4.02421e-282	2.6933	9.26459e-253	Known_gene	43956017	43959173	NC_015443.2	1.88	1.67	2.07	12.21	8.83	13.36	1.17	1.59	1.37	14.01	11.79	11.28	2.6933	9.26459e-253	7.04886e-253	3.18969	4.02421e-282	5.10183e-282	GO:0005623//cell;GO:0031224//intrinsic component of membrane;GO:0044464//cell part;GO:0071944//cell periphery;GO:0044425//membrane part;GO:0016020//membrane;GO:0005886//plasma membrane;GO:0016021//integral component of membrane;GO:0051536//iron-sulfur cluster binding;GO:0051540//metal cluster binding;GO:0005488//binding;
101263407	3.46768	8.26091e-259	2.81403	7.00424e-267	Known_gene	61634209	61638166	NC_015441.2	2.74	1.96	2.83	17.07	19.09	17.27	1.1	1.62	1.46	17.04	11.4	18.67	2.81403	7.00424e-267	5.12494e-267	3.46768	8.26091e-259	1.11487e-258
101263406	2.2776	8.04721e-42	3.06596	2.69437e-151	Known_gene	58075187	58085268	NC_015441.2	0.13	0.31	0.4	3.14	1.17	1.88	0.19	0.16	0.21	0.89	0.73	0.82	3.06596	2.69437e-151	3.00125e-151	2.2776	8.04721e-42	3.53721e-41	GO:0042446//hormone biosynthetic process;GO:0044238//primary metabolic process;GO:0010817//regulation of hormone levels;GO:0008202//steroid metabolic process;GO:0006694//steroid biosynthetic process;GO:0006629//lipid metabolic process;GO:0048878//chemical homeostasis;GO:1901362//organic cyclic compound biosynthetic process;GO:0016125//sterol metabolic process;GO:0065007//biological regulation;GO:…	K07437//cytochrome P450 family 26 subfamily A+ko01100//Metabolic pathways;K07437//cytochrome P450 family 26 subfamily A+ko01100//Metabolic pathways;K20557//transcription factor VIP1+ko04016//MAPK signaling pathway - plant
101263345	3.25532	2.83415e-60	4.21065	2.00207e-100	Known_gene	2684907	2689072	NC_015438.2	0.14	0.14	0.07	2.37	2.34	1.69	0.13	0.21	0.18	1.87	1.27	1.83	4.21065	2.00207e-100	2.93751e-100	3.25532	2.83415e-60	1.04096e-59	GO:0043169//cation binding;GO:0003676//nucleic acid binding;GO:0097159//organic cyclic compound binding;GO:0046872//metal ion binding;GO:1901363//heterocyclic compound binding;GO:0043167//ion binding;GO:0036094//small molecule binding;GO:0000166//nucleotide binding;GO:1901265//nucleoside phosphate binding;GO:0005488//binding;GO:0003723//RNA binding;
101263336	2.16466	1.27009e-15	2.96356	1.34934e-32	Known_gene	1890897	1906588	NC_015445.2	0.09	0.1	0.13	0.85	0.6	0.73	0.01	0.18	0.19	0.61	0.25	0.51	2.96356	1.34934e-32	3.50361e-32	2.16466	1.27009e-15	7.93137e-15	GO:0071704//organic substance metabolic process;GO:0033554//cellular response to stress;GO:0051321//meiotic cell cycle;GO:0006259//DNA metabolic process;GO:1901360//organic cyclic compound metabolic process;GO:0006807//nitrogen compound metabolic process;GO:1903046//meiotic cell cycle process;GO:0044238//primary metabolic process;GO:0043170//macromolecule metabolic process;GO:0044260//cellular ma…	K08740//DNA mismatch repair protein MSH4;K08740//DNA mismatch repair protein MSH4;K08740//DNA mismatch repair protein MSH4;K08740//DNA mismatch repair protein MSH4
101263321	4.19163	0.000419996	2.84808	0.000290696	Known_gene	56618629	56625678	NC_015442.2	0	0.01	0	0.03	0.02	0.05	0	0	0	0.04	0.02	0.01	2.84808	0.000290696	0.0013216	4.19163	0.000419996	0.00363028		K13453//disease resistance protein+ko04626//Plant-pathogen interaction;K13457//disease resistance protein RPM1+ko04626//Plant-pathogen interaction
101263320	3.70354	0	3.51614	0	Known_gene	63559667	63565811	NC_015442.2	19.38	14.62	18.36	230.68	170.68	197.32	15.51	16.7	16.91	226.39	192.78	221.85	3.51614	0	0	3.70354	0	0	GO:0006457//protein folding;GO:0009987//cellular process;GO:0042026//protein refolding;GO:0005737//cytoplasm;GO:0005623//cell;GO:0044464//cell part;GO:0005622//intracellular;GO:0044424//intracellular part;GO:0043167//ion binding;GO:1901363//heterocyclic compound binding;GO:1901265//nucleoside phosphate binding;GO:0017076//purine nucleotide binding;GO:0000166//nucleotide binding;GO:0030554//adenyl…	K04077//chaperonin GroEL+ko03018//RNA degradation;K04077//chaperonin GroEL+ko03018//RNA degradation
101263284	4.05953	5.52607e-52	3.56429	2.76353e-38	Known_gene	2383791	2386464	NC_015440.2	0.09	0.08	0.04	0.97	0.57	0.81	0.03	0.08	0.09	1.04	0.79	1.48	3.56429	2.76353e-38	6.74093e-38	4.05953	5.52607e-52	2.19617e-51		K10683//BRCA1-associated RING domain protein 1+ko03440//Homologous recombination;K17285//selenium-binding protein 1
101263280	3.05292	1.03578e-61	3.22686	5.17911e-99	Known_gene	55273657	55277872	NC_015448.2	0.81	0.49	0.46	4.63	7.1	4.82	0.43	0.42	0.55	3.94	3.49	4.24	3.22686	5.17911e-99	7.65877e-99	3.05292	1.03578e-61	3.75926e-61		K17783//mitochondrial FAD-linked sulfhydryl oxidase [EC:1.8.3.2]
101263276	2.17841	2.87134e-70	2.71844	3.93303e-127	Known_gene	50337240	50347061	NC_015448.2	0.75	1.11	0.96	6.26	3.39	4.85	1.1	1.11	0.91	4.01	3.47	3.82	2.71844	3.93303e-127	4.94984e-127	2.17841	2.87134e-70	9.71821e-70	GO:1901264//carbohydrate derivative transport;GO:0071702//organic substance transport;GO:0055085//transmembrane transport;GO:0051234//establishment of localization;GO:0051179//localization;GO:0015931//nucleobase-containing compound transport;GO:0006810//transport;GO:0015780//nucleotide-sugar transmembrane transport;GO:0071705//nitrogen compound transport;GO:0044425//membrane part;GO:0031224//intr…	K15356//GDP-mannose transporter;K15356//GDP-mannose transporter;K15356//GDP-mannose transporter;K15356//GDP-mannose transporter;K15356//GDP-mannose transporter;K15356//GDP-mannose transporter
101263275	3.47591	1.09243e-132	3.68606	7.66169e-198	Known_gene	47291101	47294277	NC_015448.2	0.49	0.27	0.49	6.31	4.95	5.71	0.31	0.42	0.38	4.75	3.88	3.74	3.68606	7.66169e-198	7.04068e-198	3.47591	1.09243e-132	2.46173e-132	GO:0090304//nucleic acid metabolic process;GO:0071704//organic substance metabolic process;GO:0010467//gene expression;GO:0016070//RNA metabolic process;GO:0006807//nitrogen compound metabolic process;GO:0006351//transcription, DNA-templated;GO:0044260//cellular macromolecule metabolic process;GO:0034641//cellular nitrogen compound metabolic process;GO:0043170//macromolecule metabolic process;GO:…	K11253//histone H3;K12126//phytochrome-interacting factor 3+ko04712//Circadian rhythm - plant+ko04075//Plant hormone signal transduction;K12126//phytochrome-interacting factor 3+ko04712//Circadian rhythm - plant+ko04075//Plant hormone signal transduction;K12126//phytochrome-interacting factor 3+ko04712//Circadian rhythm - plant+ko04075//Plant hormone signal transduction;K12126//phytochrome-intera…
101263273	4.77659	2.99229e-05	5.36265	7.20015e-07	Known_gene	37687068	37688024	NC_015439.2	0	0	0	0.28	0.36	0.17	0	0	0	0.13	0.18	0.28	5.36265	7.20015e-07	2.95032e-06	4.77659	2.99229e-05	0.000244329
101263259	7.40711	4.9599e-20	3.13876	2.32018e-26	Known_gene	95790641	95793725	NC_015438.2	0.06	0.2	0.08	0.58	0.89	1.58	0	0	0	0.74	0.51	0.62	3.13876	2.32018e-26	6.49459e-26	7.40711	4.9599e-20	2.88292e-19		K16297//serine carboxypeptidase-like clade II [EC:3.4.16.-]
101263249	2.76841	0	2.59897	0	Known_gene	71038342	71041772	NC_015446.2	9.52	7.08	7.71	49.16	45.27	53.66	7.29	6.45	6.43	54.2	41.78	41.07	2.59897	0	0	2.76841	0	0		K20121//formin-binding protein 1
101263220	2.10547	1.02211e-95	2.46746	1.24042e-160	Known_gene	42216103	42220739	NC_015443.2	1.89	3.21	2.95	15.24	14.14	15.25	3.23	2.71	2.08	10.07	12.37	12.54	2.46746	1.24042e-160	1.31758e-160	2.10547	1.02211e-95	2.88265e-95
101263218	3.74963	2.8385e-25	3.26779	4.95735e-21	Known_gene	46616395	46624465	NC_015443.2	0.02	0.07	0.03	0.34	0.43	0.51	0.06	0.01	0.04	0.5	0.53	0.47	3.26779	4.95735e-21	1.50352e-20	3.74963	2.8385e-25	1.53202e-24
101263189	2.11386	0	2.04175	0	Known_gene	8936028	8948318	NC_015449.2	3.5	5.62	3.93	18.43	15.61	19.8	3.61	4.29	5.2	16.35	22.32	18.16	2.04175	0	0	2.11386	0	0		K15191//La-related protein 7
101263173	2.18791	0	2.06935	0	Known_gene	62526689	62534058	NC_015447.2	10.55	9.52	7.61	30.51	46.56	39.33	9.45	9.55	8.24	49.29	32.11	43.44	2.06935	0	0	2.18791	0	0	GO:0019684//photosynthesis, light reaction;GO:0009628//response to abiotic stimulus;GO:0006807//nitrogen compound metabolic process;GO:0043170//macromolecule metabolic process;GO:0009668//plastid membrane organization;GO:0043933//macromolecular complex subunit organization;GO:0060359//response to ammonium ion;GO:0065003//macromolecular complex assembly;GO:0006970//response to osmotic stress;GO:00…	K00275//pyridoxamine 5'-phosphate oxidase [EC:1.4.3.5]+ko00750//Vitamin B6 metabolism+ko01100//Metabolic pathways
101263164	2.48124	0	2.3373	0	Known_gene	1623485	1627148	NC_015447.2	14.07	13.71	14.56	67.18	78.03	69.67	9.64	13.57	12.24	70.17	62.98	65.77	2.3373	0	0	2.48124	0	0		K00434//L-ascorbate peroxidase [EC:1.11.1.11]+ko00053//Ascorbate and aldarate metabolism+ko00480//Glutathione metabolism;K00655//1-acyl-sn-glycerol-3-phosphate acyltransferase [EC:2.3.1.51]+ko01100//Metabolic pathways+ko01110//Biosynthesis of secondary metabolites+ko00564//Glycerophospholipid metabolism+ko00561//Glycerolipid metabolism
101263144	3.01693	0	2.21162	2.36981e-271	Known_gene	44373	50092	NC_015438.2	2.36	2.76	2.79	14.04	9.79	12.23	2.85	2.44	2.42	16.76	26.71	18.56	2.21162	2.36981e-271	1.70399e-271	3.01693	0	0	GO:0019538//protein metabolic process;GO:0036211//protein modification process;GO:0043412//macromolecule modification;GO:0071704//organic substance metabolic process;GO:0009987//cellular process;GO:1901564//organonitrogen compound metabolic process;GO:0006796//phosphate-containing compound metabolic process;GO:0006468//protein phosphorylation;GO:0044260//cellular macromolecule metabolic process;G…	K16279//E3 ubiquitin-protein ligase KEG [EC:2.7.11.1 2.3.2.27];K16279//E3 ubiquitin-protein ligase KEG [EC:2.7.11.1 2.3.2.27]
101263123	4.79704	0	3.85779	0	Known_gene	44239397	44242863	NC_015443.2	1.58	2.29	3.12	27.9	23.04	50.01	1.11	2.46	2.68	61.1	46.6	68.04	3.85779	0	0	4.79704	0	0	GO:0070647//protein modification by small protein conjugation or removal;GO:0031323//regulation of cellular metabolic process;GO:0009057//macromolecule catabolic process;GO:0051246//regulation of protein metabolic process;GO:0043161//proteasome-mediated ubiquitin-dependent protein catabolic process;GO:0010468//regulation of gene expression;GO:0032446//protein modification by small protein conjuga…	K00517//;K10523//speckle-type POZ protein;K02987//small subunit ribosomal protein S4e+ko03010//Ribosome
101263112	2.72462	1.13213e-169	3.02176	1.23237e-181	Known_gene	66223999	66228187	NC_015441.2	2.23	1	1.77	11.98	16.88	11.94	1.41	3.38	2.09	14.51	17.94	13.33	3.02176	1.23237e-181	1.19923e-181	2.72462	1.13213e-169	2.13096e-169	GO:0044425//membrane part;GO:0016020//membrane;GO:0031224//intrinsic component of membrane;GO:0016021//integral component of membrane;
101263087	2.7731	1.8054e-70	2.47165	8.41027e-61	Known_gene	4802191	4824649	NC_015449.2	0.39	0.28	0.22	1.25	1.78	1.79	0.4	0.19	0.22	2.05	1.47	1.75	2.47165	8.41027e-61	1.65186e-60	2.7731	1.8054e-70	6.0974e-70		K04424//sterile alpha motif and leucine zipper containing kinase AZK [EC:2.7.11.25];K14510//serine/threonine-protein kinase CTR1 [EC:2.7.11.1]+ko04016//MAPK signaling pathway - plant+ko04075//Plant hormone signal transduction;K04427//mitogen-activated protein kinase kinase kinase 7 [EC:2.7.11.25];K04424//sterile alpha motif and leucine zipper containing kinase AZK [EC:2.7.11.25]
101263078	4.18158	2.18432e-35	2.65454	2.50243e-32	Known_gene	40549369	40550952	NC_015439.2	0.3	0.21	0.24	1.5	1.55	1.68	0.12	0.05	0.05	1.46	1.29	1.05	2.65454	2.50243e-32	6.51758e-32	4.18158	2.18432e-35	1.03522e-34
101263075	3.24957	0	2.42452	0	Known_gene	43330574	43335762	NC_015439.2	4.82	2.92	2.27	21.49	13.24	18.75	2.14	1.64	2.29	15.55	22.68	19.6	2.42452	0	0	3.24957	0	0		K13172//serine/arginine repetitive matrix protein 2;K09566//peptidyl-prolyl isomerase G (cyclophilin G) [EC:5.2.1.8];K12472//epidermal growth factor receptor substrate 15+ko04144//Endocytosis
101263069	2.28428	3.44448e-30	2.26188	3.59243e-50	Known_gene	310185	317036	NC_015448.2	0.6	0.83	0.62	3.51	3.78	2.48	0.35	0.44	0.45	2.03	1.92	2.17	2.26188	3.59243e-50	7.81453e-50	2.28428	3.44448e-30	1.73997e-29
[truncated: 1,919 more rows]
