# Supplementary material for: Identification of heat-tolerance QTLs and high-temperature stress-responsive genes through conventional QTL mapping, QTL-seq and RNA-seq in tomato
Source: BMC Plant Biol. 2019 Sep 11;19:398. doi: 10.1186/s12870-019-2008-3 (PMC6739936; doi:10.1186/s12870-019-2008-3)
Supplement: Supplementary file 7 — Table S7. The specific DEGs of LA1698 in RNA-seq. (XLSX 271 kb) [file 12870_2019_2008_MOESM7_ESM.xlsx]

## Sheet: Sheet1
Gene ID	log2(LA2093_4/LA2093_0)	Qvalue(LA2093_0-vs-LA2093_4)	log2(LA1698_4/LA1698_0)	Qvalue(LA1698_0-vs-LA1698_4)	Gene Type	Start	End	Chr	LA1698_0_1 FPKM	LA1698_0_2 FPKM	LA1698_0_3 FPKM	LA1698_4_1 FPKM	LA1698_4_2 FPKM	LA1698_4_3 FPKM	LA2093_0_1 FPKM	LA2093_0_2 FPKM	LA2093_0_3 FPKM	LA2093_4_1 FPKM	LA2093_4_2 FPKM	LA2093_4_3 FPKM	log2(LA1698_4/LA1698_0)	Qvalue(LA1698_0-vs-LA1698_4)	Pvalue(LA1698_0-vs-LA1698_4)	log2(LA2093_4/LA2093_0)	Qvalue(LA2093_0-vs-LA2093_4)	Pvalue(LA2093_0-vs-LA2093_4)	GO	Kegg Orthology
BGI_novel_G000849	0.0174746	0.0854037	3.69836	3.33732e-07	Novel_gene	525	1219	NW_004195006.1	0.05	0	0.05	0.66	0.24	0.44	1.49	1.5	1.85	1.55	1.5	1.96	3.69836	3.33732e-07	1.35208e-06	0.0174746	0.0854037	0.936617
BGI_novel_G000817			2.02258	1.1101e-10	Novel_gene	46978728	46979812	NC_015449.2	0.1	0.13	0.4	0.99	0.23	1.4	0	0	0	0	0	0	2.02258	1.1101e-10	4.09637e-10					K10393//kinesin family member 2/24;K16296//serine carboxypeptidase-like clade I [EC:3.4.16.-];K08235//xyloglucan:xyloglucosyl transferase [EC:2.4.1.207];K11600//exosome complex component RRP41+ko03018//RNA degradation
BGI_novel_G000816			8.84808	1.48422e-45	Novel_gene	46394684	46396411	NC_015449.2	0	0	0	1.63	1.29	1.59	0	0	0	0	0	0	8.84808	1.48422e-45	3.35918e-45
BGI_novel_G000815			11.4617	1.03069e-181	Novel_gene	46391860	46394436	NC_015449.2	0	0	0	6.78	6.04	5.4	0	0	0	0	0	0	11.4617	1.03069e-181	1.0027e-181					K01051//pectinesterase [EC:3.1.1.11]+ko00040//Pentose and glucuronate interconversions+ko01100//Metabolic pathways
BGI_novel_G000810	0.507792	3.45018e-06	2.23805	2.10718e-23	Novel_gene	40476905	40503496	NC_015449.2	0.69	0	0	1.89	0.32	1.01	1.92	0.86	2.02	2.32	2.13	2.39	2.23805	2.10718e-23	6.15912e-23	0.507792	3.45018e-06	2.71126e-05	GO:0071702//organic substance transport;GO:0051179//localization;GO:0015833//peptide transport;GO:0071705//nitrogen compound transport;GO:0051234//establishment of localization;GO:0042886//amide transport;GO:0006857//oligopeptide transport;GO:0006810//transport;GO:0031224//intrinsic component of membrane;GO:0044425//membrane part;GO:0016021//integral component of membrane;GO:0016020//membrane;GO:…	K14638//solute carrier family 15 (peptide/histidine transporter), member 3/4
BGI_novel_G000794	0.842375	5.92416e-33	2.54472	1.452e-283	Novel_gene	21960378	21966779	NC_015449.2	0.43	0.83	0.54	4.8	2.26	3.39	1.09	1.13	1.24	2.4	1.7	2.1	2.54472	1.452e-283	1.00413e-283	0.842375	5.92416e-33	2.88493e-32
BGI_novel_G000744			2.85771	5.95937e-75	Novel_gene	20516557	20521479	NC_015448.2	0.15	0.25	0.05	1.45	1.01	0.75	0	0	0	0	0	0	2.85771	5.95937e-75	1.04349e-74				GO:0003677//DNA binding;GO:0097159//organic cyclic compound binding;GO:1901363//heterocyclic compound binding;GO:0005515//protein binding;GO:0003676//nucleic acid binding;GO:0005488//binding;GO:0046983//protein dimerization activity;	K10398//kinesin family member 11;K04733//interleukin-1 receptor-associated kinase 4 [EC:2.7.11.1];K11866//STAM-binding protein [EC:3.4.19.12]+ko04144//Endocytosis;K20799//BRISC complex subunit Abro1
BGI_novel_G000740	1.18983	0.0168596	9.66603	7.98665e-71	Novel_gene	20516557	20521464	NC_015448.2	0	0	0	1.06	0.96	1.35	0.01	0.01	0.02	0.04	0.02	0.01	9.66603	7.98665e-71	1.44348e-70	1.18983	0.0168596	0.165104	GO:1901363//heterocyclic compound binding;GO:0097159//organic cyclic compound binding;GO:0046983//protein dimerization activity;GO:0005488//binding;GO:0003676//nucleic acid binding;GO:0003677//DNA binding;GO:0005515//protein binding;	K10398//kinesin family member 11;K04733//interleukin-1 receptor-associated kinase 4 [EC:2.7.11.1];K11866//STAM-binding protein [EC:3.4.19.12]+ko04144//Endocytosis;K20799//BRISC complex subunit Abro1
BGI_novel_G000715			6.74116	2.51e-14	Novel_gene	64099842	64100558	NC_015447.2	0	0	0	0.55	1.01	1.12	0	0	0	0	0	0	6.74116	2.51e-14	8.57192e-14				GO:0097159//organic cyclic compound binding;GO:0003677//DNA binding;GO:0003676//nucleic acid binding;GO:0005488//binding;GO:1901363//heterocyclic compound binding;
BGI_novel_G000712			9.26062	5.81098e-57	Novel_gene	61674842	61678066	NC_015447.2	0	0	0	2.13	1.68	1.19	0	0	0	0	0	0	9.26062	5.81098e-57	1.18496e-56				GO:0097159//organic cyclic compound binding;GO:0003677//DNA binding;GO:0005488//binding;GO:0046983//protein dimerization activity;GO:0005515//protein binding;GO:0003676//nucleic acid binding;GO:1901363//heterocyclic compound binding;	K04733//interleukin-1 receptor-associated kinase 4 [EC:2.7.11.1];K10398//kinesin family member 11;K11866//STAM-binding protein [EC:3.4.19.12]+ko04144//Endocytosis;K20799//BRISC complex subunit Abro1;K21026//acetylajmaline esterase [EC:3.1.1.80]+ko00901//Indole alkaloid biosynthesis+ko01110//Biosynthesis of secondary metabolites
BGI_novel_G000707			3.77408	1.45971e-07	Novel_gene	59454403	59454784	NC_015447.2	0	0	0.19	0.86	0.32	1.65	0	0	0	0	0	0	3.77408	1.45971e-07	5.85366e-07
BGI_novel_G000704			4.38725	9.29569e-24	Novel_gene	56860590	56861476	NC_015447.2	0.06	0	0.12	2.23	0.59	1.08	0	0	0	0	0	0	4.38725	9.29569e-24	2.70274e-23
BGI_novel_G000703	-0.393333	0.0628951	2.96305	2.02494e-41	Novel_gene	56656676	56659971	NC_015447.2	0.03	0.23	0.06	1.08	0.25	1.12	0.03	0.02	0.01	0.01	0.01	0.03	2.96305	2.02494e-41	4.76283e-41	-0.393333	0.0628951	0.669255		K00799//glutathione S-transferase [EC:2.5.1.18]+ko00480//Glutathione metabolism
BGI_novel_G000686	2.75479	0.00379223	7.33056	8.26681e-20	Novel_gene	50090163	50093657	NC_015447.2	0	0	0	0	0.85	1.06	0	0.02	0	0.05	0	0.13	7.33056	8.26681e-20	2.56271e-19	2.75479	0.00379223	0.0350716	GO:0008152//metabolic process;GO:0044249//cellular biosynthetic process;GO:1901360//organic cyclic compound metabolic process;GO:0009058//biosynthetic process;GO:0043170//macromolecule metabolic process;GO:0044271//cellular nitrogen compound biosynthetic process;GO:0006139//nucleobase-containing compound metabolic process;GO:0006351//transcription, DNA-templated;GO:0009059//macromolecule biosynth…	K03025//DNA-directed RNA polymerase III subunit RPC6+ko00230//Purine metabolism+ko03020//RNA polymerase+ko01100//Metabolic pathways+ko00240//Pyrimidine metabolism
BGI_novel_G000643	0.871428	8.59316e-10	2.36105	5.86699e-110	Novel_gene	61926257	61930303	NC_015446.2	0.37	0.79	0.51	2.51	2.5	3.57	0.2	0.2	1.14	0.62	1.74	0.32	2.36105	5.86699e-110	8.13234e-110	0.871428	8.59316e-10	6.04857e-09	GO:0006950//response to stress;GO:0006952//defense response;GO:0050896//response to stimulus;GO:1901265//nucleoside phosphate binding;GO:0000166//nucleotide binding;GO:0097159//organic cyclic compound binding;GO:1901363//heterocyclic compound binding;GO:0032553//ribonucleotide binding;GO:0032555//purine ribonucleotide binding;GO:0017076//purine nucleotide binding;GO:0043168//anion binding;GO:0030…	K19613//leucine-rich repeat protein SHOC2
BGI_novel_G000631			12.3256	3.62875e-282	Novel_gene	59769017	59772170	NC_015446.2	0	0	0	11.36	11.41	14.38	0	0	0	0	0	0	12.3256	3.62875e-282	2.51843e-282					K04733//interleukin-1 receptor-associated kinase 4 [EC:2.7.11.1]
BGI_novel_G000616	0.721976	1.78587e-08	2.25579	3.37373e-81	Novel_gene	54165651	54170511	NC_015446.2	0.81	0	0.97	4.53	1.84	2.18	0.56	1.04	0.88	1.3	1.31	1.54	2.25579	3.37373e-81	5.61612e-81	0.721976	1.78587e-08	1.30188e-07	GO:0005694//chromosome;GO:0043226//organelle;GO:0044464//cell part;GO:0000785//chromatin;GO:0044424//intracellular part;GO:0043229//intracellular organelle;GO:0000786//nucleosome;GO:0043227//membrane-bounded organelle;GO:0044425//membrane part;GO:0044446//intracellular organelle part;GO:0032991//macromolecular complex;GO:0016021//integral component of membrane;GO:0016020//membrane;GO:0043231//int…	K11253//histone H3
BGI_novel_G000599	3.8965	0.00114893	5.22262	2.13036e-06	Novel_gene	15532082	15535245	NC_015446.2	0	0	0	0	0	0.21	0	0	0	0.08	0	0	5.22262	2.13036e-06	8.86875e-06	3.8965	0.00114893	0.0101985	GO:0006139//nucleobase-containing compound metabolic process;GO:0034641//cellular nitrogen compound metabolic process;GO:0090304//nucleic acid metabolic process;GO:1901360//organic cyclic compound metabolic process;GO:0044238//primary metabolic process;GO:0071704//organic substance metabolic process;GO:0006725//cellular aromatic compound metabolic process;GO:0015074//DNA integration;GO:0009987//c…
BGI_novel_G000597			3.47958	6.61624e-74	Novel_gene	15153604	15158873	NC_015446.2	0.09	0.05	0.07	0.87	0.48	1.06	0	0	0.01	0	0	0	3.47958	6.61624e-74	1.16778e-73
BGI_novel_G000596			2.87064	3.79183e-20	Novel_gene	15153604	15157037	NC_015446.2	0.22	0.06	0.08	0.44	0.7	1.51	0	0	0	0.02	0.03	0.03	2.87064	3.79183e-20	1.16775e-19
BGI_novel_G000564			5.36265	1.06246e-11	Novel_gene	56834758	56835405	NC_015445.2	0	0.06	0	0.45	0.45	1.43	0	0	0	0.12	0	0.08	5.36265	1.06246e-11	3.8332e-11				GO:0044425//membrane part;GO:0031224//intrinsic component of membrane;GO:0016021//integral component of membrane;GO:0016020//membrane;
BGI_novel_G000561			2.44727	2.7376e-05	Novel_gene	54964514	54964914	NC_015445.2	0.23	0.21	0	0.89	0.23	1.26	0	0	0	0	0	0	2.44727	2.7376e-05	0.000118905					K12448//UDP-arabinose 4-epimerase [EC:5.1.3.5]+ko00520//Amino sugar and nucleotide sugar metabolism+ko01100//Metabolic pathways
BGI_novel_G000548	0.819804	0.000234702	2.01596	1.80259e-11	Novel_gene	48435720	48436166	NC_015445.2	0.47	0.39	0.97	3.06	2.05	2.44	2.37	0.75	0.97	1.33	3.61	2.56	2.01596	1.80259e-11	6.5387e-11	0.819804	0.000234702	0.00200036	GO:0005488//binding;GO:0046983//protein dimerization activity;GO:0005515//protein binding;	K11866//STAM-binding protein [EC:3.4.19.12]+ko04144//Endocytosis;K10398//kinesin family member 11
BGI_novel_G000522	0.874495	1.69986e-36	3.14381	4.24288e-215	Novel_gene	61046871	61050105	NC_015444.2	0.31	0.43	0.69	4.34	3.52	4.95	1.51	2.42	3.19	4.54	4.08	4.4	3.14381	4.24288e-215	3.66331e-215	0.874495	1.69986e-36	7.94792e-36	GO:0016020//membrane;GO:0031224//intrinsic component of membrane;GO:0016021//integral component of membrane;GO:0044425//membrane part;
BGI_novel_G000521			5.01892	8.82617e-06	Novel_gene	60638475	60639283	NC_015444.2	0	0	0	0.69	0	0	0	0	0	0	0.16	0	5.01892	8.82617e-06	3.76124e-05				GO:0016020//membrane;GO:0031224//intrinsic component of membrane;GO:0044425//membrane part;GO:0016021//integral component of membrane;GO:0004497//monooxygenase activity;GO:0097159//organic cyclic compound binding;GO:0016491//oxidoreductase activity;GO:0005488//binding;GO:0043169//cation binding;GO:1901363//heterocyclic compound binding;GO:0016705//oxidoreductase activity, acting on paired donors,…	K07428//cytochrome P450 family 4 subfamily X [EC:1.14.14.1]
BGI_novel_G000480	0.21025	0.0130668	2.30022	1.46431e-57	Novel_gene	7463890	7481281	NC_015444.2	0.43	0.25	0.62	2.26	1.59	2.64	1.37	1.04	0.8	1.15	1.15	1.51	2.30022	1.46431e-57	2.96745e-57	0.21025	0.0130668	0.126615	GO:0046907//intracellular transport;GO:0045184//establishment of protein localization;GO:0070727//cellular macromolecule localization;GO:0015031//protein transport;GO:0051234//establishment of localization;GO:0006886//intracellular protein transport;GO:0042886//amide transport;GO:0015833//peptide transport;GO:0071705//nitrogen compound transport;GO:0033036//macromolecule localization;GO:0051649//…	K20290//conserved oligomeric Golgi complex subunit 3
BGI_novel_G000479	-0.503413	0.0412281	8.85181	1.19973e-45	Novel_gene	7463890	7476858	NC_015444.2	0	0	0	1.76	0.17	0.33	0	0	0.14	0.09	0	0	8.85181	1.19973e-45	2.71235e-45	-0.503413	0.0412281	0.423824	GO:0033036//macromolecule localization;GO:0015031//protein transport;GO:0006886//intracellular protein transport;GO:0051179//localization;GO:0034613//cellular protein localization;GO:0046907//intracellular transport;GO:0051649//establishment of localization in cell;GO:0051234//establishment of localization;GO:0045184//establishment of protein localization;GO:0042886//amide transport;GO:0071705//n…	K20290//conserved oligomeric Golgi complex subunit 3
BGI_novel_G000476	0.522518	2.79726e-07	2.57884	2.66676e-61	Novel_gene	7463890	7472142	NC_015444.2	0	0.62	0.45	3.39	0.59	2.42	1.48	2.47	0.77	3.18	0.64	3.18	2.57884	2.66676e-61	5.21506e-61	0.522518	2.79726e-07	2.11998e-06	GO:0051234//establishment of localization;GO:0045184//establishment of protein localization;GO:0051179//localization;GO:0006810//transport;GO:0015833//peptide transport;GO:0034613//cellular protein localization;GO:0046907//intracellular transport;GO:0015031//protein transport;GO:0071705//nitrogen compound transport;GO:0070727//cellular macromolecule localization;GO:0051649//establishment of local…	K20290//conserved oligomeric Golgi complex subunit 3
BGI_novel_G000386	-1.0563	0.00726361	2.76319	1.87387e-12	Novel_gene	27011377	27012843	NC_015442.2	0.05	0.07	0.11	0.28	0.9	0.4	0.26	0.07	0.12	0.1	0.1	0	2.76319	1.87387e-12	6.65762e-12	-1.0563	0.00726361	0.0687814
BGI_novel_G000385	-0.2691	0.0154294	3.06062	6.64696e-40	Novel_gene	26986344	26988997	NC_015442.2	0.09	0.14	0.11	1.02	1.19	0.6	0.59	0.04	1.21	0.48	0.38	0.67	3.06062	6.64696e-40	1.59065e-39	-0.2691	0.0154294	0.150642		K01303//acylaminoacyl-peptidase [EC:3.4.19.1]
BGI_novel_G000383			4.29471	0.000406938	Novel_gene	26555277	26555493	NC_015442.2	0	0	0	0.64	0	1.48	0	0	0	0.43	0	0	4.29471	0.000406938	0.00186473
BGI_novel_G000373	0.934178	2.50923e-08	8.48706	2.04929e-37	Novel_gene	16034643	16038316	NC_015442.2	0	0	0	1.58	0.95	1.36	2.2	0	0	0.89	3.16	0	8.48706	2.04929e-37	5.05112e-37	0.934178	2.50923e-08	1.83829e-07	GO:0044425//membrane part;GO:0031224//intrinsic component of membrane;GO:0016020//membrane;GO:0016021//integral component of membrane;GO:0004175//endopeptidase activity;GO:0046872//metal ion binding;GO:0008233//peptidase activity;GO:0070011//peptidase activity, acting on L-amino acid peptides;GO:0017171//serine hydrolase activity;GO:0008236//serine-type peptidase activity;GO:0043167//ion binding;…	K09651//rhomboid domain-containing protein 1 [EC:3.4.21.-]
BGI_novel_G000355	0.19163	0.0844561	2.14309	1.22527e-10	Novel_gene	2845693	2847276	NC_015442.2	0.29	0	0.39	1.07	1.04	0.97	0	0	0.04	0	0.05	0	2.14309	1.22527e-10	4.52675e-10	0.19163	0.0844561	0.925088	GO:0031224//intrinsic component of membrane;GO:0044425//membrane part;GO:0016021//integral component of membrane;GO:0016020//membrane;GO:0005215//transporter activity;GO:0022804//active transmembrane transporter activity;GO:0022857//transmembrane transporter activity;GO:0015238//drug transmembrane transporter activity;GO:0015297//antiporter activity;GO:0015291//secondary active transmembrane tran…	K03327//multidrug resistance protein, MATE family
BGI_novel_G000339	0.820263	7.60675e-15	2.32796	2.01663e-65	Novel_gene	64973172	64976423	NC_015441.2	0.11	0.46	0.68	2.49	1.24	2.66	1.11	1.11	1.44	2	2.26	2.24	2.32796	2.01663e-65	3.80061e-65	0.820263	7.60675e-15	4.82304e-14	GO:0003993//acid phosphatase activity;GO:0046872//metal ion binding;GO:0016787//hydrolase activity;GO:0043167//ion binding;GO:0016788//hydrolase activity, acting on ester bonds;GO:0005488//binding;GO:0003824//catalytic activity;GO:0042578//phosphoric ester hydrolase activity;GO:0043169//cation binding;GO:0016791//phosphatase activity;	K14407//cleavage stimulation factor subunit 2+ko03015//mRNA surveillance pathway;K15400//omega-hydroxypalmitate O-feruloyl transferase [EC:2.3.1.188]+ko00073//Cutin, suberine and wax biosynthesis
BGI_novel_G000336			7.68111	4.97899e-24	Novel_gene	64412906	64416346	NC_015441.2	0	0	0	0.23	0.69	0.16	0	0	0	0	0	0	7.68111	4.97899e-24	1.4419e-23				GO:0071704//organic substance metabolic process;GO:0036211//protein modification process;GO:0000338//protein deneddylation;GO:0044238//primary metabolic process;GO:0006807//nitrogen compound metabolic process;GO:0070647//protein modification by small protein conjugation or removal;GO:0044237//cellular metabolic process;GO:0006464//cellular protein modification process;GO:0070646//protein modifica…	K12178//COP9 signalosome complex subunit 4
BGI_novel_G000277	0.583067	2.56065e-14	2.48327	7.84186e-38	Novel_gene	5177562	5183039	NC_015441.2	0.17	0	0.49	1.1	1.07	1.69	3.08	2.31	3.29	6.36	2.39	4.1	2.48327	7.84186e-38	1.92253e-37	0.583067	2.56065e-14	1.63908e-13	GO:0031224//intrinsic component of membrane;GO:0016020//membrane;GO:0016021//integral component of membrane;GO:0044425//membrane part;	K01988//lactosylceramide 4-alpha-galactosyltransferase [EC:2.4.1.228]+ko00603//Glycosphingolipid biosynthesis - globo and isoglobo series+ko00601//Glycosphingolipid biosynthesis - lacto and neolacto series+ko01100//Metabolic pathways
BGI_novel_G000247			2.08885	1.43414e-37	Novel_gene	56377596	56400953	NC_015440.2	0.6	0.49	0.56	1.89	2.44	2.74	0	0	0	0	0	0	2.08885	1.43414e-37	3.5274e-37				GO:0016491//oxidoreductase activity;GO:0003824//catalytic activity;	K00344//NADPH2:quinone reductase [EC:1.6.5.5]
BGI_novel_G000231			8.80937	1.32081e-44	Novel_gene	51610721	51617081	NC_015440.2	0	0	0	1.49	0	1.09	0	0	0	0	0	0.03	8.80937	1.32081e-44	3.01514e-44					K17087//transmembrane 9 superfamily member 3;K01537//Ca2+-transporting ATPase [EC:3.6.3.8]
BGI_novel_G000207	-0.0817123	0.0710509	2.41881	7.09899e-136	Novel_gene	12141694	12150852	NC_015440.2	0.16	0.28	0.25	1.52	0.97	1.17	0.08	0.07	0.08	0.05	0.07	0.11	2.41881	7.09899e-136	8.54781e-136	-0.0817123	0.0710509	0.761115		K10760//adenylate dimethylallyltransferase (cytokinin synthase) [EC:2.5.1.27 2.5.1.112]+ko00908//Zeatin biosynthesis+ko01100//Metabolic pathways+ko01110//Biosynthesis of secondary metabolites
BGI_novel_G000194			3.35081	0	Novel_gene	3987360	3989775	NC_015440.2	0.3	0.88	1.35	9.46	7.32	9.25	0	0	0	0	0	0.02	3.35081	0	0				GO:0043170//macromolecule metabolic process;GO:0034641//cellular nitrogen compound metabolic process;GO:0008152//metabolic process;GO:0006725//cellular aromatic compound metabolic process;GO:0090304//nucleic acid metabolic process;GO:0044238//primary metabolic process;GO:0046483//heterocycle metabolic process;GO:0006139//nucleobase-containing compound metabolic process;GO:0009451//RNA modificatio…
BGI_novel_G000190			8.71357	2.45007e-42	Novel_gene	53648407	53657422	NC_015439.2	0	0	0	0	1.23	0	0	0	0	0	0	0	8.71357	2.45007e-42	5.7055e-42					K03063//26S proteasome regulatory subunit T3+ko03050//Proteasome
BGI_novel_G000140			3.6625	5.61117e-74	Novel_gene	31210701	31212690	NC_015439.2	0.24	0.14	0.12	2.89	1.63	1.69	0	0	0	0	0.02	0	3.6625	5.61117e-74	9.89769e-74					K15255//ATP-dependent DNA helicase PIF1 [EC:3.6.4.12];K07466//replication factor A1+ko03440//Homologous recombination+ko03420//Nucleotide excision repair+ko03030//DNA replication+ko03430//Mismatch repair
BGI_novel_G000098	1.51356	0.0189663	3.68458	3.85956e-07	Novel_gene	88939625	88940198	NC_015438.2	0	0.21	0	0.53	1.27	0.9	0	0.21	0	0.56	0	0	3.68458	3.85956e-07	1.56737e-06	1.51356	0.0189663	0.186618	GO:0097159//organic cyclic compound binding;GO:0017076//purine nucleotide binding;GO:0005524//ATP binding;GO:0032559//adenyl ribonucleotide binding;GO:0016772//transferase activity, transferring phosphorus-containing groups;GO:0032555//purine ribonucleotide binding;GO:0043167//ion binding;GO:0003824//catalytic activity;GO:0016301//kinase activity;GO:0016773//phosphotransferase activity, alcohol g…	K13429//chitin elicitor receptor kinase 1+ko04626//Plant-pathogen interaction
BGI_novel_G000088			2.35776	2.79758e-59	Novel_gene	84251499	84253916	NC_015438.2	0.26	0.49	0.46	2.2	1.48	2.58	0.01	0	0	0	0	0	2.35776	2.79758e-59	5.57934e-59
BGI_novel_G000084	0.238388	0.0592826	2.03305	3.27976e-53	Novel_gene	76906719	76909827	NC_015438.2	0.28	0.44	0.54	2.11	1.21	1.85	0.07	0.06	0.06	0.07	0.1	0.04	2.03305	3.27976e-53	6.92607e-53	0.238388	0.0592826	0.626824
BGI_novel_G000074	0.609521	8.87418e-13	2.60082	2.00118e-37	Novel_gene	71737947	71741321	NC_015438.2	0	0.9	0	1.09	2.57	1.67	4.18	1.43	4.58	3.59	3.91	8.79	2.60082	2.00118e-37	4.93201e-37	0.609521	8.87418e-13	5.84073e-12		K05275//pyridoxine 4-dehydrogenase [EC:1.1.1.65]+ko00750//Vitamin B6 metabolism+ko01100//Metabolic pathways
BGI_novel_G000066	2.99898	0.00185165	4.40996	4.32836e-16	Novel_gene	65152008	65152507	NC_015438.2	0.15	0.08	0	1.42	1.96	1.36	0	0	0.08	0.4	0.17	0	4.40996	4.32836e-16	1.43272e-15	2.99898	0.00185165	0.0166874	GO:0043167//ion binding;GO:0046872//metal ion binding;GO:1901363//heterocyclic compound binding;GO:0046914//transition metal ion binding;GO:0008270//zinc ion binding;GO:0005488//binding;GO:0043169//cation binding;GO:0003676//nucleic acid binding;GO:0097159//organic cyclic compound binding;	K00430//peroxidase [EC:1.11.1.7]+ko01100//Metabolic pathways+ko01110//Biosynthesis of secondary metabolites+ko00940//Phenylpropanoid biosynthesis;K11752//diaminohydroxyphosphoribosylaminopyrimidine deaminase / 5-amino-6-(5-phosphoribosylamino)uracil reductase [EC:3.5.4.26 1.1.1.193]+ko00740//Riboflavin metabolism+ko01100//Metabolic pathways+ko01110//Biosynthesis of secondary metabolites;K20093//D…
BGI_novel_G000063	0.0679508	0.0791463	5.37986	6.26347e-07	Novel_gene	60249983	60253192	NC_015438.2	0	0	0	0.12	0.09	0	0	0.32	0	0.21	0.11	0	5.37986	6.26347e-07	2.56048e-06	0.0679508	0.0791463	0.857135	GO:0016021//integral component of membrane;GO:0016020//membrane;GO:0031224//intrinsic component of membrane;GO:0044425//membrane part;	K01193//beta-fructofuranosidase [EC:3.2.1.26]+ko01100//Metabolic pathways+ko00052//Galactose metabolism+ko00500//Starch and sucrose metabolism;K07393//glutathionyl-hydroquinone reductase [EC:1.8.5.7]
BGI_novel_G000059			10.2216	3.53894e-95	Novel_gene	59155338	59158189	NC_015438.2	0	0	0	4	3.89	1.09	0	0	0	0	0	0.03	10.2216	3.53894e-95	5.36956e-95
BGI_novel_G000054	1.77659	0.025119	3.54852	5.32776e-20	Novel_gene	43138425	43140045	NC_015438.2	0.08	0.09	0	0.86	0.45	0.65	0	0	0.02	0	0	0.09	3.54852	5.32776e-20	1.64501e-19	1.77659	0.025119	0.251279		K18626//trichohyalin
BGI_novel_G000051			3.33761	5.49e-14	Novel_gene	31060935	31065295	NC_015438.2	0.02	0.02	0	0.36	0.02	0.1	0	0	0	0	0	0	3.33761	5.49e-14	1.88999e-13					K12251//N-carbamoylputrescine amidase [EC:3.5.1.53]+ko00330//Arginine and proline metabolism+ko01100//Metabolic pathways;K14300//nuclear pore complex protein Nup133+ko03013//RNA transport
BGI_novel_G000033	0.00307337	0.0891109	2.18757	2.91556e-13	Novel_gene	14393484	14397427	NC_015438.2	0.06	0.06	0.06	0.33	0.2	0.28	0.53	0.99	1.1	1.25	0.51	0.83	2.18757	2.91556e-13	1.01822e-12	0.00307337	0.0891109	0.979765		K03006//DNA-directed RNA polymerase II subunit RPB1 [EC:2.7.7.6]+ko00230//Purine metabolism+ko03020//RNA polymerase+ko01100//Metabolic pathways+ko00240//Pyrimidine metabolism;K16911//ATP-dependent RNA helicase DDX21 [EC:3.6.4.13]+ko01110//Biosynthesis of secondary metabolites;K12251//N-carbamoylputrescine amidase [EC:3.5.1.53]+ko00330//Arginine and proline metabolism+ko01100//Metabolic pathways
BGI_novel_G000007			7.8707	1.13028e-26	Novel_gene	95798	142878	NC_007898.3	0	0	0	1.02	0	0	0	0	0	0	0	0	7.8707	1.13028e-26	3.14832e-26				GO:0006796//phosphate-containing compound metabolic process;GO:1901360//organic cyclic compound metabolic process;GO:0006725//cellular aromatic compound metabolic process;GO:0055086//nucleobase-containing small molecule metabolic process;GO:0009126//purine nucleoside monophosphate metabolic process;GO:0009141//nucleoside triphosphate metabolic process;GO:0044238//primary metabolic process;GO:0008…	K02992//small subunit ribosomal protein S7+ko03010//Ribosome
778339	1.9286	0.00293203	3.04072	8.84814e-05	Known_gene	35569317	35573793	NC_015443.2	0	0	0.03	0.18	0.03	0.03	0	0	0.05	0.06	0.08	0.02	3.04072	8.84814e-05	0.000392851	1.9286	0.00293203	0.0267822		K08176//MFS transporter, PHS family, inorganic phosphate transporter;K08176//MFS transporter, PHS family, inorganic phosphate transporter
778236	1.41402	0.0141214	2.27776	3.21365e-06	Known_gene	52849845	52855982	NC_015439.2	0.03	0.04	0	0.09	0.1	0.15	0	0.03	0	0.04	0.02	0.01	2.27776	3.21365e-06	1.34563e-05	1.41402	0.0141214	0.137477	GO:0044267//cellular protein metabolic process;GO:0044260//cellular macromolecule metabolic process;GO:0044238//primary metabolic process;GO:0071704//organic substance metabolic process;GO:0006807//nitrogen compound metabolic process;GO:1901564//organonitrogen compound metabolic process;GO:0016310//phosphorylation;GO:0043170//macromolecule metabolic process;GO:0036211//protein modification proces…	K04733//interleukin-1 receptor-associated kinase 4 [EC:2.7.11.1]
544167	0.649499	6.47113e-20	2.08313	5.09777e-164	Known_gene	37634666	37641374	NC_015449.2	1.13	1.33	1.19	6.24	4.5	4.69	2.89	2.17	2.11	3.56	3.43	4.45	2.08313	5.09777e-164	5.34619e-164	0.649499	6.47113e-20	3.76701e-19	GO:0044238//primary metabolic process;GO:0005975//carbohydrate metabolic process;GO:0071704//organic substance metabolic process;GO:0008152//metabolic process;GO:0005622//intracellular;GO:0005737//cytoplasm;GO:0005623//cell;GO:0043229//intracellular organelle;GO:0043231//intracellular membrane-bounded organelle;GO:0044464//cell part;GO:0044444//cytoplasmic part;GO:0005773//vacuole;GO:0044424//int…	K12309//beta-galactosidase [EC:3.2.1.23]+ko00600//Sphingolipid metabolism+ko00604//Glycosphingolipid biosynthesis - ganglio series+ko00531//Glycosaminoglycan degradation+ko00511//Other glycan degradation+ko01100//Metabolic pathways+ko00052//Galactose metabolism
544124	0.280635	0.0146205	2.00614	9.59417e-42	Known_gene	2062325	2071146	NC_015442.2	0.2	0.4	0.25	1.67	0.76	0.94	0.31	0.36	0.34	0.4	0.4	0.43	2.00614	9.59417e-42	2.25056e-41	0.280635	0.0146205	0.142473	GO:0071310//cellular response to organic substance;GO:0051716//cellular response to stimulus;GO:0009987//cellular process;GO:0043207//response to external biotic stimulus;GO:0044271//cellular nitrogen compound biosynthetic process;GO:0071704//organic substance metabolic process;GO:0008152//metabolic process;GO:0031050//dsRNA fragmentation;GO:0051707//response to other organism;GO:0060255//regulat…	K11699//RNA-dependent RNA polymerase [EC:2.7.7.48]
544074	3.51356	0.00327984	5.82208	2.31973e-15	Known_gene	37606507	37608890	NC_015443.2	0.02	0	0	0.42	0.43	0.28	0	0	0	0.02	0.07	0.03	5.82208	2.31973e-15	7.76012e-15	3.51356	0.00327984	0.0301732	GO:0008152//metabolic process;GO:0055114//oxidation-reduction process;GO:0044464//cell part;GO:0005623//cell;GO:0005737//cytoplasm;GO:0005622//intracellular;GO:0044424//intracellular part;GO:0016616//oxidoreductase activity, acting on the CH-OH group of donors, NAD or NADP as acceptor;GO:0016491//oxidoreductase activity;GO:0046914//transition metal ion binding;GO:0046872//metal ion binding;GO:000…	K18857//alcohol dehydrogenase class-P [EC:1.1.1.1]+ko00010//Glycolysis / Gluconeogenesis+ko00350//Tyrosine metabolism+ko00592//alpha-Linolenic acid metabolism+ko01100//Metabolic pathways+ko01110//Biosynthesis of secondary metabolites+ko00071//Fatty acid degradation
543961	0.706203	0.0312934	3.88872	3.2939e-62	Known_gene	2573680	2579524	NC_015449.2	0.05	0.1	0.09	1.24	1.24	1.14	0.04	0.04	0.01	0.08	0.03	0.03	3.88872	3.2939e-62	6.38805e-62	0.706203	0.0312934	0.316204	GO:0009311//oligosaccharide metabolic process;GO:0071704//organic substance metabolic process;GO:0044237//cellular metabolic process;GO:0008152//metabolic process;GO:0009987//cellular process;GO:0005985//sucrose metabolic process;GO:0005984//disaccharide metabolic process;GO:0044238//primary metabolic process;GO:0005975//carbohydrate metabolic process;GO:0044262//cellular carbohydrate metabolic p…	K00695//sucrose synthase [EC:2.4.1.13]+ko01100//Metabolic pathways+ko00500//Starch and sucrose metabolism
543904	2.19163	0.00341897	3.43304	4.36285e-06	Known_gene	69190659	69191090	NC_015440.2	0.18	0	0	0.98	0.36	0.57	0.09	0.09	0	0.57	0	0.25	3.43304	4.36285e-06	1.83774e-05	2.19163	0.00341897	0.0314974	GO:0048046//apoplast;GO:0005576//extracellular region;
543898	-2.1303	0.012229	2.62569	0.000108857	Known_gene	37966354	37967553	NC_015439.2	0	0	0.1	0.07	0.29	0.31	0.04	0.07	0.08	0	0.04	0	2.62569	0.000108857	0.000485231	-2.1303	0.012229	0.118042	GO:0016853//isomerase activity;GO:0003824//catalytic activity;GO:0016872//intramolecular lyase activity;
543619	0.633341	1.13426e-72	2.02808	0	Known_gene	4435435	4437759	NC_015444.2	54.71	43.53	50.98	221.72	160.21	231.13	18.81	31.75	28.62	43.32	38.74	41.6	2.02808	0	0	0.633341	1.13426e-72	3.76323e-72	GO:0071554//cell wall organization or biogenesis;GO:0010410//hemicellulose metabolic process;GO:0045229//external encapsulating structure organization;GO:0010411//xyloglucan metabolic process;GO:0005975//carbohydrate metabolic process;GO:0071555//cell wall organization;GO:0044264//cellular polysaccharide metabolic process;GO:0044260//cellular macromolecule metabolic process;GO:0042546//cell wall …	K08235//xyloglucan:xyloglucosyl transferase [EC:2.4.1.207]
543570	0.343633	0.0572645	2.05667	2.87674e-42	Known_gene	8	3522	NW_004194985.1	0.28	0.08	0.94	0.46	4.53	0.49	0.04	0.09	0	0.11	0.02	0.04	2.05667	2.87674e-42	6.70305e-42	0.343633	0.0572645	0.60353	GO:0052547//regulation of peptidase activity;GO:0051172//negative regulation of nitrogen compound metabolic process;GO:0032268//regulation of cellular protein metabolic process;GO:0051346//negative regulation of hydrolase activity;GO:0031324//negative regulation of cellular metabolic process;GO:0009892//negative regulation of metabolic process;GO:0045861//negative regulation of proteolysis;GO:005…	K13899//cystatin-C
543503	1.19163	0.0167834	4.32613	1.60947e-19	Known_gene	42017368	42020100	NC_015443.2	0	0.06	0.05	1.15	0.39	0.64	0.03	0.05	0.03	0.12	0.12	0	4.32613	1.60947e-19	5.01678e-19	1.19163	0.0167834	0.164332	GO:0008152//metabolic process;GO:0055114//oxidation-reduction process;GO:0043169//cation binding;GO:0043167//ion binding;GO:0003824//catalytic activity;GO:0016491//oxidoreductase activity;GO:0005488//binding;GO:0046872//metal ion binding;	K04124//gibberellin 3-beta-dioxygenase [EC:1.14.11.15]+ko00904//Diterpenoid biosynthesis+ko01110//Biosynthesis of secondary metabolites
109121165	-0.80837	0.0600736	2.69149	0.000677836	Known_gene	60864055	60864625	NC_015446.2	0.06	0	0.06	0.06	0.75	0	0.13	0	0	0	0	0.09	2.69149	0.000677836	0.00314243	-0.80837	0.0600736	0.637148
109121159	2.19163	0.0132206	5.36265	7.20015e-07	Known_gene	287582	288183	NC_015446.2	0	0	0	0.43	0.65	0.38	0	0	0.08	0.15	0	0.2	5.36265	7.20015e-07	2.95032e-06	2.19163	0.0132206	0.128311
109121092	2.88043	0.00690692	3.08182	6.94642e-05	Known_gene	62961418	62962773	NC_015446.2	0	0	0.05	0.14	0.19	0.14	0	0.02	0	0.13	0	0	3.08182	6.94642e-05	0.000306945	2.88043	0.00690692	0.0652607		K07305//peptide-methionine (R)-S-oxide reductase [EC:1.8.4.12];K12447//UDP-sugar pyrophosphorylase [EC:2.7.7.64]+ko00520//Amino sugar and nucleotide sugar metabolism+ko00040//Pentose and glucuronate interconversions+ko01100//Metabolic pathways+ko00052//Galactose metabolism+ko00053//Ascorbate and aldarate metabolism;K13420//LRR receptor-like serine/threonine-protein kinase FLS2 [EC:2.7.11.1]+ko046…
109121042	2.77659	0.00357313	5.27875	1.39386e-06	Known_gene	5232046	5233237	NC_015446.2	0	0	0	0.33	0.11	0.27	0	0.04	0	0.12	0.08	0.05	5.27875	1.39386e-06	5.76857e-06	2.77659	0.00357313	0.032986
109121038	2.19163	0.0132206	2.62569	0.000108857	Known_gene	70523229	70524693	NC_015446.2	0	0.08	0.04	0.24	0.4	0.08	0.04	0	0	0.04	0.09	0.06	2.62569	0.000108857	0.000485231	2.19163	0.0132206	0.128311		K19027//zinc finger FYVE domain-containing protein 26;K01870//isoleucyl-tRNA synthetase [EC:6.1.1.5]+ko00970//Aminoacyl-tRNA biosynthesis
109120883			4.90664	1.79742e-05	Known_gene	39424693	39425829	NC_015445.2	0	0	0	0.23	0.06	0.17	0	0	0	0.02	0.07	0.08	4.90664	1.79742e-05	7.75551e-05
109120689			2.12819	0.00059211	Known_gene	24535980	24565997	NC_015444.2	0.05	0.1	0.05	0.35	0.35	0.16	0	0	0	0	0	0	2.12819	0.00059211	0.00273996					K13457//disease resistance protein RPM1+ko04626//Plant-pathogen interaction;K14638//solute carrier family 15 (peptide/histidine transporter), member 3/4;K19986//exocyst complex component 8;K08247//methionine S-methyltransferase [EC:2.1.1.12]+ko00450//Selenocompound metabolism;K15156//mediator of RNA polymerase II transcription subunit 14
109120679	0.608469	0.0419609	3.49095	0.000406623	Known_gene	8710908	8711390	NC_015444.2	0	0.08	0	0.54	0.16	0.17	0	0.23	0.25	0.17	0.35	0.22	3.49095	0.000406623	0.00186318	0.608469	0.0419609	0.431813		K03549//KUP system potassium uptake protein;K07374//tubulin alpha+ko04145//Phagosome;K03006//DNA-directed RNA polymerase II subunit RPB1 [EC:2.7.7.6]+ko00230//Purine metabolism+ko03020//RNA polymerase+ko01100//Metabolic pathways+ko00240//Pyrimidine metabolism;K07305//peptide-methionine (R)-S-oxide reductase [EC:1.8.4.12];K06228//fused [EC:2.7.11.1]
109120364			5.56429	1.2753e-07	Known_gene	1412081	1413275	NC_015442.2	0	0	0	0.14	0.29	0.41	0	0	0	0.04	0.12	0	5.56429	1.2753e-07	5.10151e-07
109120292			4.48566	0.000174243	Known_gene	46955538	46960937	NC_015442.2	0	0	0	0.12	0.09	0.12	0	0	0	0.06	0	0.04	4.48566	0.000174243	0.000783398
109120152	0.471737	0.0356956	4.87361	1.77248e-15	Known_gene	63264712	63266082	NC_015441.2	0.05	0	0	0.2	0.56	0.72	0.05	0.2	0.11	0.29	0.11	0.07	4.87361	1.77248e-15	5.91918e-15	0.471737	0.0356956	0.363273		K02984//small subunit ribosomal protein S3Ae+ko03010//Ribosome;K13420//LRR receptor-like serine/threonine-protein kinase FLS2 [EC:2.7.11.1]+ko04626//Plant-pathogen interaction+ko04016//MAPK signaling pathway - plant
109120151	1.19163	0.00232428	2.30507	2.9478e-30	Known_gene	62701452	62702732	NC_015441.2	0.35	0.22	0.64	2.65	1.93	1.46	0.05	0.03	0.23	0.17	0.21	0.34	2.30507	2.9478e-30	7.85589e-30	1.19163	0.00232428	0.0211033
109120144			2.59531	5.51581e-09	Known_gene	55164053	55167899	NC_015441.2	0.01	0.06	0.04	0.34	0.16	0.14	0	0	0	0	0	0	2.59531	5.51581e-09	2.12274e-08					K07305//peptide-methionine (R)-S-oxide reductase [EC:1.8.4.12];K13420//LRR receptor-like serine/threonine-protein kinase FLS2 [EC:2.7.11.1]+ko04626//Plant-pathogen interaction+ko04016//MAPK signaling pathway - plant;K12447//UDP-sugar pyrophosphorylase [EC:2.7.7.64]+ko00520//Amino sugar and nucleotide sugar metabolism+ko00040//Pentose and glucuronate interconversions+ko01100//Metabolic pathways+ko…
109119987	0.454664	0.0570931	2.54323	0.000191874	Known_gene	83738357	83740214	NC_015438.2	0.03	0	0.06	0.1	0.07	0.43	0	0.13	0.04	0.07	0.15	0	2.54323	0.000191874	0.000864516	0.454664	0.0570931	0.601596
109119745			2.61335	3.5506e-15	Known_gene	56496547	56501959	NC_015440.2	0	0.3	0.28	1.88	0.48	1.25	0	0	0	0.1	0	0	2.61335	3.5506e-15	1.19217e-14					K17604//zinc finger SWIM domain-containing protein 3
109119735			2.77336	3.58464e-05	Known_gene	52660454	52662039	NC_015440.2	0	0	0.07	0.15	0.23	0.13	0	0	0	0.08	0	0	2.77336	3.58464e-05	0.000156513					K10760//adenylate dimethylallyltransferase (cytokinin synthase) [EC:2.5.1.27 2.5.1.112]+ko00908//Zeatin biosynthesis+ko01100//Metabolic pathways+ko01110//Biosynthesis of secondary metabolites;K15867//activity-regulated cytoskeleton-associated protein;K20293//conserved oligomeric Golgi complex subunit 6;K15718//linoleate 9S-lipoxygenase [EC:1.13.11.58]+ko00591//Linoleic acid metabolism
109119706	-1.61573	0.012923	4.94762	1.39497e-05	Known_gene	10477679	10478191	NC_015440.2	0	0	0	0.57	0.38	0.51	0.28	0.37	0	0.1	0.11	0	4.94762	1.39497e-05	5.98952e-05	-1.61573	0.012923	0.125149		K07478//putative ATPase;K13436//pto-interacting protein 1 [EC:2.7.11.1]+ko04626//Plant-pathogen interaction;K08064//nuclear transcription factor Y, alpha
109119621			3.36265	9.62903e-08	Known_gene	72816366	72817160	NC_015438.2	0.16	0	0	0.79	0.27	0.56	0	0	0	0	0	0	3.36265	9.62903e-08	3.84205e-07
109119579	0.0440724	0.0743396	2.60144	1.26457e-36	Known_gene	42061546	42062844	NC_015439.2	0.31	0.38	0.44	2.05	2.17	2.71	1.5	1.22	1.49	1.15	1.86	1.35	2.60144	1.26457e-36	3.13988e-36	0.0440724	0.0743396	0.800308		K16292//KDEL-tailed cysteine endopeptidase [EC:3.4.22.-]
109119553			7.71442	1.7868e-24	Known_gene	24121172	24122308	NC_015438.2	0	0	0	2.14	0.97	0.92	0	0	0	0	0.06	0	7.71442	1.7868e-24	5.14161e-24					K13420//LRR receptor-like serine/threonine-protein kinase FLS2 [EC:2.7.11.1]+ko04626//Plant-pathogen interaction+ko04016//MAPK signaling pathway - plant;K03549//KUP system potassium uptake protein;K07305//peptide-methionine (R)-S-oxide reductase [EC:1.8.4.12];K12447//UDP-sugar pyrophosphorylase [EC:2.7.7.64]+ko00520//Amino sugar and nucleotide sugar metabolism+ko00040//Pentose and glucuronate int…
109119468	-0.80837	0.0600736	4.84808	2.55677e-05	Known_gene	29717977	29718444	NC_015439.2	0	0	0	0.75	0	0.6	0	0.09	0.1	0	0.11	0	4.84808	2.55677e-05	0.00011098	-0.80837	0.0600736	0.637148		K01265//methionyl aminopeptidase [EC:3.4.11.18];K13428//LRR receptor-like serine/threonine-protein kinase EFR [EC:2.7.11.1]+ko04626//Plant-pathogen interaction;K02259//cytochrome c oxidase assembly protein subunit 15+ko00860//Porphyrin and chlorophyll metabolism+ko01100//Metabolic pathways+ko00190//Oxidative phosphorylation+ko01110//Biosynthesis of secondary metabolites;K01528//dynamin GTPase [EC…
109119116	-0.00101552	0.0907584	3.74116	0.000111519	Known_gene	65757202	65757829	NC_015449.2	0	0	0.06	0.35	0.06	0.37	0.17	0	0.31	0.06	0.2	0.24	3.74116	0.000111519	0.000497744	-0.00101552	0.0907584	0.998912
109119106	-0.0714048	0.0852323	5.04072	7.64201e-06	Known_gene	61794479	61795021	NC_015449.2	0	0	0	0.41	0.27	0.44	0.34	0	0.07	0.15	0.08	0.19	5.04072	7.64201e-06	3.24926e-05	-0.0714048	0.0852323	0.934649		K07478//putative ATPase;K13436//pto-interacting protein 1 [EC:2.7.11.1]+ko04626//Plant-pathogen interaction;K08064//nuclear transcription factor Y, alpha
109118989			2.96917	2.35647e-168	Known_gene	50207729	50213462	NC_015448.2	0.99	1.26	0.98	6.36	4	4.59	0	0	0	0.03	0.02	0.02	2.96917	2.35647e-168	2.42141e-168
109118908			2.73181	4.45915e-07	Known_gene	44228538	44229623	NC_015448.2	0.06	0.06	0.03	0.57	0.14	0.34	0	0	0	0.03	0	0	2.73181	4.45915e-07	1.81491e-06
109118729	1.99898	0.00614132	2.12819	0.00059211	Known_gene	88445038	88448874	NC_015438.2	0	0.01	0.02	0.03	0.01	0.11	0	0.02	0	0.03	0	0.05	2.12819	0.00059211	0.00273996	1.99898	0.00614132	0.0577916		K03006//DNA-directed RNA polymerase II subunit RPB1 [EC:2.7.7.6]+ko00230//Purine metabolism+ko03020//RNA polymerase+ko01100//Metabolic pathways+ko00240//Pyrimidine metabolism
109118727	-0.195818	0.0570184	2.46573	4.95353e-07	Known_gene	69207316	69212231	NC_015446.2	0.07	0	0.39	0.22	2.05	0.38	0.37	1.23	0.93	1.63	0.08	0.41	2.46573	4.95353e-07	2.01804e-06	-0.195818	0.0570184	0.600316	GO:0009611//response to wounding;GO:0006950//response to stress;GO:0050896//response to stimulus;GO:0004867//serine-type endopeptidase inhibitor activity;GO:0061134//peptidase regulator activity;GO:0004866//endopeptidase inhibitor activity;GO:0004857//enzyme inhibitor activity;GO:0030234//enzyme regulator activity;GO:0098772//molecular function regulator;GO:0061135//endopeptidase regulator activi…
104649725	0.454664	0.0570931	2.49531	5.4791e-25	Known_gene	53253280	53255693	NC_015447.2	0.11	0.3	0.22	1.56	0.75	1.24	0.02	0.08	0	0.11	0.02	0	2.49531	5.4791e-25	1.56247e-24	0.454664	0.0570931	0.601596		K17604//zinc finger SWIM domain-containing protein 3
104649657	0.895891	1.21772e-08	2.96672	6.68169e-15	Known_gene	46857092	46886291	NC_015447.2	0.19	0.14	0.04	0.98	0.96	0.9	1.49	1.36	1.41	2.71	2.8	2.75	2.96672	6.68169e-15	2.25707e-14	0.895891	1.21772e-08	8.843e-08
104649620	1.51356	0.00243904	5.94762	2.52136e-09	Known_gene	55808787	55810094	NC_015447.2	0	0	0	0.29	0.26	0.34	0.17	0	0	0.21	0.16	0.12	5.94762	2.52136e-09	9.62711e-09	1.51356	0.00243904	0.0221705		K11000//callose synthase [EC:2.4.1.-];K17710//pentatricopeptide repeat domain-containing protein 1
104649609			4.94762	1.39497e-05	Known_gene	56913575	56916267	NC_015447.2	0	0	0	0.08	0.19	0.15	0	0	0	0.06	0	0	4.94762	1.39497e-05	5.98952e-05
104649608			2.21065	2.55363e-05	Known_gene	57288424	57289264	NC_015447.2	0.04	0.09	0.13	0.39	0.22	0.61	0	0	0	0	0	0.06	2.21065	2.55363e-05	0.00011076					K19747//BAHD acyltransferase [EC:2.3.1.-]
104649573			2.4139	1.97196e-11	Known_gene	15043266	15044162	NC_015447.2	0.14	0.2	0.27	1.11	1.08	1.1	0	0	0	0	0.07	0	2.4139	1.97196e-11	7.16013e-11					K17604//zinc finger SWIM domain-containing protein 3
104649449			2.58505	3.48153e-07	Known_gene	4135983	4139195	NC_015447.2	0.01	0.01	0.05	0.11	0.22	0.12	0	0	0	0.01	0	0	2.58505	3.48153e-07	1.41117e-06
104649311	1.99898	0.00614132	3.67299	1.24166e-14	Known_gene	58716760	58720239	NC_015446.2	0	0.07	0.02	0.24	0.28	0.52	0	0	0.03	0.05	0.07	0	3.67299	1.24166e-14	4.21207e-14	1.99898	0.00614132	0.0577916		K04733//interleukin-1 receptor-associated kinase 4 [EC:2.7.11.1]
104649184			5.12819	4.20842e-06	Known_gene	22820380	22820811	NC_015446.2	0	0	0	0.44	0.53	0.57	0	0	0	0	0	0	5.12819	4.20842e-06	1.77142e-05
104649064	0.666714	4.64337e-05	2.15262	7.61054e-18	Known_gene	3947327	3954566	NC_015446.2	0.11	0.1	0.11	0.67	0.29	0.48	0.3	0.45	0.3	0.76	0.5	0.39	2.15262	7.61054e-18	2.44067e-17	0.666714	4.64337e-05	0.000382197		K11982//E3 ubiquitin-protein ligase RNF115/126 [EC:2.3.2.27]
104648847	-0.0148213	0.0882424	2.26933	8.55936e-48	Known_gene	55786154	55791234	NC_015445.2	0.68	1.29	1.09	5.84	3.92	4.75	0.38	0.37	0.53	0.22	0.51	0.58	2.26933	8.55936e-48	1.90003e-47	-0.0148213	0.0882424	0.969343
104648725	3.77659	0.00164284	4.36265	1.4783e-06	Known_gene	10851189	10853537	NC_015445.2	0	0	0.03	0.16	0.2	0.31	0	0	0	0.07	0.11	0.05	4.36265	1.4783e-06	6.12288e-06	3.77659	0.00164284	0.0147377		K10872//meiotic recombination protein DMC1
104648594	-0.348939	0.0510855	2.36265	5.24862e-06	Known_gene	276077	277529	NC_015445.2	0.05	0.08	0.02	0.23	0.31	0.24	0.08	0.15	0.19	0.08	0.14	0.1	2.36265	5.24862e-06	2.21734e-05	-0.348939	0.0510855	0.532881
104648570	1.6995	0.0125195	6.58978	3.44267e-13	Known_gene	64925688	64926131	NC_015444.2	0	0	0	1.39	1.49	1.23	0	0.17	0	0	0.31	0.32	6.58978	3.44267e-13	1.20477e-12	1.6995	0.0125195	0.121026
104648498			6.04072	8.43037e-10	Known_gene	55271868	55274130	NC_015444.2	0	0	0	0.19	0.19	0.41	0	0	0	0	0	0	6.04072	8.43037e-10	3.18505e-09					K12447//UDP-sugar pyrophosphorylase [EC:2.7.7.64]+ko00520//Amino sugar and nucleotide sugar metabolism+ko00040//Pentose and glucuronate interconversions+ko01100//Metabolic pathways+ko00052//Galactose metabolism+ko00053//Ascorbate and aldarate metabolism;K05387//glutamate receptor, ionotropic, plant;K20777//exonuclease 3'-5' domain-containing protein 2 [EC:3.1.11.1];K08237//hydroquinone glucosyltr…
104648481			4.36265	0.000304542	Known_gene	60697923	60698558	NC_015444.2	0	0	0	0	0.52	0.06	0	0	0	0	0	0	4.36265	0.000304542	0.00138572
104648456	0.19163	0.0757792	3.62569	0.000208325	Known_gene	49533812	49537429	NC_015444.2	0.02	0	0	0.02	0.19	0.04	0.06	0	0.07	0.04	0.05	0.06	3.62569	0.000208325	0.000940869	0.19163	0.0757792	0.817845	GO:0034645//cellular macromolecule biosynthetic process;GO:0006518//peptide metabolic process;GO:0044238//primary metabolic process;GO:0044260//cellular macromolecule metabolic process;GO:0044237//cellular metabolic process;GO:0009058//biosynthetic process;GO:0006807//nitrogen compound metabolic process;GO:0044267//cellular protein metabolic process;GO:0043043//peptide biosynthetic process;GO:000…	K03257//translation initiation factor 4A+ko03013//RNA transport
104648289			4.14354	3.61268e-43	Known_gene	79104788	79106812	NC_015438.2	0.04	0.12	0.05	0.32	0.96	2.46	0	0	0	0	0	0	4.14354	3.61268e-43	8.36124e-43					K16196//eukaryotic translation initiation factor 2-alpha kinase 4 [EC:2.7.11.1]+ko04141//Protein processing in endoplasmic reticulum;K08247//methionine S-methyltransferase [EC:2.1.1.12]+ko00450//Selenocompound metabolism;K15156//mediator of RNA polymerase II transcription subunit 14;K14513//ethylene-insensitive protein 2+ko04016//MAPK signaling pathway - plant+ko04075//Plant hormone signal transd…
104648251			2.45305	0.000342033	Known_gene	3181567	3183093	NC_015444.2	0.07	0	0	0.16	0.2	0	0	0	0	0	0	0	2.45305	0.000342033	0.0015597					K13065//shikimate O-hydroxycinnamoyltransferase [EC:2.3.1.133]+ko01100//Metabolic pathways+ko01110//Biosynthesis of secondary metabolites+ko00940//Phenylpropanoid biosynthesis+ko00941//Flavonoid biosynthesis+ko00945//Stilbenoid, diarylheptanoid and gingerol biosynthesis
104648172			2.14506	4.14726e-07	Known_gene	4571335	4575155	NC_015444.2	0.13	0.02	0.06	0.32	0.28	0.34	0	0	0	0	0	0	2.14506	4.14726e-07	1.68592e-06
104648161			5.4351	3.95896e-07	Known_gene	3187827	3189294	NC_015444.2	0	0	0	0.19	0.21	0.1	0	0	0	0	0	0	5.4351	3.95896e-07	1.60861e-06					K13065//shikimate O-hydroxycinnamoyltransferase [EC:2.3.1.133]+ko01100//Metabolic pathways+ko01110//Biosynthesis of secondary metabolites+ko00940//Phenylpropanoid biosynthesis+ko00941//Flavonoid biosynthesis+ko00945//Stilbenoid, diarylheptanoid and gingerol biosynthesis
104648075	0.969237	0.0153612	2.22293	2.56794e-09	Known_gene	39579037	39581441	NC_015443.2	0.13	0.11	0.04	0.44	0.4	0.43	0	0.11	0.04	0.11	0.14	0.03	2.22293	2.56794e-09	9.8099e-09	0.969237	0.0153612	0.149936		K12741//heterogeneous nuclear ribonucleoprotein A1/A3+ko03040//Spliceosome
104648027	1.51356	0.00243904	5.04072	7.64201e-06	Known_gene	44960204	44962843	NC_015443.2	0	0	0	0.16	0.06	0.1	0.02	0.02	0.08	0.15	0.09	0.11	5.04072	7.64201e-06	3.24926e-05	1.51356	0.00243904	0.0221705
104647877			4.64559	6.22206e-19	Known_gene	19580074	19582591	NC_015443.2	0.11	0	0	0.88	0.22	1.69	0	0	0	0	0	0	4.64559	6.22206e-19	1.95963e-18
104647447			3.50016	0.000389294	Known_gene	2720383	2721065	NC_015442.2	0	0	0.05	0.26	0.16	0.17	0	0	0	0	0	0	3.50016	0.000389294	0.00178163
104647397			6.17001	1.66867e-10	Known_gene	24595726	24596936	NC_015442.2	0	0	0	0.6	0.12	0.3	0	0	0	0	0	0	6.17001	1.66867e-10	6.18919e-10					K04733//interleukin-1 receptor-associated kinase 4 [EC:2.7.11.1]
104647229			9.01035	0	Known_gene	59359168	59362633	NC_015441.2	0	0	0.06	11.24	10.25	9.5	0	0	0	0	0	0	9.01035	0	0					K12447//UDP-sugar pyrophosphorylase [EC:2.7.7.64]+ko00520//Amino sugar and nucleotide sugar metabolism+ko00040//Pentose and glucuronate interconversions+ko01100//Metabolic pathways+ko00052//Galactose metabolism+ko00053//Ascorbate and aldarate metabolism;K08776//puromycin-sensitive aminopeptidase [EC:3.4.11.-];K20777//exonuclease 3'-5' domain-containing protein 2 [EC:3.1.11.1];K05387//glutamate re…
104646995			4.2626	0.000464871	Known_gene	43374837	43377302	NC_015441.2	0	0	0	0.08	0	0.07	0	0	0	0	0.04	0	4.2626	0.000464871	0.00213647					K05387//glutamate receptor, ionotropic, plant;K15083//DNA repair protein RAD16;K12447//UDP-sugar pyrophosphorylase [EC:2.7.7.64]+ko00520//Amino sugar and nucleotide sugar metabolism+ko00040//Pentose and glucuronate interconversions+ko01100//Metabolic pathways+ko00052//Galactose metabolism+ko00053//Ascorbate and aldarate metabolism
104646971	1.515	0.0065254	3.50996	9.37311e-11	Known_gene	50559901	50561733	NC_015441.2	0.04	0.08	0.04	0.53	0.53	0.79	0	0.04	0.13	0.09	0.32	0.06	3.50996	9.37311e-11	3.45231e-10	1.515	0.0065254	0.0614937
104646650	1.36155	0.0106087	4.84808	1.18458e-08	Known_gene	62625039	62628641	NC_015440.2	0	0.02	0	0.16	0.11	0.25	0.06	0	0.02	0.1	0	0.1	4.84808	1.18458e-08	4.59595e-08	1.36155	0.0106087	0.101748		K01514//exopolyphosphatase [EC:3.6.1.11]+ko00230//Purine metabolism
104646633			4.53642	0.000136442	Known_gene	70062825	70064101	NC_015440.2	0	0	0	0.31	0.14	0.05	0	0	0	0.05	0.1	0	4.53642	0.000136442	0.000611158					K09458//3-oxoacyl-[acyl-carrier-protein] synthase II [EC:2.3.1.179]+ko01100//Metabolic pathways+ko00061//Fatty acid biosynthesis+ko01212//Fatty acid metabolism+ko00780//Biotin metabolism
104646565	0.871599	0.00388648	2.46985	2.63244e-38	Known_gene	14955263	14960760	NC_015438.2	0.15	0.19	0.22	0.95	0.86	1.37	0.04	0.09	0.1	0.16	0.15	0.1	2.46985	2.63244e-38	6.419e-38	0.871599	0.00388648	0.0359694
104646544	1.9286	0.00293203	3.74886	2.81856e-18	Known_gene	68794678	68797261	NC_015440.2	0.02	0.11	0	0.58	0.5	0.65	0.06	0	0	0.11	0.02	0.12	3.74886	2.81856e-18	8.96772e-18	1.9286	0.00293203	0.0267822		K08900//mitochondrial chaperone BCS1
104646307	1.51356	0.0189663	2.66221	3.67626e-14	Known_gene	35654646	35661667	NC_015440.2	0.05	0.01	0.09	0.28	0.35	0.34	0	0	0.03	0.02	0.01	0.03	2.66221	3.67626e-14	1.26054e-13	1.51356	0.0189663	0.186618		K11498//centromeric protein E
104646189	0.651061	0.0323657	2.74116	3.46379e-10	Known_gene	5464799	5465723	NC_015440.2	0.04	0.09	0.21	0.85	0.59	0.95	0.05	0	0.33	0.1	0.15	0.38	2.74116	3.46379e-10	1.29569e-09	0.651061	0.0323657	0.32786
104646151			4.74116	4.70667e-05	Known_gene	2964624	2966547	NC_015440.2	0	0	0	0.16	0.27	0.29	0	0	0	0	0	0	4.74116	4.70667e-05	0.000206759				GO:0044237//cellular metabolic process;GO:0090304//nucleic acid metabolic process;GO:1901576//organic substance biosynthetic process;GO:0018130//heterocycle biosynthetic process;GO:0006351//transcription, DNA-templated;GO:0006807//nitrogen compound metabolic process;GO:0010467//gene expression;GO:0016070//RNA metabolic process;GO:0034654//nucleobase-containing compound biosynthetic process;GO:004…	K03013//DNA-directed RNA polymerases I, II, and III subunit RPABC1+ko00230//Purine metabolism+ko03020//RNA polymerase+ko01100//Metabolic pathways+ko00240//Pyrimidine metabolism
104645967			4.18368	9.52544e-14	Known_gene	34995623	34998669	NC_015439.2	0	0.07	0	0.51	0.52	0.29	0.02	0	0.03	0	0	0	4.18368	9.52544e-14	3.29338e-13					K12447//UDP-sugar pyrophosphorylase [EC:2.7.7.64]+ko00520//Amino sugar and nucleotide sugar metabolism+ko00040//Pentose and glucuronate interconversions+ko01100//Metabolic pathways+ko00052//Galactose metabolism+ko00053//Ascorbate and aldarate metabolism;K08237//hydroquinone glucosyltransferase [EC:2.4.1.218];K01881//prolyl-tRNA synthetase [EC:6.1.1.15]+ko00970//Aminoacyl-tRNA biosynthesis
104645908	0.429789	0.0173395	4.00806	2.50945e-224	Known_gene	39518501	39523589	NC_015439.2	0.43	0.62	1.36	12.92	9.34	12.8	0.32	0.74	0.5	0.38	0.65	1.06	4.00806	2.50945e-224	2.08179e-224	0.429789	0.0173395	0.16992	GO:0051234//establishment of localization;GO:0051641//cellular localization;GO:0007034//vacuolar transport;GO:0051649//establishment of localization in cell;GO:0006810//transport;GO:0046907//intracellular transport;GO:0051179//localization;GO:0005622//intracellular;GO:0005623//cell;GO:0044464//cell part;	K12191//charged multivesicular body protein 2A+ko04144//Endocytosis;K12191//charged multivesicular body protein 2A+ko04144//Endocytosis;K12191//charged multivesicular body protein 2A+ko04144//Endocytosis;K12191//charged multivesicular body protein 2A+ko04144//Endocytosis
104645852	-0.209017	2.07335e-05	2.44723	2.77518e-85	Known_gene	41754140	41762589	NC_015439.2	0.33	0.37	0.41	3.08	1.16	1.6	5.29	4.73	5.37	4.2	4.49	4.21	2.44723	2.77518e-85	4.49917e-85	-0.209017	2.07335e-05	0.000167857		K15078//structure-specific endonuclease subunit SLX1 [EC:3.6.1.-]
104645641			4.21065	0.000572612	Known_gene	3752953	3754814	NC_015439.2	0	0	0	0	0.12	0.1	0	0	0	0	0	0	4.21065	0.000572612	0.00264737
104645530			3.76475	5.9002e-40	Known_gene	24470810	24473915	NC_015439.2	0.31	0.16	0.25	3.77	3.38	2.74	0	0	0	0	0	0	3.76475	5.9002e-40	1.41081e-39
104645320			4.74116	4.70667e-05	Known_gene	378	3913	NW_004195117.1	0	0	0	0.43	0.21	0.06	0	0	0	0	0	0	4.74116	4.70667e-05	0.000206759
104645263			4.84808	2.55677e-05	Known_gene	19058	21412	NW_004194409.1	0	0	0	0.29	0.44	0.28	0	0	0	0	0	0	4.84808	2.55677e-05	0.00011098
104645228			2.86067	3.26432e-05	Known_gene	65522496	65523326	NC_015449.2	0	0	0.13	0.49	0.43	0.08	0.01	0	0.16	0	0	0	2.86067	3.26432e-05	0.000142267					K04733//interleukin-1 receptor-associated kinase 4 [EC:2.7.11.1]
104644930			2.97828	5.93389e-06	Known_gene	9011775	9013415	NC_015449.2	0	0.02	0.04	0.1	0.11	0.29	0	0	0	0	0	0	2.97828	5.93389e-06	2.51321e-05					K10760//adenylate dimethylallyltransferase (cytokinin synthase) [EC:2.5.1.27 2.5.1.112]+ko00908//Zeatin biosynthesis+ko01100//Metabolic pathways+ko01110//Biosynthesis of secondary metabolites;K15867//activity-regulated cytoskeleton-associated protein;K20293//conserved oligomeric Golgi complex subunit 6;K15718//linoleate 9S-lipoxygenase [EC:1.13.11.58]+ko00591//Linoleic acid metabolism
104644908	1.60667	0.00152153	2.84808	0.000290696	Known_gene	3602435	3603509	NC_015449.2	0.07	0	0	0.2	0.07	0.22	0.03	0.14	0.04	0.54	0	0.05	2.84808	0.000290696	0.0013216	1.60667	0.00152153	0.0136005		K12447//UDP-sugar pyrophosphorylase [EC:2.7.7.64]+ko00520//Amino sugar and nucleotide sugar metabolism+ko00040//Pentose and glucuronate interconversions+ko01100//Metabolic pathways+ko00052//Galactose metabolism+ko00053//Ascorbate and aldarate metabolism;K05387//glutamate receptor, ionotropic, plant;K20777//exonuclease 3'-5' domain-containing protein 2 [EC:3.1.11.1];K08237//hydroquinone glucosyltr…
104644907	0.361555	0.0248391	2.13265	1.6173e-11	Known_gene	3596644	3597594	NC_015449.2	0.26	0.54	0.84	3.02	2.23	2.08	1.06	1.14	1.41	0.95	1.8	2.13	2.13265	1.6173e-11	5.85947e-11	0.361555	0.0248391	0.247874		K19038//E3 ubiquitin-protein ligase ATL41 [EC:2.3.2.27];K10635//E3 ubiquitin-protein ligase Arkadia [EC:2.3.2.27];K19045//E3 ubiquitin-protein ligase BIG BROTHER and related proteins [EC:2.3.2.27]
104644872			3.28865	1.46018e-05	Known_gene	9328464	9331377	NC_015449.2	0.05	0	0.05	0.24	0.39	0.31	0	0.1	0	0	0	0	3.28865	1.46018e-05	6.27631e-05
104644862	2.99898	0.00185165	6.04072	8.43037e-10	Known_gene	6004805	6006169	NC_015449.2	0	0	0	0.25	0.23	0.35	0	0.03	0	0.11	0.08	0	6.04072	8.43037e-10	3.18505e-09	2.99898	0.00185165	0.0166874		K04454//MADS-box transcription enhancer factor 2C;K09260//MADS-box transcription enhancer factor 2A
104644792	-0.910648	3.91778e-13	4.63622	5.05003e-65	Known_gene	48305086	48306411	NC_015448.2	0.13	0.06	0.1	3.34	1.72	2.21	3.24	2.88	3.43	1.81	1.38	1.96	4.63622	5.05003e-65	9.55219e-65	-0.910648	3.91778e-13	2.56214e-12		K15867//activity-regulated cytoskeleton-associated protein;K20293//conserved oligomeric Golgi complex subunit 6;K15718//linoleate 9S-lipoxygenase [EC:1.13.11.58]+ko00591//Linoleic acid metabolism
104644544			2.05329	0.000927243	Known_gene	4886632	4888254	NC_015448.2	0	0.04	0.04	0.13	0.13	0.09	0	0	0	0	0.02	0	2.05329	0.000927243	0.00433335					K10760//adenylate dimethylallyltransferase (cytokinin synthase) [EC:2.5.1.27 2.5.1.112]+ko00908//Zeatin biosynthesis+ko01100//Metabolic pathways+ko01110//Biosynthesis of secondary metabolites;K15867//activity-regulated cytoskeleton-associated protein;K20293//conserved oligomeric Golgi complex subunit 6;K15718//linoleate 9S-lipoxygenase [EC:1.13.11.58]+ko00591//Linoleic acid metabolism
104644477			4.13814	3.62274e-65	Known_gene	3946098	3947781	NC_015448.2	0.14	0.12	0.17	1.93	3.03	1.99	0	0	0	0	0	0	4.13814	3.62274e-65	6.8395e-65
104644425	-0.393333	0.071108	3.62569	0.000208325	Known_gene	60934640	60935728	NC_015447.2	0.03	0	0	0.13	0.16	0.1	0.06	0	0.03	0.03	0	0.04	3.62569	0.000208325	0.000940869	-0.393333	0.071108	0.76261
104644303	0.169088	2.58285e-06	2.09925	0	Known_gene	60437911	60439062	NC_015441.2	36.61	14.73	17.99	20.82	109.56	172.48	28.96	28.85	23.76	41.45	23.65	26.08	2.09925	0	0	0.169088	2.58285e-06	2.02152e-05		K14299//nucleoporin SEH1+ko03013//RNA transport
101268866	0.890685	4.79486e-09	2.70454	1.05494e-59	Known_gene	6400812	6405359	NC_015442.2	0.72	0.19	0.64	4.15	2.55	2.86	0.82	1.14	1.45	2.28	1.37	2.74	2.70454	1.05494e-59	2.09522e-59	0.890685	4.79486e-09	3.44502e-08	GO:0009617//response to bacterium;GO:0009605//response to external stimulus;GO:0051707//response to other organism;GO:0043170//macromolecule metabolic process;GO:0044260//cellular macromolecule metabolic process;GO:0098542//defense response to other organism;GO:0006796//phosphate-containing compound metabolic process;GO:0042742//defense response to bacterium;GO:0006468//protein phosphorylation;GO…	K13435//serine/threonine-protein kinase Pto+ko04626//Plant-pathogen interaction;K04733//interleukin-1 receptor-associated kinase 4 [EC:2.7.11.1];K13435//serine/threonine-protein kinase Pto+ko04626//Plant-pathogen interaction;K04733//interleukin-1 receptor-associated kinase 4 [EC:2.7.11.1];K13435//serine/threonine-protein kinase Pto+ko04626//Plant-pathogen interaction;K04733//interleukin-1 recepto…
101268770	0.757227	0.00435494	2.57678	2.80409e-06	Known_gene	44964996	44972393	NC_015443.2	0.01	0.03	0	0.08	0.07	0.08	0.02	0.1	0.08	0.13	0.1	0.09	2.57678	2.80409e-06	1.17167e-05	0.757227	0.00435494	0.0404582		K05658//ATP-binding cassette, subfamily B (MDR/TAP), member 1 [EC:3.6.3.44]+ko02010//ABC transporters
101268605	1.08471	0.0104524	3.12819	4.15511e-08	Known_gene	579290	580726	NC_015438.2	0.02	0.07	0	0.21	0.26	0.36	0.02	0.12	0.03	0.13	0.16	0.07	3.12819	4.15511e-08	1.63987e-07	1.08471	0.0104524	0.100205		K03006//DNA-directed RNA polymerase II subunit RPB1 [EC:2.7.7.6]+ko00230//Purine metabolism+ko03020//RNA polymerase+ko01100//Metabolic pathways+ko00240//Pyrimidine metabolism
101268525			2.21065	2.55363e-05	Known_gene	60285939	60288065	NC_015447.2	0.05	0.03	0.02	0.08	0.28	0.11	0	0	0	0.02	0.04	0	2.21065	2.55363e-05	0.00011076					K03834//tyrosine-specific transport protein
101268447	3.77659	0.00164284	3.79561	1.14513e-07	Known_gene	1206728	1209218	NC_015448.2	0	0.07	0	0.07	0.26	0.59	0	0	0	0.21	0	0	3.79561	1.14513e-07	4.57638e-07	3.77659	0.00164284	0.0147377		K00469//inositol oxygenase [EC:1.13.99.1]+ko00053//Ascorbate and aldarate metabolism+ko00562//Inositol phosphate metabolism;K00469//inositol oxygenase [EC:1.13.99.1]+ko00053//Ascorbate and aldarate metabolism+ko00562//Inositol phosphate metabolism
101268429	0.570141	0.0106132	2.11527	4.48104e-18	Known_gene	86189049	86191721	NC_015438.2	0.25	0.4	0.51	1.68	1.67	1.76	0.36	0.43	0.31	0.46	0.61	0.6	2.11527	4.48104e-18	1.43114e-17	0.570141	0.0106132	0.101812
101268258			2.55354	1.22149e-35	Known_gene	4244630	4251720	NC_015449.2	0.17	0.16	0.11	0.98	0.97	0.65	0	0	0	0	0	0	2.55354	1.22149e-35	3.06415e-35					K01652//acetolactate synthase I/II/III large subunit [EC:2.2.1.6]+ko00290//Valine, leucine and isoleucine biosynthesis+ko00770//Pantothenate and CoA biosynthesis+ko01230//Biosynthesis of amino acids+ko01100//Metabolic pathways+ko00650//Butanoate metabolism+ko01110//Biosynthesis of secondary metabolites+ko01210//2-Oxocarboxylic acid metabolism+ko00660//C5-Branched dibasic acid metabolism;K12486//s…
101268162	0.478862	5.74621e-24	3.26853	9.90087e-35	Known_gene	56222533	56225308	NC_015448.2	0.06	0.24	0.08	1.19	1.37	1.06	12.72	10.13	10.1	17.68	9.86	19.29	3.26853	9.90087e-35	2.51035e-34	0.478862	5.74621e-24	3.15999e-23
101268132	0.454664	0.0445732	2.22835	4.16215e-07	Known_gene	2558542	2563002	NC_015446.2	0.07	0.07	0.07	0.23	0.42	0.32	0.05	0.09	0.1	0.12	0.08	0.13	2.22835	4.16215e-07	1.69209e-06	0.454664	0.0445732	0.460289		K20496//laurate 7-monooxygenase [EC:1.14.13.206];K15601//lysine-specific demethylase 3 [EC:1.14.11.-];K15601//lysine-specific demethylase 3 [EC:1.14.11.-];K20496//laurate 7-monooxygenase [EC:1.14.13.206]
101268127	1.41402	0.0141214	2.57678	2.80409e-06	Known_gene	62879432	62881651	NC_015445.2	0	0.06	0.08	0.52	0.03	0.31	0.06	0	0.03	0	0.1	0.16	2.57678	2.80409e-06	1.17167e-05	1.41402	0.0141214	0.137477		K09422//myb proto-oncogene protein, plant
101268062	0.462932	0.0011648	4.47813	7.22583e-17	Known_gene	46615272	46616372	NC_015439.2	0	0.06	0.03	0.79	0.57	0.74	0.86	1.54	1.34	2.35	1.35	1.41	4.47813	7.22583e-17	2.35763e-16	0.462932	0.0011648	0.0103413
101267922	1.51356	0.00655534	4.94762	1.39497e-05	Known_gene	59878112	59883243	NC_015445.2	0	0	0	0.02	0.13	0.18	0.04	0.02	0.02	0.11	0.12	0	4.94762	1.39497e-05	5.98952e-05	1.51356	0.00655534	0.0618064
101267833			6.84808	3.43059e-15	Known_gene	60920918	60924663	NC_015445.2	0	0	0	0.27	0.55	0.38	0	0	0	0.02	0	0.03	6.84808	3.43059e-15	1.15149e-14					K01438//acetylornithine deacetylase [EC:3.5.1.16]+ko00220//Arginine biosynthesis+ko01230//Biosynthesis of amino acids+ko01100//Metabolic pathways+ko01110//Biosynthesis of secondary metabolites+ko01210//2-Oxocarboxylic acid metabolism
101267799	-0.46228	0.000278446	2.64719	1.83876e-102	Known_gene	53098446	53103289	NC_015441.2	0.41	0.35	1.02	6.52	1.83	2.85	1.62	1.17	0.95	1.09	0.77	0.86	2.64719	1.83876e-102	2.66199e-102	-0.46228	0.000278446	0.00238227	GO:0034220//ion transmembrane transport;GO:0072348//sulfur compound transport;GO:0098656//anion transmembrane transport;GO:0098660//inorganic ion transmembrane transport;GO:0008272//sulfate transport;GO:0006811//ion transport;GO:1902358//sulfate transmembrane transport;GO:0051179//localization;GO:0006820//anion transport;GO:0098661//inorganic anion transmembrane transport;GO:0006810//transport;GO…	K17469//sulfate transporter 2, low-affinity
101267775			2.45576	1.79121e-06	Known_gene	90026	92169	NC_015440.2	0.08	0.04	0	0.29	0.17	0.22	0.04	0	0	0	0	0	2.45576	1.79121e-06	7.44062e-06					K16055//trehalose 6-phosphate synthase/phosphatase [EC:2.4.1.15 3.1.3.12]+ko01100//Metabolic pathways+ko00500//Starch and sucrose metabolism;K08150//MFS transporter, SP family, solute carrier family 2 (myo-inositol transporter), member 13
101267616	0.285215	0.0513558	2.00708	1.49279e-05	Known_gene	45031845	45034294	NC_015443.2	0.14	0	0.04	0.13	0.27	0.34	0.19	0.14	0.1	0.07	0.2	0.28	2.00708	1.49279e-05	6.41812e-05	0.285215	0.0513558	0.535806		K01206//alpha-L-fucosidase [EC:3.2.1.51]+ko00511//Other glycan degradation
101267575	1.19163	0.00398931	2.06381	3.85097e-16	Known_gene	39442344	39444886	NC_015439.2	0.17	0.15	0.32	1.54	0.62	0.54	0.09	0.06	0.05	0.05	0.31	0.09	2.06381	3.85097e-16	1.27343e-15	1.19163	0.00398931	0.0369809		K20667//beta-amyrin 28-monooxygenase [EC:1.14.13.201]
101267562	0.0920939	0.0796965	2.78615	4.19329e-20	Known_gene	89401174	89402598	NC_015438.2	0.16	0.18	0.24	1.52	0.9	1.56	0.2	0.07	0.24	0.17	0.23	0.15	2.78615	4.19329e-20	1.29277e-19	0.0920939	0.0796965	0.863423		K21026//acetylajmaline esterase [EC:3.1.1.80]+ko00901//Indole alkaloid biosynthesis+ko01110//Biosynthesis of secondary metabolites;K21026//acetylajmaline esterase [EC:3.1.1.80]+ko00901//Indole alkaloid biosynthesis+ko01110//Biosynthesis of secondary metabolites
101267547	-0.80837	0.0403005	5.17227	8.50589e-19	Known_gene	62893503	62895422	NC_015445.2	0.02	0.02	0	0.6	0.27	0.48	0.09	0	0.02	0.06	0	0	5.17227	8.50589e-19	2.68524e-18	-0.80837	0.0403005	0.413933		K00512//steroid 17alpha-monooxygenase / 17alpha-hydroxyprogesterone deacetylase [EC:1.14.14.19 1.14.14.32]+ko01100//Metabolic pathways;K20770//(+)-delta-cadinene 8-hydroxylase [EC:1.14.-.-];K07408//cytochrome P450 family 1 subfamily A polypeptide 1 [EC:1.14.14.1]+ko00380//Tryptophan metabolism+ko01100//Metabolic pathways
101267484			6.19047	4.06568e-19	Known_gene	48146124	48150609	NC_015448.2	0	0.01	0	0.6	0.27	0.03	0	0	0	0	0.01	0	6.19047	4.06568e-19	1.27556e-18					K09955//uncharacterized protein
101267356	0.985935	6.97079e-42	2.81663	3.99101e-117	Known_gene	854464	883783	NC_015447.2	0.39	0.83	0.38	3.76	2.44	3.64	3.76	2.28	3.25	6.54	4.78	5.71	2.81663	3.99101e-117	5.29607e-117	0.985935	6.97079e-42	3.06153e-41	GO:0016021//integral component of membrane;GO:0016020//membrane;GO:0031224//intrinsic component of membrane;GO:0044425//membrane part;	K11592//endoribonuclease Dicer [EC:3.1.26.-]
101267286	0.998984	0.0258988	2.37701	1.70066e-15	Known_gene	39299621	39302158	NC_015439.2	0.17	0.13	0.12	0.76	0.64	0.79	0.02	0	0.07	0.02	0.02	0.15	2.37701	1.70066e-15	5.6784e-15	0.998984	0.0258988	0.259508
101267160			2.23141	7.82352e-28	Known_gene	64070749	64072378	NC_015446.2	0	1.01	0.02	3.66	0.49	0.52	0	0	0	0	0	0.06	2.23141	7.82352e-28	2.14929e-27					K15397//3-ketoacyl-CoA synthase [EC:2.3.1.199]+ko01110//Biosynthesis of secondary metabolites+ko00062//Fatty acid elongation
101267107			4.50016	0.000162581	Known_gene	1587221	1589912	NC_015441.2	0	0	0	0.03	0.07	0.09	0	0	0	0	0.02	0.02	4.50016	0.000162581	0.000730342					K00512//steroid 17alpha-monooxygenase / 17alpha-hydroxyprogesterone deacetylase [EC:1.14.14.19 1.14.14.32]+ko01100//Metabolic pathways;K17961//cytochrome P450 family 82 subfamily G polypeptide 1 [EC:1.14.-.-]+ko00904//Diterpenoid biosynthesis;K07408//cytochrome P450 family 1 subfamily A polypeptide 1 [EC:1.14.14.1]+ko00380//Tryptophan metabolism+ko01100//Metabolic pathways
101267096	1.03963	0.0189606	3.89871	3.40064e-08	Known_gene	4618358	4621199	NC_015440.2	0.03	0	0	0.14	0.08	0.19	0.01	0.04	0.01	0.06	0.05	0.04	3.89871	3.40064e-08	1.33752e-07	1.03963	0.0189606	0.186434
101267032	-0.80837	0.0403005	3.62569	7.08322e-07	Known_gene	45288150	45291351	NC_015443.2	0	0.02	0.02	0.21	0.04	0.22	0	0.04	0.08	0	0.06	0	3.62569	7.08322e-07	2.90105e-06	-0.80837	0.0403005	0.413933		K10523//speckle-type POZ protein
101267028			2.56429	2.29113e-05	Known_gene	35072602	35076512	NC_015443.2	0.02	0.05	0.02	0.21	0.19	0.1	0	0	0	0	0	0	2.56429	2.29113e-05	9.91541e-05
101266943			5.01892	8.82617e-06	Known_gene	55883354	55884397	NC_015442.2	0	0	0	0.17	0.07	0.3	0	0	0	0	0.06	0	5.01892	8.82617e-06	3.76124e-05					K15867//activity-regulated cytoskeleton-associated protein;K20293//conserved oligomeric Golgi complex subunit 6;K15718//linoleate 9S-lipoxygenase [EC:1.13.11.58]+ko00591//Linoleic acid metabolism
101266865			4.21065	0.000572612	Known_gene	64056743	64057795	NC_015446.2	0	0	0	0	0.03	0.28	0	0	0	0.07	0.07	0	4.21065	0.000572612	0.00264737					K12183//ESCRT-I complex subunit TSG101+ko04144//Endocytosis
101266841	0.615437	0.00403719	2.92825	3.05717e-08	Known_gene	61473006	61475601	NC_015444.2	0.05	0	0.03	0.26	0.12	0.2	0.28	0.2	0.16	0.43	0.19	0.39	2.92825	3.05717e-08	1.20075e-07	0.615437	0.00403719	0.0374394		K14487//auxin responsive GH3 gene family+ko04075//Plant hormone signal transduction
101266699			5.74116	2.32946e-08	Known_gene	22154909	22156854	NC_015440.2	0	0	0	0.41	0.15	0	0	0	0	0	0	0	5.74116	2.32946e-08	9.12177e-08					K01757//strictosidine synthase [EC:4.3.3.2]+ko00901//Indole alkaloid biosynthesis+ko01100//Metabolic pathways+ko01110//Biosynthesis of secondary metabolites
101266331			4.74116	4.70667e-05	Known_gene	2957862	2960661	NC_015442.2	0	0	0	0.04	0.16	0.1	0	0	0	0.02	0	0.03	4.74116	4.70667e-05	0.000206759					K18753//butyrate response factor 1
101266098	0.938863	0.000632544	2.46394	2.09744e-18	Known_gene	1320249	1322189	NC_015440.2	0.12	0.19	0.14	1.05	0.65	0.79	0.08	0.25	0.26	0.31	0.49	0.34	2.46394	2.09744e-18	6.66001e-18	0.938863	0.000632544	0.00552641	GO:0072593//reactive oxygen species metabolic process;GO:0008152//metabolic process;GO:0009636//response to toxic substance;GO:0009987//cellular process;GO:0009056//catabolic process;GO:0050896//response to stimulus;GO:0098754//detoxification;GO:1990748//cellular detoxification;GO:0098869//cellular oxidant detoxification;GO:0042743//hydrogen peroxide metabolic process;GO:0042221//response to chem…	K00430//peroxidase [EC:1.11.1.7]+ko01100//Metabolic pathways+ko01110//Biosynthesis of secondary metabolites+ko00940//Phenylpropanoid biosynthesis
101266017	0.856143	1.03978e-16	2.22179	4.458e-73	Known_gene	6613519	6625079	NC_015441.2	0.89	0.64	0.48	3.34	2.76	3.09	1.43	1.67	1.59	3.12	2.97	2.25	2.22179	4.458e-73	7.91873e-73	0.856143	1.03978e-16	6.37041e-16		K00384//thioredoxin reductase (NADPH) [EC:1.8.1.9]+ko00450//Selenocompound metabolism;K00384//thioredoxin reductase (NADPH) [EC:1.8.1.9]+ko00450//Selenocompound metabolism
101265741	0.526049	0.0192612	2.81602	2.50975e-16	Known_gene	42513112	42520820	NC_015443.2	0.01	0.08	0.08	0.57	0.3	0.4	0.03	0.12	0.18	0.19	0.12	0.15	2.81602	2.50975e-16	8.27297e-16	0.526049	0.0192612	0.189609		K08835//serine/threonine-protein kinase OSR1/STK39 [EC:2.7.11.1];K08835//serine/threonine-protein kinase OSR1/STK39 [EC:2.7.11.1]
101265574	1.08357	0.00370534	2.06622	1.4601e-07	Known_gene	2133037	2135510	NC_015446.2	0.07	0.12	0.07	0.4	0.21	0.5	0	0.14	0.12	0.26	0.06	0.24	2.06622	1.4601e-07	5.8556e-07	1.08357	0.00370534	0.0342488		K00679//phospholipid:diacylglycerol acyltransferase [EC:2.3.1.158]+ko00561//Glycerolipid metabolism;K01188//beta-glucosidase [EC:3.2.1.21]+ko01100//Metabolic pathways+ko00500//Starch and sucrose metabolism+ko01110//Biosynthesis of secondary metabolites+ko00460//Cyanoamino acid metabolism+ko00940//Phenylpropanoid biosynthesis;K10960//geranylgeranyl diphosphate/geranylgeranyl-bacteriochlorophyllide…
101265178	-1.39333	0.0360966	2.21065	2.55363e-05	Known_gene	52838572	52840962	NC_015447.2	0	0.05	0.09	0.17	0.34	0.15	0.05	0.02	0	0.03	0	0	2.21065	2.55363e-05	0.00011076	-1.39333	0.0360966	0.368251	GO:0008152//metabolic process;GO:0055114//oxidation-reduction process;GO:0044424//intracellular part;GO:0044464//cell part;GO:0005623//cell;GO:0005622//intracellular;GO:0005737//cytoplasm;GO:0016491//oxidoreductase activity;GO:0003824//catalytic activity;	K13081//leucoanthocyanidin reductase [EC:1.17.1.3]+ko01110//Biosynthesis of secondary metabolites+ko00941//Flavonoid biosynthesis
101265075	1.19163	0.0229709	2.04072	0.000996745	Known_gene	1843438	1845488	NC_015447.2	0.07	0	0.21	0.3	0.15	0.79	0	0	0.24	0.24	0.17	0.1	2.04072	0.000996745	0.00466665	1.19163	0.0229709	0.228459		K19891//glucan endo-1,3-beta-glucosidase 1/2/3 [EC:3.2.1.39]+ko00500//Starch and sucrose metabolism
101265056	0.101432	0.0724219	2.53471	3.66049e-26	Known_gene	756688	764917	NC_015438.2	0.09	0.1	0.16	1	0.44	0.57	0.1	0.29	0.01	0.23	0.12	0.05	2.53471	3.66049e-26	1.02685e-25	0.101432	0.0724219	0.77835		K00558//DNA (cytosine-5)-methyltransferase 1 [EC:2.1.1.37]+ko01100//Metabolic pathways+ko00270//Cysteine and methionine metabolism;K00558//DNA (cytosine-5)-methyltransferase 1 [EC:2.1.1.37]+ko01100//Metabolic pathways+ko00270//Cysteine and methionine metabolism;K00558//DNA (cytosine-5)-methyltransferase 1 [EC:2.1.1.37]+ko01100//Metabolic pathways+ko00270//Cysteine and methionine metabolism
101265010	0.994288	1.28481e-19	2.01455	1.88427e-123	Known_gene	39153186	39161563	NC_015449.2	0.55	0.6	0.66	6.36	1.91	2.47	0.53	0.43	0.59	1.33	0.79	1.28	2.01455	1.88427e-123	2.42219e-123	0.994288	1.28481e-19	7.51843e-19	GO:0016021//integral component of membrane;GO:0044425//membrane part;GO:0016020//membrane;GO:0031224//intrinsic component of membrane;GO:0005215//transporter activity;GO:0022857//transmembrane transporter activity;GO:0022804//active transmembrane transporter activity;GO:0015116//sulfate transmembrane transporter activity;GO:0015075//ion transmembrane transporter activity;GO:0008509//anion transme…	K17471//sulfate transporter 3;K17471//sulfate transporter 3
101265009	-0.0714048	0.0852323	4.21065	5.04035e-06	Known_gene	1887381	1888704	NC_015449.2	0	0	0.02	0.18	0.1	0.19	0	0.08	0.08	0.03	0	0.14	4.21065	5.04035e-06	2.12741e-05	-0.0714048	0.0852323	0.934649		K11982//E3 ubiquitin-protein ligase RNF115/126 [EC:2.3.2.27];K19041//E3 ubiquitin-protein ligase RNF38/44 [EC:2.3.2.27]
101264994	-0.103826	0.0623728	3.70699	0	Known_gene	39512497	39517294	NC_015439.2	0.48	0.74	0.65	10.16	5.53	8.76	0.21	0.44	0.31	0.31	0.29	0.31	3.70699	0	0	-0.103826	0.0623728	0.663115		K01187//alpha-glucosidase [EC:3.2.1.20]+ko01100//Metabolic pathways+ko00052//Galactose metabolism+ko00500//Starch and sucrose metabolism
101264939	1.19163	0.00304914	2.76319	2.98981e-07	Known_gene	41307064	41312112	NC_015443.2	0.02	0.02	0.01	0.11	0.12	0.18	0.01	0.08	0.03	0.04	0.18	0.07	2.76319	2.98981e-07	1.20899e-06	1.19163	0.00304914	0.0278914		K17768//mitochondrial import receptor subunit TOM70;K07937//ADP-ribosylation factor 1+ko04144//Endocytosis;K09571//FK506-binding protein 4/5 [EC:5.2.1.8];K09527//DnaJ homolog subfamily C member 7
101264937			4.84808	2.55677e-05	Known_gene	46543214	46552223	NC_015443.2	0	0	0	0.05	0.04	0.04	0	0	0	0	0	0	4.84808	2.55677e-05	0.00011098					K05681//ATP-binding cassette, subfamily G (WHITE), member 2+ko02010//ABC transporters
101264829			3.09135	1.31475e-62	Known_gene	3451314	3453019	NC_015443.2	0.44	0.65	0.36	5.26	4.55	3.18	0	0	0	0	0	0	3.09135	1.31475e-62	2.53928e-62					K19589//release factor glutamine methyltransferase [EC:2.1.1.297];K19589//release factor glutamine methyltransferase [EC:2.1.1.297]
101264785	2.95291	0.00214191	4.27031	0.000450312	Known_gene	20547924	20548819	NC_015448.2	0	0	0	0.04	0.26	0.08	0	0.04	0	0.05	0.16	0.12	4.27031	0.000450312	0.00206832	2.95291	0.00214191	0.0193865
101264697	1.77659	0.0108954	2.74116	0.000523549	Known_gene	34794878	34796753	NC_015439.2	0.02	0.02	0	0.13	0.06	0.06	0	0	0.04	0.06	0.06	0	2.74116	0.000523549	0.00241363	1.77659	0.0108954	0.104706		K08150//MFS transporter, SP family, solute carrier family 2 (myo-inositol transporter), member 13
101264674	1.07615	0.00289948	2.50639	1.92089e-18	Known_gene	70079501	70086928	NC_015446.2	0.08	0.11	0.06	0.41	0.56	0.43	0.01	0.07	0.08	0.1	0.09	0.15	2.50639	1.92089e-18	6.09366e-18	1.07615	0.00289948	0.0264714		K11433//histone-lysine N-methyltransferase SETMAR [EC:2.1.1.43]+ko00310//Lysine degradation;K11420//euchromatic histone-lysine N-methyltransferase [EC:2.1.1.43]+ko00310//Lysine degradation;K11433//histone-lysine N-methyltransferase SETMAR [EC:2.1.1.43]+ko00310//Lysine degradation;K11420//euchromatic histone-lysine N-methyltransferase [EC:2.1.1.43]+ko00310//Lysine degradation
101264592			2.36265	0.000119331	Known_gene	481170	483909	NC_015440.2	0	0.04	0.01	0.14	0.1	0.01	0	0	0.01	0	0	0	2.36265	0.000119331	0.000533365					K13457//disease resistance protein RPM1+ko04626//Plant-pathogen interaction
101264585	-0.50881	0.0413547	4.21065	5.04035e-06	Known_gene	710226	711384	NC_015448.2	0	0.04	0	0.3	0.26	0.23	0.18	0.22	0.19	0.05	0.3	0.06	4.21065	5.04035e-06	2.12741e-05	-0.50881	0.0413547	0.425297
101264423	0.541693	0.00117395	2.91625	5.81851e-76	Known_gene	5781524	5787391	NC_015442.2	0.28	0.08	0.2	1.9	1.2	1.18	0.16	0.31	0.33	0.46	0.42	0.26	2.91625	5.81851e-76	1.01194e-75	0.541693	0.00117395	0.0104243	GO:0016020//membrane;GO:0003824//catalytic activity;GO:0016787//hydrolase activity;GO:0016798//hydrolase activity, acting on glycosyl bonds;	K07964//heparanase [EC:3.2.1.166]+ko00531//Glycosaminoglycan degradation+ko01100//Metabolic pathways;K07964//heparanase [EC:3.2.1.166]+ko00531//Glycosaminoglycan degradation+ko01100//Metabolic pathways;K07964//heparanase [EC:3.2.1.166]+ko00531//Glycosaminoglycan degradation+ko01100//Metabolic pathways
101264332			4.36265	4.38151e-11	Known_gene	44818615	44819817	NC_015443.2	0	0.05	0.05	0.79	0.65	0.58	0	0	0	0.05	0	0.07	4.36265	4.38151e-11	1.6032e-10					K17279//receptor expression-enhancing protein 5/6
101264308			5.17001	1.91377e-10	Known_gene	63666261	63667191	NC_015440.2	0.04	0	0	0.34	0.53	0.48	0	0	0	0	0.04	0	5.17001	1.91377e-10	7.1072e-10					K11426//SET and MYND domain-containing protein
101264213	-0.0307629	0.0825008	2.05071	6.87915e-50	Known_gene	64684603	64686662	NC_015441.2	0.65	0.77	1.34	3.5	4.47	3.6	0.63	0.83	0.58	0.8	0.67	0.51	2.05071	6.87915e-50	1.5e-49	-0.0307629	0.0825008	0.898588		K13081//leucoanthocyanidin reductase [EC:1.17.1.3]+ko01110//Biosynthesis of secondary metabolites+ko00941//Flavonoid biosynthesis
101264163	0.910729	5.6615e-06	2.18	1.55092e-21	Known_gene	95883215	95884558	NC_015438.2	0.18	0.44	0.32	1.43	1.16	1.69	0.62	0.59	0.49	1	0.92	1.35	2.18	1.55092e-21	4.66711e-21	0.910729	5.6615e-06	4.48678e-05		K21026//acetylajmaline esterase [EC:3.1.1.80]+ko00901//Indole alkaloid biosynthesis+ko01110//Biosynthesis of secondary metabolites
101264063	0.883241	1.59923e-30	2.37626	1.90373e-279	Known_gene	79543237	79550267	NC_015438.2	0.81	0.76	0.76	5.01	2.98	4.11	1.07	1.03	1.07	1.98	1.92	2	2.37626	1.90373e-279	1.3317e-279	0.883241	1.59923e-30	8.0404e-30		K17710//pentatricopeptide repeat domain-containing protein 1;K17710//pentatricopeptide repeat domain-containing protein 1;K17964//leucine-rich PPR motif-containing protein, mitochondrial;K17710//pentatricopeptide repeat domain-containing protein 1;K17964//leucine-rich PPR motif-containing protein, mitochondrial
101263991			3.04072	8.84814e-05	Known_gene	63664046	63665042	NC_015440.2	0.07	0	0	0.21	0.07	0.3	0	0	0	0	0.08	0	3.04072	8.84814e-05	0.000392851					K11426//SET and MYND domain-containing protein
101263884			5.21065	1.07025e-10	Known_gene	62155356	62158667	NC_015449.2	0	0	0.02	0.19	0.31	0.13	0	0	0	0.05	0	0.02	5.21065	1.07025e-10	3.94872e-10					K13675//UDP-glucose:O-linked fucose beta-1,3-glucosyltransferase [EC:2.4.1.-]+ko00514//Other types of O-glycan biosynthesis;K03509//DNA polymerase eta [EC:2.7.7.7];K08176//MFS transporter, PHS family, inorganic phosphate transporter
101263783			3.46699	2.03213e-10	Known_gene	47323393	47325657	NC_015448.2	0	0.08	0	0.53	0.23	0.13	0	0	0	0.04	0.02	0	3.46699	2.03213e-10	7.54901e-10					K20667//beta-amyrin 28-monooxygenase [EC:1.14.13.201]
101263682			2.88516	1.67754e-238	Known_gene	54613589	54617644	NC_015440.2	1.59	1.43	1.68	10.18	13.01	11.73	0	0	0	0	0	0	2.88516	1.67754e-238	1.33031e-238
101263597	1.11917	0.0121019	3.09962	3.77464e-05	Known_gene	6	2517	NW_004196128.1	0.05	0	0	0.09	0.11	0.21	0	0	0.14	0.26	0	0	3.09962	3.77464e-05	0.000164996	1.11917	0.0121019	0.116626	GO:0006508//proteolysis;GO:0044238//primary metabolic process;GO:0006807//nitrogen compound metabolic process;GO:0043170//macromolecule metabolic process;GO:0019538//protein metabolic process;GO:1901564//organonitrogen compound metabolic process;GO:0071704//organic substance metabolic process;GO:0008152//metabolic process;GO:0043229//intracellular organelle;GO:0005622//intracellular;GO:0044444//c…	K01255//leucyl aminopeptidase [EC:3.4.11.1]+ko01100//Metabolic pathways+ko00480//Glutathione metabolism
101263141	3.51356	0.00327984	5.43304	4.02819e-07	Known_gene	14524292	14526146	NC_015438.2	0	0	0	0.04	0.18	0.17	0	0	0	0.02	0.04	0.05	5.43304	4.02819e-07	1.63718e-06	3.51356	0.00327984	0.0301732		K04733//interleukin-1 receptor-associated kinase 4 [EC:2.7.11.1]
101263125	0.776592	0.0389254	4.21065	0.000572612	Known_gene	38201064	38203558	NC_015443.2	0	0	0	0.1	0.08	0.05	0.05	0	0.05	0.03	0.14	0	4.21065	0.000572612	0.00264737	0.776592	0.0389254	0.399003		K09519//DnaJ homolog subfamily B member 13
101262949	0.642291	3.01436e-09	2.2295	4.49297e-222	Known_gene	1630570	1634679	NC_015446.2	5.92	4.27	4.19	24.92	20.94	21.93	3.03	3.42	3.66	4.68	5.2	6.28	2.2295	4.49297e-222	3.76435e-222	0.642291	3.01436e-09	2.15452e-08	GO:0016818//hydrolase activity, acting on acid anhydrides, in phosphorus-containing anhydrides;GO:0003824//catalytic activity;GO:0016787//hydrolase activity;GO:0016817//hydrolase activity, acting on acid anhydrides;	K01512//acylphosphatase [EC:3.6.1.7]+ko00620//Pyruvate metabolism;K01512//acylphosphatase [EC:3.6.1.7]+ko00620//Pyruvate metabolism
101262830	0.760005	2.17452e-29	2.03118	3.46012e-181	Known_gene	58448897	58455715	NC_015444.2	2.59	3.15	2.83	11.32	12.39	11.29	4.28	5.89	5.22	7.87	11.03	6.97	2.03118	3.46012e-181	3.37185e-181	0.760005	2.17452e-29	1.11129e-28	GO:0008152//metabolic process;GO:0016746//transferase activity, transferring acyl groups;GO:0016740//transferase activity;GO:0003824//catalytic activity;GO:0016747//transferase activity, transferring acyl groups other than amino-acyl groups;	K00626//acetyl-CoA C-acetyltransferase [EC:2.3.1.9]+ko00310//Lysine degradation+ko00380//Tryptophan metabolism+ko00900//Terpenoid backbone biosynthesis+ko00280//Valine, leucine and isoleucine degradation+ko00640//Propanoate metabolism+ko01100//Metabolic pathways+ko00650//Butanoate metabolism+ko01110//Biosynthesis of secondary metabolites+ko01212//Fatty acid metabolism+ko00071//Fatty acid degradat…
101262581	0.534517	0.00787338	2.05161	8.33818e-17	Known_gene	2238083	2242116	NC_015448.2	0	0.3	0.47	1.76	0.68	1.07	0.49	0.19	0.41	0.24	0.55	0.83	2.05161	8.33818e-17	2.72286e-16	0.534517	0.00787338	0.0747225	GO:0065007//biological regulation;GO:0050896//response to stimulus;GO:0051716//cellular response to stimulus;GO:0007165//signal transduction;GO:0007264//small GTPase mediated signal transduction;GO:0050789//regulation of biological process;GO:0035556//intracellular signal transduction;GO:0009987//cellular process;GO:0023052//signaling;GO:0050794//regulation of cellular process;GO:0007154//cell co…	K07910//Ras-related protein Rab-18;K07910//Ras-related protein Rab-18
101262564	1.27909	0.00348155	3.43304	3.67961e-10	Known_gene	89245845	89247726	NC_015438.2	0.09	0.04	0.04	0.61	0.53	0.74	0	0.3	0.05	0.46	0.15	0.24	3.43304	3.67961e-10	1.37713e-09	1.27909	0.00348155	0.0320919
101262380	-2.1303	0.012229	5.21065	2.32736e-06	Known_gene	50241779	50251044	NC_015448.2	0	0	0	0.23	0.2	0.18	0.07	0	0.11	0.04	0	0	5.21065	2.32736e-06	9.70296e-06	-2.1303	0.012229	0.118042
101262280	1.02813	0.00317549	2.21065	0.000349937	Known_gene	54760139	54762033	NC_015439.2	0	0.08	0	0.12	0.11	0.1	0.05	0.09	0.14	0.17	0.15	0.3	2.21065	0.000349937	0.00159757	1.02813	0.00317549	0.0291096		K19589//release factor glutamine methyltransferase [EC:2.1.1.297];K03798//cell division protease FtsH [EC:3.4.24.-]
101262156	0.677056	0.040782	4.21065	4.88494e-10	Known_gene	92696519	92698244	NC_015438.2	0	0.04	0	0.13	0.24	0.43	0	0.11	0	0.07	0.05	0.06	4.21065	4.88494e-10	1.83321e-09	0.677056	0.040782	0.41907		K11982//E3 ubiquitin-protein ligase RNF115/126 [EC:2.3.2.27]
101262081			2.04072	0.000996745	Known_gene	3893987	3904411	NC_015449.2	0.01	0	0.03	0.09	0.04	0.06	0	0	0	0	0	0	2.04072	0.000996745	0.00466665				GO:0008152//metabolic process;GO:0044281//small molecule metabolic process;GO:0019752//carboxylic acid metabolic process;GO:0044249//cellular biosynthetic process;GO:0032787//monocarboxylic acid metabolic process;GO:0031407//oxylipin metabolic process;GO:0044283//small molecule biosynthetic process;GO:0044237//cellular metabolic process;GO:0006629//lipid metabolic process;GO:0006633//fatty acid b…	K00454//lipoxygenase [EC:1.13.11.12]+ko00591//Linoleic acid metabolism+ko00592//alpha-Linolenic acid metabolism+ko01100//Metabolic pathways+ko01110//Biosynthesis of secondary metabolites
101261762	-2.1303	0.012229	3.04072	8.84814e-05	Known_gene	85925299	85928087	NC_015438.2	0	0.06	0	0.15	0.18	0.16	0.06	0.09	0	0	0.03	0	3.04072	8.84814e-05	0.000392851	-2.1303	0.012229	0.118042		K04733//interleukin-1 receptor-associated kinase 4 [EC:2.7.11.1]
101261622	0.915858	0.000827155	3.34691	4.57435e-29	Known_gene	6272970	6276235	NC_015442.2	0	0.05	0.15	0.9	0.58	0.71	0	0.21	0.21	0.32	0.06	0.45	3.34691	4.57435e-29	1.2368e-28	0.915858	0.000827155	0.00726822		K10683//BRCA1-associated RING domain protein 1+ko03440//Homologous recombination;K11000//callose synthase [EC:2.4.1.-];K03798//cell division protease FtsH [EC:3.4.24.-]
101261398	0.928595	0.0362112	2.39828	1.4111e-07	Known_gene	60962981	60963739	NC_015440.2	0.09	0.19	0.09	0.14	0.85	1	0	0	0.15	0.2	0	0.07	2.39828	1.4111e-07	5.65483e-07	0.928595	0.0362112	0.369889
101261383	0.601818	6.13769e-09	2.11153	0	Known_gene	3257733	3262777	NC_015448.2	7.71	10.37	6.81	34.09	35.15	38.45	2.24	2.94	1.38	2.42	4.42	3.32	2.11153	0	0	0.601818	6.13769e-09	4.42252e-08
101261339	0.748519	4.44779e-48	2.02524	0	Known_gene	2314997	2323745	NC_015444.2	5.23	5.83	6.9	27.64	22.03	22.11	6.29	8.8	8.61	13.52	13.13	12.61	2.02524	0	0	0.748519	4.44779e-48	1.83671e-47	GO:0016311//dephosphorylation;GO:0006796//phosphate-containing compound metabolic process;GO:0009987//cellular process;GO:0008152//metabolic process;GO:0006793//phosphorus metabolic process;GO:0044237//cellular metabolic process;GO:0043167//ion binding;GO:0042578//phosphoric ester hydrolase activity;GO:0016791//phosphatase activity;GO:0003993//acid phosphatase activity;GO:0005488//binding;GO:0016…	K14407//cleavage stimulation factor subunit 2+ko03015//mRNA surveillance pathway
101261335	-1.1303	0.0166611	4.84808	2.55677e-05	Known_gene	44254964	44258676	NC_015443.2	0	0	0	0.12	0.05	0.17	0.07	0.14	0.02	0.05	0.03	0.03	4.84808	2.55677e-05	0.00011098	-1.1303	0.0166611	0.16309		K01728//pectate lyase [EC:4.2.2.2]+ko00040//Pentose and glucuronate interconversions
101261198	0.104167	0.077321	3.20547	4.24641e-52	Known_gene	3870354	3872142	NC_015449.2	0.35	0.07	0.25	0.28	4.86	1.07	0.11	0.2	0.07	0.23	0	0.18	3.20547	4.24641e-52	9.05963e-52	0.104167	0.077321	0.835566		K03006//DNA-directed RNA polymerase II subunit RPB1 [EC:2.7.7.6]+ko00230//Purine metabolism+ko03020//RNA polymerase+ko01100//Metabolic pathways+ko00240//Pyrimidine metabolism
101260942	-0.322944	0.0415361	3.50016	0.000389294	Known_gene	25683543	25685648	NC_015443.2	0	0	0.07	0.28	0.28	0.22	0.73	1.04	0.4	0.45	0.84	0.59	3.50016	0.000389294	0.00178163	-0.322944	0.0415361	0.42727	GO:1901360//organic cyclic compound metabolic process;GO:0019438//aromatic compound biosynthetic process;GO:0044237//cellular metabolic process;GO:0010556//regulation of macromolecule biosynthetic process;GO:0051171//regulation of nitrogen compound metabolic process;GO:0018130//heterocycle biosynthetic process;GO:1901362//organic cyclic compound biosynthetic process;GO:0048608//reproductive struc…	K03127//transcription initiation factor TFIID subunit 13+ko03022//Basal transcription factors;K03127//transcription initiation factor TFIID subunit 13+ko03022//Basal transcription factors
101260871			9.43771	1.16457e-62	Known_gene	90054817	90057219	NC_015438.2	0	0	0	1.73	1.99	1.4	0	0	0	0	0	0	9.43771	1.16457e-62	2.24763e-62					K01051//pectinesterase [EC:3.1.1.11]+ko00040//Pentose and glucuronate interconversions+ko01100//Metabolic pathways
101260335			7.54852	2.45499e-22	Known_gene	4794976	4796095	NC_015441.2	0	0	0	0.28	2.47	0.1	0	0	0	0	0	0	7.54852	2.45499e-22	7.29657e-22					K03695//ATP-dependent Clp protease ATP-binding subunit ClpB
101260096	1.43956	0.00147003	3.21065	2.93328e-10	Known_gene	50023511	50025467	NC_015439.2	0.02	0.06	0.02	0.27	0.29	0.4	0.08	0.04	0.04	0.15	0.05	0.29	3.21065	2.93328e-10	1.09466e-09	1.43956	0.00147003	0.0131325		K01728//pectate lyase [EC:4.2.2.2]+ko00040//Pentose and glucuronate interconversions
101259885	2.19163	0.00341897	3.09962	1.87253e-06	Known_gene	69467063	69468676	NC_015446.2	0	0	0.07	0.31	0.15	0.15	0	0.02	0.03	0.13	0.08	0	3.09962	1.87253e-06	7.7851e-06	2.19163	0.00341897	0.0314974		K13229//2,4-dihydroxy-1,4-benzoxazin-3-one-glucoside dioxygenase [EC:1.14.20.2]+ko00402//Benzoxazinoid biosynthesis;K06892//feruloyl-CoA ortho-hydroxylase [EC:1.14.11.-]+ko01110//Biosynthesis of secondary metabolites+ko00940//Phenylpropanoid biosynthesis
101259878	1.77659	0.025119	5.68458	4.08937e-08	Known_gene	74496420	74497349	NC_015438.2	0	0	0	0.26	0.3	0.4	0.04	0	0	0.08	0.04	0	5.68458	4.08937e-08	1.61347e-07	1.77659	0.025119	0.251279	GO:0006807//nitrogen compound metabolic process;GO:0008152//metabolic process;GO:0044249//cellular biosynthetic process;GO:0046483//heterocycle metabolic process;GO:0010467//gene expression;GO:0009987//cellular process;GO:0044237//cellular metabolic process;GO:0071704//organic substance metabolic process;GO:0009058//biosynthetic process;GO:0009059//macromolecule biosynthetic process;GO:1901362//o…	K12412//pheromone receptor transcription factor;K09260//MADS-box transcription enhancer factor 2A;K04454//MADS-box transcription enhancer factor 2C
101259823	0.776592	0.0526742	3.50016	2.38211e-06	Known_gene	64775248	64778081	NC_015440.2	0.02	0.02	0	0.13	0.26	0.09	0	0.02	0.02	0.02	0.05	0	3.50016	2.38211e-06	9.93515e-06	0.776592	0.0526742	0.550924
101259707			3.50016	0.000389294	Known_gene	47965769	47967605	NC_015439.2	0.02	0	0	0.08	0	0.14	0	0	0	0	0.07	0	3.50016	0.000389294	0.00178163					K08900//mitochondrial chaperone BCS1
101259574	3.51356	0.00327984	6.04072	8.43037e-10	Known_gene	74498914	74508518	NC_015438.2	0	0	0	0.16	0.05	0.09	0	0	0	0.04	0.01	0	6.04072	8.43037e-10	3.18505e-09	3.51356	0.00327984	0.0301732		K04437//filamin
101259478			2.3766	4.47316e-82	Known_gene	56447819	56485963	NC_015438.2	0.42	0.53	0.8	2.03	2.7	2.45	0	0	0	0.01	0	0.04	2.3766	4.47316e-82	7.4094e-82					K09250//cellular nucleic acid-binding protein;K09250//cellular nucleic acid-binding protein;K11755//phosphoribosyl-ATP pyrophosphohydrolase / phosphoribosyl-AMP cyclohydrolase [EC:3.6.1.31 3.5.4.19]+ko01230//Biosynthesis of amino acids+ko01100//Metabolic pathways+ko00340//Histidine metabolism+ko01110//Biosynthesis of secondary metabolites;K09250//cellular nucleic acid-binding protein;K09250//cell…
101259378			3.61543	7.85314e-07	Known_gene	2499576	2506451	NC_015447.2	0	0	0.01	0.07	0.01	0.05	0	0	0	0	0	0	3.61543	7.85314e-07	3.22113e-06					K07478//putative ATPase;K14638//solute carrier family 15 (peptide/histidine transporter), member 3/4;K03469//ribonuclease HI [EC:3.1.26.4]+ko03030//DNA replication;K13457//disease resistance protein RPM1+ko04626//Plant-pathogen interaction
101259311	-0.247655	0.0310681	2.0782	7.11154e-11	Known_gene	56110087	56113447	NC_015448.2	0.1	0.14	0.04	0.34	0.3	0.56	0.45	0.3	0.48	0.3	0.5	0.21	2.0782	7.11154e-11	2.61209e-10	-0.247655	0.0310681	0.313831		K15502//serine/threonine-protein phosphatase 6 regulatory ankyrin repeat subunit A
101258829			5.25329	1.6925e-06	Known_gene	6781306	6783388	NC_015449.2	0	0	0	0.3	0	0.11	0	0	0	0	0	0	5.25329	1.6925e-06	7.02359e-06
101258701	0.556199	5.6545e-157	3.04686	0	Known_gene	94462696	94464534	NC_015438.2	23.47	18.17	15.82	107.39	157.73	213.74	64.09	50.19	52.07	98.92	72.6	71.68	3.04686	0	0	0.556199	5.6545e-157	1.12287e-156		K12662//U4/U6 small nuclear ribonucleoprotein PRP4+ko03040//Spliceosome
101258627	1.67963	0.0135363	3.09223	2.46156e-05	Known_gene	61224434	61226035	NC_015440.2	0.02	0	0.03	0	0.13	0.28	0	0.04	0	0.08	0.05	0	3.09223	2.46156e-05	0.000106651	1.67963	0.0135363	0.131466		K19589//release factor glutamine methyltransferase [EC:2.1.1.297];K15271//ATP-dependent DNA helicase HFM1/MER3 [EC:3.6.4.12]
101258598	1.26202	0.00203586	7.17001	3.92295e-18	Known_gene	88121614	88122950	NC_015438.2	0	0	0	0.87	0.44	0.64	0.08	0.08	0.12	0.17	0.34	0.15	7.17001	3.92295e-18	1.25149e-17	1.26202	0.00203586	0.0184097
101258413	2.77659	0.00357313	5.37463	5.0572e-31	Known_gene	19455562	19464392	NC_015447.2	0.04	0.01	0	0.39	0.76	0.66	0	0	0.01	0.04	0	0.06	5.37463	5.0572e-31	1.33578e-30	2.77659	0.00357313	0.032986
101258295			3.06309	2.16171e-13	Known_gene	5078135	5082695	NC_015438.2	0.03	0.08	0.02	0.3	0.33	0.42	0	0	0	0	0.04	0	3.06309	2.16171e-13	7.52337e-13
101258262	0.513558	0.0565013	3.17458	2.83675e-16	Known_gene	1866378	1870646	NC_015442.2	0.03	0.02	0.02	0.24	0.21	0.19	0	0.02	0.01	0.02	0	0.03	3.17458	2.83675e-16	9.35786e-16	0.513558	0.0565013	0.594111		K04733//interleukin-1 receptor-associated kinase 4 [EC:2.7.11.1]
101258188	0.26563	0.00195574	2.68797	2.14643e-34	Known_gene	66422876	66423522	NC_015446.2	0.34	0.96	0.59	0.95	3.05	8.49	7.33	5.34	5.78	5.26	10.55	6.68	2.68797	2.14643e-34	5.45819e-34	0.26563	0.00195574	0.01766		K03676//glutaredoxin 3
101257849	0.897528	6.75734e-138	2.26648	3.45997e-304	Known_gene	64833259	64835999	NC_015440.2	6.93	7.41	7.17	38.46	33.55	31.95	38.34	32.32	36.73	47.6	88.41	67.27	2.26648	3.45997e-304	2.25859e-304	0.897528	6.75734e-138	1.48145e-137		K18635//protein SPIRAL1 and related proteins
101257810	2.77659	0.00357313	2.04072	0.000342202	Known_gene	97553947	97554828	NC_015438.2	0.04	0.08	0.08	0.44	0.12	0.26	0.04	0	0	0.04	0.23	0	2.04072	0.000342202	0.00156085	2.77659	0.00357313	0.032986		K01870//isoleucyl-tRNA synthetase [EC:6.1.1.5]+ko00970//Aminoacyl-tRNA biosynthesis;K19027//zinc finger FYVE domain-containing protein 26;K14440//SWI/SNF-related matrix-associated actin-dependent regulator of chromatin subfamily A-like protein 1 [EC:3.6.4.12]
101257800	-0.64236	0.00848062	3.16626	2.87182e-19	Known_gene	70941138	70942815	NC_015438.2	0.04	0.11	0.23	0.87	1.74	0.82	0.81	0.42	0.22	0.63	0	0.29	3.16626	2.87182e-19	8.99345e-19	-0.64236	0.00848062	0.0807051
101257795	0.31716	0.056821	2.65216	2.33571e-10	Known_gene	208942	211712	NC_015438.2	0.1	0.03	0.16	0.78	0.43	0.63	0.17	0.13	0.07	0.1	0.07	0.32	2.65216	2.33571e-10	8.69281e-10	0.31716	0.056821	0.597856		K00133//aspartate-semialdehyde dehydrogenase [EC:1.2.1.11]+ko00300//Lysine biosynthesis+ko01230//Biosynthesis of amino acids+ko01100//Metabolic pathways+ko01110//Biosynthesis of secondary metabolites+ko01210//2-Oxocarboxylic acid metabolism+ko00261//Monobactam biosynthesis+ko00260//Glycine, serine and threonine metabolism+ko00270//Cysteine and methionine metabolism;K14399//polyribonucleotide 5'-h…
101257774	0.19163	0.0696002	2.47368	8.41342e-06	Known_gene	26022722	26023972	NC_015443.2	0.15	0.1	0	0.36	0.83	0.22	0.21	0.15	0.27	0.22	0.17	0.36	2.47368	8.41342e-06	3.58142e-05	0.19163	0.0696002	0.744637
101257659	1.19163	0.046887	2.21065	0.000349937	Known_gene	65260527	65261872	NC_015441.2	0.05	0.05	0	0.03	0.26	0.19	0.03	0	0	0.03	0.03	0	2.21065	0.000349937	0.00159757	1.19163	0.046887	0.486852		K14488//SAUR family protein+ko04075//Plant hormone signal transduction
101257556	1.80516	0.0242172	5.28865	1.29217e-06	Known_gene	1853280	1858935	NC_015441.2	0	0	0	0.09	0.01	0.08	0	0	0.01	0.01	0.02	0	5.28865	1.29217e-06	5.33884e-06	1.80516	0.0242172	0.241405	GO:0050896//response to stimulus;GO:0006950//response to stress;GO:0006952//defense response;GO:0097159//organic cyclic compound binding;GO:0043168//anion binding;GO:0043531//ADP binding;GO:0032559//adenyl ribonucleotide binding;GO:1901265//nucleoside phosphate binding;GO:0097367//carbohydrate derivative binding;GO:0036094//small molecule binding;GO:0032553//ribonucleotide binding;GO:0000166//nuc…	K13453//disease resistance protein+ko04626//Plant-pathogen interaction;K13457//disease resistance protein RPM1+ko04626//Plant-pathogen interaction
101257516			3.27776	2.76009e-14	Known_gene	13410262	13413558	NC_015439.2	0.02	0.06	0	0.36	0.2	0.18	0	0	0	0	0	0	3.27776	2.76009e-14	9.43891e-14					K17710//pentatricopeptide repeat domain-containing protein 1
101257487	3.77659	0.00164284	4.61846	9.05967e-05	Known_gene	55802977	55804497	NC_015444.2	0	0	0	0.04	0.05	0.19	0	0	0	0	0.1	0.06	4.61846	9.05967e-05	0.000402367	3.77659	0.00164284	0.0147377		K12447//UDP-sugar pyrophosphorylase [EC:2.7.7.64]+ko00520//Amino sugar and nucleotide sugar metabolism+ko00040//Pentose and glucuronate interconversions+ko01100//Metabolic pathways+ko00052//Galactose metabolism+ko00053//Ascorbate and aldarate metabolism;K05387//glutamate receptor, ionotropic, plant;K20777//exonuclease 3'-5' domain-containing protein 2 [EC:3.1.11.1];K08237//hydroquinone glucosyltr…
101257486			4.84808	2.55677e-05	Known_gene	60607264	60608744	NC_015444.2	0	0	0	0.09	0.07	0.17	0	0	0	0	0	0	4.84808	2.55677e-05	0.00011098					K13065//shikimate O-hydroxycinnamoyltransferase [EC:2.3.1.133]+ko01100//Metabolic pathways+ko01110//Biosynthesis of secondary metabolites+ko00940//Phenylpropanoid biosynthesis+ko00941//Flavonoid biosynthesis+ko00945//Stilbenoid, diarylheptanoid and gingerol biosynthesis
101257462	-1.1303	0.0320271	4.21065	0.000572612	Known_gene	51033507	51035379	NC_015441.2	0	0	0	0.25	0.08	0.04	0.13	0.08	0	0.04	0	0.06	4.21065	0.000572612	0.00264737	-1.1303	0.0320271	0.324016
101257382	0.513558	0.0565013	3.09962	1.87253e-06	Known_gene	43518771	43520801	NC_015443.2	0.02	0	0.05	0.07	0.29	0.26	0.05	0.02	0.03	0.05	0.08	0	3.09962	1.87253e-06	7.7851e-06	0.513558	0.0565013	0.594111		K05278//flavonol synthase [EC:1.14.11.23]+ko01100//Metabolic pathways+ko01110//Biosynthesis of secondary metabolites+ko00941//Flavonoid biosynthesis
101257327	0.290033	0.0185308	2.12016	7.45906e-28	Known_gene	2794866	2804687	NC_015448.2	0.35	0.3	0.37	1.27	1.65	1.53	0.61	0.5	0.58	0.51	0.85	0.73	2.12016	7.45906e-28	2.04834e-27	0.290033	0.0185308	0.182006		K15273//solute carrier family 35 (probable UDP-sugar transporter), member A4;K15272//solute carrier family 35 (UDP-sugar transporter), member A1/2/3
101257089			2.54594	1.00045e-09	Known_gene	63180490	63180891	NC_015444.2	0.38	0.42	0.09	1.82	0.54	2.97	0	0	0	0	0	0	2.54594	1.00045e-09	3.78666e-09
101257046			4.74116	4.70667e-05	Known_gene	4286989	4289587	NC_015440.2	0	0	0	0.17	0.08	0.31	0	0	0	0.04	0	0	4.74116	4.70667e-05	0.000206759				GO:0044267//cellular protein metabolic process;GO:0010467//gene expression;GO:0006518//peptide metabolic process;GO:0043604//amide biosynthetic process;GO:0034645//cellular macromolecule biosynthetic process;GO:0006412//translation;GO:0006413//translational initiation;GO:0043043//peptide biosynthetic process;GO:0071704//organic substance metabolic process;GO:1901564//organonitrogen compound metab…	K03113//translation initiation factor 1+ko03013//RNA transport
101256883			3.28865	1.46018e-05	Known_gene	1778974	1780303	NC_015443.2	0	0.07	0	0.33	0.04	0.35	0	0	0	0	0.04	0.05	3.28865	1.46018e-05	6.27631e-05
101256630	-0.204888	0.0135563	2.72463	2.40861e-108	Known_gene	97542316	97544806	NC_015438.2	1.03	0.65	1.28	5.56	9.08	5.11	1.92	2.45	3.03	2.79	1.7	1.86	2.72463	2.40861e-108	3.36775e-108	-0.204888	0.0135563	0.131667
101256565	0.801683	0.00603027	2.72878	5.01351e-20	Known_gene	51869599	51871155	NC_015440.2	0.14	0.06	0.29	0.84	1.04	1.36	0.16	0.14	0.23	0.49	0.15	0.26	2.72878	5.01351e-20	1.54743e-19	0.801683	0.00603027	0.0566748		K04733//interleukin-1 receptor-associated kinase 4 [EC:2.7.11.1];K12173//BRCA1-A complex subunit BRE+ko03440//Homologous recombination
101256520	0.747148	0.000123972	2.46176	3.03857e-35	Known_gene	68418609	68421914	NC_015446.2	0.33	0.19	0.67	2.19	2.57	1.9	0.3	0.86	0.66	0.84	0.7	1.7	2.46176	3.03857e-35	7.65161e-35	0.747148	0.000123972	0.00104082		K17744//L-galactose dehydrogenase [EC:1.1.1.316]+ko01100//Metabolic pathways+ko00053//Ascorbate and aldarate metabolism+ko01110//Biosynthesis of secondary metabolites;K05275//pyridoxine 4-dehydrogenase [EC:1.1.1.65]+ko00750//Vitamin B6 metabolism+ko01100//Metabolic pathways
101256441	-0.0617547	0.0517281	3.28939	1.60033e-181	Known_gene	1935588	1941754	NC_015448.2	0.88	0.88	0.68	8.92	7.86	7.04	3.48	3.63	4.03	3.5	3.88	3.08	3.28939	1.60033e-181	1.55775e-181	-0.0617547	0.0517281	0.539798		K00565//mRNA (guanine-N7-)-methyltransferase [EC:2.1.1.56]+ko03015//mRNA surveillance pathway;K00565//mRNA (guanine-N7-)-methyltransferase [EC:2.1.1.56]+ko03015//mRNA surveillance pathway;K00565//mRNA (guanine-N7-)-methyltransferase [EC:2.1.1.56]+ko03015//mRNA surveillance pathway;K00565//mRNA (guanine-N7-)-methyltransferase [EC:2.1.1.56]+ko03015//mRNA surveillance pathway;K00565//mRNA (guanine-N…
101256260	2.19163	0.00341897	2.32083	2.34498e-54	Known_gene	6406510	6433666	NC_015440.2	0.63	0.57	1.11	5.53	3.05	4.98	0	0	0.09	0.26	0.05	0	2.32083	2.34498e-54	4.894e-54	2.19163	0.00341897	0.0314974	GO:0008219//cell death;GO:0051603//proteolysis involved in cellular protein catabolic process;GO:0032501//multicellular organismal process;GO:0043412//macromolecule modification;GO:0006807//nitrogen compound metabolic process;GO:0044238//primary metabolic process;GO:0036211//protein modification process;GO:0070647//protein modification by small protein conjugation or removal;GO:1901564//organonit…	K04506//E3 ubiquitin-protein ligase SIAH1 [EC:2.3.2.27]+ko04120//Ubiquitin mediated proteolysis
101256104	-0.80837	0.0484804	2.11111	0.000204955	Known_gene	53312788	53315425	NC_015444.2	0.05	0.02	0.02	0.12	0.12	0.13	0.04	0.02	0.02	0	0.04	0	2.11111	0.000204955	0.000925033	-0.80837	0.0484804	0.504727		K07428//cytochrome P450 family 4 subfamily X [EC:1.14.14.1];K07426//cytochrome P450 family 4 subfamily B polypeptide 1 [EC:1.14.14.1]
101256081	0.986064	9.94374e-49	2.28898	4.17734e-275	Known_gene	2961149	2970584	NC_015441.2	2.02	1.4	1.64	9.04	8	7.71	2.74	2.53	2.59	5.89	4.92	4.69	2.28898	4.17734e-275	2.96808e-275	0.986064	9.94374e-49	4.08155e-48		K19951//TBC1 domain family member 8/9
101255859	0.937963	7.69247e-21	2.30295	3.53586e-47	Known_gene	36979421	36990048	NC_015439.2	0.48	0.46	0.52	2.2	3.25	1.89	2.32	2.07	1.87	3.71	5.04	3.33	2.30295	3.53586e-47	7.88983e-47	0.937963	7.69247e-21	4.42263e-20		K17265//Ras GTPase-activating protein-binding protein 1 [EC:3.6.4.12 3.6.4.13];K17265//Ras GTPase-activating protein-binding protein 1 [EC:3.6.4.12 3.6.4.13];K17265//Ras GTPase-activating protein-binding protein 1 [EC:3.6.4.12 3.6.4.13];K17265//Ras GTPase-activating protein-binding protein 1 [EC:3.6.4.12 3.6.4.13];K17265//Ras GTPase-activating protein-binding protein 1 [EC:3.6.4.12 3.6.4.13]
101255428	0.182409	0.0154073	2.01268	8.32e-36	Known_gene	77576631	77592359	NC_015438.2	0.51	0.46	0.31	1.77	1.06	1.27	0.89	1.63	1.73	1.68	1.96	1	2.01268	8.32e-36	2.08299e-35	0.182409	0.0154073	0.150402	GO:0042578//phosphoric ester hydrolase activity;GO:0016788//hydrolase activity, acting on ester bonds;GO:0016791//phosphatase activity;GO:0005488//binding;GO:0043169//cation binding;GO:0043167//ion binding;GO:0003993//acid phosphatase activity;GO:0046872//metal ion binding;GO:0016787//hydrolase activity;GO:0003824//catalytic activity;	K14407//cleavage stimulation factor subunit 2+ko03015//mRNA surveillance pathway;K11433//histone-lysine N-methyltransferase SETMAR [EC:2.1.1.43]+ko00310//Lysine degradation
101255202			4.50016	0.000162581	Known_gene	585798	592284	NC_015443.2	0	0	0	0.07	0.01	0.07	0	0.01	0	0	0	0	4.50016	0.000162581	0.000730342
101254899	0.281111	0.00132497	2.69055	4.46734e-134	Known_gene	4749465	4751035	NC_015442.2	0.78	1.5	0.89	7.13	6.31	6.97	1.71	3.15	2.68	3.22	3.28	2.63	2.69055	4.46734e-134	5.43926e-134	0.281111	0.00132497	0.0118086		K04733//interleukin-1 receptor-associated kinase 4 [EC:2.7.11.1]
101254393			4.97146	1.69334e-16	Known_gene	37095121	37096485	NC_015443.2	0.05	0	0.05	1.11	0.88	1.03	0	0	0	0.1	0	0.07	4.97146	1.69334e-16	5.56271e-16					K13258//2-hydroxyisoflavanone dehydratase [EC:4.2.1.105]+ko01110//Biosynthesis of secondary metabolites+ko00943//Isoflavonoid biosynthesis
101254373			2.01141	1.11695e-38	Known_gene	7719006	7726059	NC_015441.2	0.15	0.25	0.85	1.35	2	1.8	0.03	0.03	0	0	0	0	2.01141	1.11695e-38	2.71069e-38					K14972//PAX-interacting protein 1;K20780//mediator of DNA damage checkpoint protein 1
101254299	0.776859	1.51167e-06	2.065	2.30982e-36	Known_gene	4681487	4684647	NC_015442.2	1.87	2.2	1.04	5.91	8.97	5.78	2.8	1.57	2.87	6.21	4.09	1.66	2.065	2.30982e-36	5.74983e-36	0.776859	1.51167e-06	1.17305e-05		K00993//ethanolaminephosphotransferase [EC:2.7.8.1]+ko00440//Phosphonate and phosphinate metabolism+ko01100//Metabolic pathways+ko01110//Biosynthesis of secondary metabolites+ko00564//Glycerophospholipid metabolism+ko00565//Ether lipid metabolism
101254188			5.39828	5.99153e-12	Known_gene	4195484	4198652	NC_015441.2	0.06	0	0	0.7	1	0.84	0	0	0	0.07	0.07	0	5.39828	5.99153e-12	2.14931e-11
101254100			4.21065	0.000572612	Known_gene	37093850	37094817	NC_015443.2	0	0	0	0.14	0.07	0.12	0	0	0	0	0	0	4.21065	0.000572612	0.00264737
101254062	0.361555	0.057389	2.82732	3.49705e-13	Known_gene	879284	885639	NC_015440.2	0	0.02	0.14	0.52	0.32	0.27	0.06	0.05	0.02	0.07	0.07	0.02	2.82732	3.49705e-13	1.22399e-12	0.361555	0.057389	0.605318
101253938	-0.545336	0.0442252	2.69784	1.22637e-14	Known_gene	88922302	88924101	NC_015438.2	0.3	0.15	0.04	1.19	0.9	1.03	0.19	0.15	0.04	0.12	0.04	0.1	2.69784	1.22637e-14	4.15918e-14	-0.545336	0.0442252	0.456443	GO:0007165//signal transduction;GO:0050896//response to stimulus;GO:0000160//phosphorelay signal transduction system;GO:0055114//oxidation-reduction process;GO:0050789//regulation of biological process;GO:0007154//cell communication;GO:0050794//regulation of cellular process;GO:0023052//signaling;GO:0035556//intracellular signal transduction;GO:0051716//cellular response to stimulus;GO:0065007//b…	K14490//histidine-containing phosphotransfer peotein+ko04075//Plant hormone signal transduction
101253752	-0.89718	3.11627e-06	4.68458	7.12205e-08	Known_gene	53872897	53878686	NC_015448.2	0.01	0	0	0.06	0.24	0.08	0.99	0.57	0.43	0.54	0.13	0.4	4.68458	7.12205e-08	2.83078e-07	-0.89718	3.11627e-06	2.44644e-05		K12309//beta-galactosidase [EC:3.2.1.23]+ko00600//Sphingolipid metabolism+ko00604//Glycosphingolipid biosynthesis - ganglio series+ko00531//Glycosaminoglycan degradation+ko00511//Other glycan degradation+ko01100//Metabolic pathways+ko00052//Galactose metabolism;K14794//ribosomal RNA-processing protein 12
101253294	1.41402	0.0141214	2.62569	1.60817e-06	Known_gene	43501986	43506719	NC_015443.2	0.03	0	0.04	0.05	0.15	0.22	0.01	0.01	0.01	0.03	0.06	0.02	2.62569	1.60817e-06	6.66877e-06	1.41402	0.0141214	0.137477		K15449//tRNA wybutosine-synthesizing protein 1 [EC:4.1.3.44];K16302//metal transporter CNNM
101253249	0.414022	0.0573688	2.14026	1.51351e-05	Known_gene	5040957	5042438	NC_015448.2	0.05	0.1	0.02	0.25	0.33	0.19	0	0.03	0.13	0.08	0.08	0.03	2.14026	1.51351e-05	6.51054e-05	0.414022	0.0573688	0.605045
101253232	2.51356	0.0068952	4.10768	0.000850946	Known_gene	95970645	95971618	NC_015438.2	0	0	0	0.04	0.04	0.3	0	0.04	0	0.05	0	0.25	4.10768	0.000850946	0.0039693	2.51356	0.0068952	0.0651464	GO:0003824//catalytic activity;GO:0016787//hydrolase activity;	K08233//polyneuridine-aldehyde esterase [EC:3.1.1.78]+ko00901//Indole alkaloid biosynthesis+ko01110//Biosynthesis of secondary metabolites
101253208			4.04072	1.73001e-05	Known_gene	64716175	64725870	NC_015444.2	0	0	0.02	0.04	0.22	0.04	0	0	0	0	0	0	4.04072	1.73001e-05	7.45894e-05					K15502//serine/threonine-protein phosphatase 6 regulatory ankyrin repeat subunit A;K15502//serine/threonine-protein phosphatase 6 regulatory ankyrin repeat subunit A
101252871			2.70369	6.15019e-05	Known_gene	5928145	5931645	NC_015441.2	0.02	0	0.05	0.24	0.15	0.08	0	0	0	0.03	0.08	0	2.70369	6.15019e-05	0.000271254					K19613//leucine-rich repeat protein SHOC2;K15078//structure-specific endonuclease subunit SLX1 [EC:3.6.1.-]
101252590			4.20744	0.000580047	Known_gene	2746749	2749814	NC_015443.2	0	0	0	0	0.05	0.06	0	0	0	0	0	0	4.20744	0.000580047	0.00268206				GO:0050896//response to stimulus;GO:0006950//response to stress;GO:0006952//defense response;GO:0005737//cytoplasm;GO:0005622//intracellular;GO:0044444//cytoplasmic part;GO:0005623//cell;GO:0044464//cell part;GO:0044424//intracellular part;GO:0005829//cytosol;GO:0005515//protein binding;GO:0043522//leucine zipper domain binding;GO:0043531//ADP binding;GO:0097367//carbohydrate derivative binding;G…	K13453//disease resistance protein+ko04626//Plant-pathogen interaction;K13457//disease resistance protein RPM1+ko04626//Plant-pathogen interaction
101252567	0.843706	0.0221676	2.62569	4.04452e-10	Known_gene	69347971	69350681	NC_015440.2	0.1	0.02	0.01	0.31	0.24	0.27	0.03	0.04	0.03	0.06	0.1	0.02	2.62569	4.04452e-10	1.51515e-09	0.843706	0.0221676	0.220079
101252392	-1.0714	0.00126658	2.16072	3.49454e-27	Known_gene	12616634	12619260	NC_015442.2	0.14	0.54	0.32	1.07	2.04	1.38	0.08	0.41	0.26	0.24	0.07	0.03	2.16072	3.49454e-27	9.67135e-27	-1.0714	0.00126658	0.0112704
101252368	2.77659	0.00357313	3.62569	0.000208325	Known_gene	52050357	52051839	NC_015440.2	0	0.03	0	0.06	0.12	0.19	0	0	0.03	0	0.17	0.04	3.62569	0.000208325	0.000940869	2.77659	0.00357313	0.032986		K00430//peroxidase [EC:1.11.1.7]+ko01100//Metabolic pathways+ko01110//Biosynthesis of secondary metabolites+ko00940//Phenylpropanoid biosynthesis
101252345			5.43304	4.02819e-07	Known_gene	887242	888964	NC_015448.2	0	0	0	0.17	0.11	0.18	0	0	0	0.04	0	0	5.43304	4.02819e-07	1.63718e-06					K13950//para-aminobenzoate synthetase [EC:2.6.1.85]+ko00790//Folate biosynthesis;K13691//pathogen-inducible salicylic acid glucosyltransferase [EC:2.4.1.-];K11820//N-hydroxythioamide S-beta-glucosyltransferase [EC:2.4.1.195]+ko00380//Tryptophan metabolism+ko00966//Glucosinolate biosynthesis+ko01110//Biosynthesis of secondary metabolites+ko01210//2-Oxocarboxylic acid metabolism
101252337	-0.124988	1.52382e-06	2.25534	0	Known_gene	58104584	58106043	NC_015447.2	24.74	11.1	8.81	33.49	74.61	107.29	49.1	45.73	41.51	57.17	30.91	35.92	2.25534	0	0	-0.124988	1.52382e-06	1.18264e-05
101252102	0.19163	0.0844561	4.94762	1.39497e-05	Known_gene	921805	926024	NC_015445.2	0	0	0	0.11	0.07	0.1	0.02	0	0	0	0	0.03	4.94762	1.39497e-05	5.98952e-05	0.19163	0.0844561	0.925088
101252066			3.06644	1.49509e-44	Known_gene	70231448	70233450	NC_015440.2	0.04	0.26	0.28	2.15	1.51	1.26	0	0	0	0.04	0	0	3.06644	1.49509e-44	3.41627e-44					K07410//cytochrome P450 family 1 subfamily B polypeptide 1 [EC:1.14.14.1]+ko00380//Tryptophan metabolism;K00512//steroid 17alpha-monooxygenase / 17alpha-hydroxyprogesterone deacetylase [EC:1.14.14.19 1.14.14.32]+ko01100//Metabolic pathways;K20562//biphenyl-4-hydroxylase;K05280//flavonoid 3'-monooxygenase [EC:1.14.13.21]+ko01100//Metabolic pathways+ko01110//Biosynthesis of secondary metabolites+ko…
101251954	-1.39333	0.0360966	3.28865	1.46018e-05	Known_gene	808117	813590	NC_015440.2	0	0.02	0.02	0.14	0.19	0.12	0	0.05	0.02	0.02	0	0	3.28865	1.46018e-05	6.27631e-05	-1.39333	0.0360966	0.368251		K06236//collagen, type I, alpha+ko04933//AGE-RAGE signaling pathway in diabetic complications;K14491//two-component response regulator ARR-B family+ko04075//Plant hormone signal transduction
101251947	1.32913	0.001347	2.17823	5.62056e-10	Known_gene	1975101	1977453	NC_015448.2	0.12	0.11	0.08	0.48	0.23	0.71	0.04	0.06	0.11	0.33	0.09	0.09	2.17823	5.62056e-10	2.11313e-09	1.32913	0.001347	0.012016
101251790			2.56098	7.7787e-18	Known_gene	3205225	3212556	NC_015444.2	0.08	0.27	0.04	0.68	1.1	0.45	0	0	0	0.06	0	0	2.56098	7.7787e-18	2.49524e-17					K03327//multidrug resistance protein, MATE family
101251732			3.50016	0.000389294	Known_gene	24703086	24704711	NC_015439.2	0.02	0	0	0.02	0.04	0.19	0	0	0	0	0	0	3.50016	0.000389294	0.00178163					K01537//Ca2+-transporting ATPase [EC:3.6.3.8];K08247//methionine S-methyltransferase [EC:2.1.1.12]+ko00450//Selenocompound metabolism;K01255//leucyl aminopeptidase [EC:3.4.11.1]+ko01100//Metabolic pathways+ko00480//Glutathione metabolism;K18158//nuclear control of ATPase protein 2
101251719	0.67423	0.000248189	2.0782	2.51498e-28	Known_gene	62354221	62365611	NC_015446.2	0.25	0.32	0.27	1.14	1.2	1.17	0.42	0.27	0.43	0.51	0.74	0.54	2.0782	2.51498e-28	6.87391e-28	0.67423	0.000248189	0.00211839	GO:0044425//membrane part;GO:0016021//integral component of membrane;GO:0031224//intrinsic component of membrane;GO:0016020//membrane;	K16302//metal transporter CNNM;K16302//metal transporter CNNM;K16302//metal transporter CNNM
101251583			4.50016	4.37099e-07	Known_gene	4513286	4515448	NC_015442.2	0	0	0.03	0.08	0.33	0.2	0	0	0	0	0	0	4.50016	4.37099e-07	1.77831e-06
101251510	2.36155	0.00188487	5.36265	7.20015e-07	Known_gene	80459586	80461533	NC_015438.2	0	0	0	0.18	0.12	0.11	0.02	0	0.02	0.06	0.09	0.05	5.36265	7.20015e-07	2.95032e-06	2.36155	0.00188487	0.0169985		K10523//speckle-type POZ protein
101251429			3.13759	9.03823e-16	Known_gene	27308879	27310113	NC_015439.2	0.06	0.11	0.08	1.2	0.37	0.62	0	0	0	0	0	0	3.13759	9.03823e-16	3.00688e-15					K01870//isoleucyl-tRNA synthetase [EC:6.1.1.5]+ko00970//Aminoacyl-tRNA biosynthesis;K19027//zinc finger FYVE domain-containing protein 26
101251379	0.19163	0.0844561	5.77191	1.70359e-08	Known_gene	844496	845383	NC_015442.2	0	0	0	0.28	0.5	0.3	0	0.04	0	0.04	0	0	5.77191	1.70359e-08	6.63769e-08	0.19163	0.0844561	0.925088		K11820//N-hydroxythioamide S-beta-glucosyltransferase [EC:2.4.1.195]+ko00380//Tryptophan metabolism+ko00966//Glucosinolate biosynthesis+ko01110//Biosynthesis of secondary metabolites+ko01210//2-Oxocarboxylic acid metabolism
101251311	0.86679	2.06141e-05	3.52312	4.59644e-223	Known_gene	65338178	65342201	NC_015445.2	0.71	0.52	0.49	6.9	6.72	6.11	0.39	0.36	0.32	0.81	0.48	0.68	3.52312	4.59644e-223	3.8346e-223	0.86679	2.06141e-05	0.000166868	GO:0044283//small molecule biosynthetic process;GO:0043436//oxoacid metabolic process;GO:0019752//carboxylic acid metabolic process;GO:0009987//cellular process;GO:0044237//cellular metabolic process;GO:0046394//carboxylic acid biosynthetic process;GO:0044255//cellular lipid metabolic process;GO:0006631//fatty acid metabolic process;GO:0044281//small molecule metabolic process;GO:0006082//organic…	K09458//3-oxoacyl-[acyl-carrier-protein] synthase II [EC:2.3.1.179]+ko01100//Metabolic pathways+ko00061//Fatty acid biosynthesis+ko01212//Fatty acid metabolism+ko00780//Biotin metabolism
101251231	2.77659	0.00357313	5.04072	7.64201e-06	Known_gene	87853818	87858050	NC_015438.2	0	0	0	0.19	0.08	0.04	0	0	0.02	0.02	0.04	0.08	5.04072	7.64201e-06	3.24926e-05	2.77659	0.00357313	0.032986		K09285//AP2-like factor, ANT lineage
101251221			6.21065	9.77734e-11	Known_gene	80434950	80438256	NC_015438.2	0	0	0	0.35	0.07	0.22	0	0	0	0	0	0	6.21065	9.77734e-11	3.60388e-10					K13422//transcription factor MYC2+ko04016//MAPK signaling pathway - plant+ko04075//Plant hormone signal transduction
101250768	-0.517921	0.0466647	2.56827	4.54929e-245	Known_gene	36944353	36948964	NC_015439.2	4.37	3.27	6.1	27.84	19.43	35.8	0.25	0.15	0.07	0.12	0.15	0.05	2.56827	4.54929e-245	3.5626e-245	-0.517921	0.0466647	0.483311
101250726	2.19163	0.0132206	3.60551	2.64682e-30	Known_gene	3237154	3239887	NC_015438.2	0.09	0.18	0	1.1	0.74	1.39	0	0.02	0	0.02	0.07	0	3.60551	2.64682e-30	7.04795e-30	2.19163	0.0132206	0.128311
101250675	1.19163	0.0229709	3.50016	0.000389294	Known_gene	65464892	65467602	NC_015449.2	0	0.03	0	0.18	0	0.16	0	0	0.1	0.03	0.14	0.04	3.50016	0.000389294	0.00178163	1.19163	0.0229709	0.228459		K01240//uridine nucleosidase [EC:3.2.2.3]+ko00760//Nicotinate and nicotinamide metabolism+ko00240//Pyrimidine metabolism;K01240//uridine nucleosidase [EC:3.2.2.3]+ko00760//Nicotinate and nicotinamide metabolism+ko00240//Pyrimidine metabolism
101250654	0.651061	0.0323657	2.36265	0.000584918	Known_gene	24778929	24783818	NC_015448.2	0	0.04	0.02	0.14	0.04	0.09	0	0.12	0.02	0.11	0.08	0.02	2.36265	0.000584918	0.00270507	0.651061	0.0323657	0.32786
101250641	-0.80837	0.0600736	2.66522	1.14905e-07	Known_gene	40987147	40988894	NC_015447.2	0.04	0	0.08	0.24	0.31	0.22	0	0.04	0	0	0	0.03	2.66522	1.14905e-07	4.59299e-07	-0.80837	0.0600736	0.637148
101250615	2.99898	0.00185165	2.04072	2.37277e-07	Known_gene	55094000	55094809	NC_015445.2	0.22	0.18	0.13	0.39	0.88	0.89	0.04	0	0	0.19	0	0.18	2.04072	2.37277e-07	9.5693e-07	2.99898	0.00185165	0.0166874
101250517	0.058363	0.0802772	2.05231	6.24849e-16	Known_gene	40386783	40389287	NC_015443.2	0.31	0.4	0.1	0.44	1.92	0.97	0.24	0.29	0.39	0.36	0.21	0.4	2.05231	6.24849e-16	2.07517e-15	0.058363	0.0802772	0.870386		K10960//geranylgeranyl diphosphate/geranylgeranyl-bacteriochlorophyllide a reductase [EC:1.3.1.83 1.3.1.111]+ko00900//Terpenoid backbone biosynthesis+ko00860//Porphyrin and chlorophyll metabolism+ko01100//Metabolic pathways+ko01110//Biosynthesis of secondary metabolites;K00679//phospholipid:diacylglycerol acyltransferase [EC:2.3.1.158]+ko00561//Glycerolipid metabolism;K01188//beta-glucosidase [EC…
101250514	0.854595	0.0107505	3.71315	1.7057e-12	Known_gene	44452024	44453986	NC_015443.2	0.03	0.03	0.06	0.57	0.61	0.58	0.17	0.13	0.11	0.32	0.23	0.19	3.71315	1.7057e-12	6.05639e-12	0.854595	0.0107505	0.103224		K09873//aquaporin TIP
101250436	0.419899	0.0207304	2.25303	1.14037e-25	Known_gene	4400507	4403282	NC_015446.2	0.18	0.11	0.2	0.81	0.75	0.8	0.21	0.12	0.1	0.19	0.23	0.15	2.25303	1.14037e-25	3.22597e-25	0.419899	0.0207304	0.20477	GO:0006464//cellular protein modification process;GO:0043170//macromolecule metabolic process;GO:0044238//primary metabolic process;GO:0044260//cellular macromolecule metabolic process;GO:0008152//metabolic process;GO:0006468//protein phosphorylation;GO:0006807//nitrogen compound metabolic process;GO:1901564//organonitrogen compound metabolic process;GO:0016310//phosphorylation;GO:0071704//organi…	K04733//interleukin-1 receptor-associated kinase 4 [EC:2.7.11.1]
101250429			2.47368	8.41342e-06	Known_gene	3662225	3664050	NC_015445.2	0.02	0.06	0.02	0.17	0.17	0.18	0	0	0	0.04	0	0	2.47368	8.41342e-06	3.58142e-05					K08236//limonoid glucosyltransferase [EC:2.4.1.210];K13068//sinapate 1-glucosyltransferase [EC:2.4.1.120]+ko00940//Phenylpropanoid biosynthesis
101250403	0.705275	3.80902e-12	2.02783	2.73981e-134	Known_gene	4633212	4637746	NC_015442.2	1.2	1.24	1.45	7.03	4.69	4.16	1.39	1.6	1.04	2.23	2.23	2.17	2.02783	2.73981e-134	3.32986e-134	0.705275	3.80902e-12	2.54248e-11		K04733//interleukin-1 receptor-associated kinase 4 [EC:2.7.11.1];K13418//somatic embryogenesis receptor kinase 1 [EC:2.7.10.1 2.7.11.1]
101250230	0.411595	0.00566709	2.03578	7.88624e-34	Known_gene	1147463	1151880	NC_015444.2	0.42	0.41	0.44	2.25	1.38	1.57	0.55	0.42	0.56	0.86	0.61	0.54	2.03578	7.88624e-34	2.01993e-33	0.411595	0.00566709	0.0530766		K05286//phosphatidylinositol glycan, class B [EC:2.4.1.-]+ko01100//Metabolic pathways+ko00563//Glycosylphosphatidylinositol (GPI)-anchor biosynthesis
101249993	-0.248943	0.0588421	2.26312	2.48421e-07	Known_gene	5789118	5792128	NC_015440.2	0.06	0.01	0.04	0.16	0.2	0.21	0.04	0.09	0.12	0.04	0.12	0.05	2.26312	2.48421e-07	1.00242e-06	-0.248943	0.0588421	0.621802		K01870//isoleucyl-tRNA synthetase [EC:6.1.1.5]+ko00970//Aminoacyl-tRNA biosynthesis;K01870//isoleucyl-tRNA synthetase [EC:6.1.1.5]+ko00970//Aminoacyl-tRNA biosynthesis
101249701	-0.056298	0.0778429	2.50016	3.70482e-45	Known_gene	42106111	42107634	NC_015439.2	0.44	0.42	0.49	2.81	2.5	2.33	0.83	0.46	0.1	0.9	0.19	0.2	2.50016	3.70482e-45	8.40946e-45	-0.056298	0.0778429	0.841649		K00145//N-acetyl-gamma-glutamyl-phosphate reductase [EC:1.2.1.38]+ko00220//Arginine biosynthesis+ko01230//Biosynthesis of amino acids+ko01100//Metabolic pathways+ko01110//Biosynthesis of secondary metabolites+ko01210//2-Oxocarboxylic acid metabolism
101249606	0.950621	0.00586831	2.21065	0.000349937	Known_gene	49875698	49878537	NC_015439.2	0.15	0.05	0	0.2	0.1	0.65	0.31	0	0.38	0.54	0.58	0.14	2.21065	0.000349937	0.00159757	0.950621	0.00586831	0.0550889
101249409	0.836535	7.97781e-05	2.08512	1.05064e-20	Known_gene	36881080	36886794	NC_015447.2	0.36	0.64	0.45	1.4	2.28	2.19	0.64	0.84	0.66	1.07	1.15	1.35	2.08512	1.05064e-20	3.2041e-20	0.836535	7.97781e-05	0.00066409	GO:0005992//trehalose biosynthetic process;GO:0009312//oligosaccharide biosynthetic process;GO:0044237//cellular metabolic process;GO:0006950//response to stress;GO:0005984//disaccharide metabolic process;GO:0033554//cellular response to stress;GO:0016051//carbohydrate biosynthetic process;GO:0005991//trehalose metabolic process;GO:0044262//cellular carbohydrate metabolic process;GO:0050896//resp…	K16055//trehalose 6-phosphate synthase/phosphatase [EC:2.4.1.15 3.1.3.12]+ko01100//Metabolic pathways+ko00500//Starch and sucrose metabolism;K16055//trehalose 6-phosphate synthase/phosphatase [EC:2.4.1.15 3.1.3.12]+ko01100//Metabolic pathways+ko00500//Starch and sucrose metabolism;K16055//trehalose 6-phosphate synthase/phosphatase [EC:2.4.1.15 3.1.3.12]+ko01100//Metabolic pathways+ko00500//Starch…
101249293	0.843706	0.00869857	2.18368	1.96105e-08	Known_gene	3288503	3290292	NC_015438.2	0.11	0.04	0.07	0.57	0.21	0.24	0.13	0.09	0.04	0.16	0.17	0.16	2.18368	1.96105e-08	7.65432e-08	0.843706	0.00869857	0.0828693		K09528//DnaJ homolog subfamily C member 8;K20642//Rho GTPase-activating protein 22/24/25
101249219	0.859054	0.00545687	2.50887	8.04598e-14	Known_gene	17183335	17185862	NC_015439.2	0.17	0.07	0.02	0.41	0.55	0.49	0.09	0.14	0.07	0.2	0.1	0.26	2.50887	8.04598e-14	2.77854e-13	0.859054	0.00545687	0.0510541
101249194	0.887623	6.18305e-05	3.02679	9.17444e-20	Known_gene	50961942	50983115	NC_015445.2	0	0.19	0.16	0.9	1.05	0.93	0.41	0.41	0.58	0.67	0.71	1.33	3.02679	9.17444e-20	2.8471e-19	0.887623	6.18305e-05	0.000511969		K05278//flavonol synthase [EC:1.14.11.23]+ko01100//Metabolic pathways+ko01110//Biosynthesis of secondary metabolites+ko00941//Flavonoid biosynthesis
101249183			3.67299	1.24166e-14	Known_gene	38511020	38512270	NC_015443.2	0.06	0.08	0	0.69	0.31	0.76	0	0	0	0	0	0	3.67299	1.24166e-14	4.21207e-14
101249112	0.222407	0.0174895	2.68616	5.39889e-24	Known_gene	54966078	54967960	NC_015445.2	0.09	0.24	0.1	0.63	0.83	1.36	0.9	0.85	1.27	1.08	1.41	1	2.68616	5.39889e-24	1.56425e-23	0.222407	0.0174895	0.171471		K03549//KUP system potassium uptake protein;K14808//ATP-dependent RNA helicase DDX54/DBP10 [EC:3.6.4.13];K17086//transmembrane 9 superfamily member 2/4;K17604//zinc finger SWIM domain-containing protein 3
101248947	1.67706	0.00191729	2.25018	1.15572e-06	Known_gene	817986	818723	NC_015440.2	0.19	0	0.18	0.73	0.39	0.72	0.15	0	0.1	0.41	0.22	0.14	2.25018	1.15572e-06	4.76679e-06	1.67706	0.00191729	0.0173038		K09597//signal peptide peptidase-like 2B [EC:3.4.23.-]
101248892	0.513558	0.0565013	2.39122	6.61261e-09	Known_gene	59297056	59308107	NC_015444.2	0.01	0.04	0.07	0.27	0.21	0.16	0.04	0.01	0	0.04	0.01	0.02	2.39122	6.61261e-09	2.54938e-08	0.513558	0.0565013	0.594111		K15601//lysine-specific demethylase 3 [EC:1.14.11.-];K03021//DNA-directed RNA polymerase III subunit RPC2 [EC:2.7.7.6]+ko00230//Purine metabolism+ko03020//RNA polymerase+ko01100//Metabolic pathways+ko00240//Pyrimidine metabolism
101248822	0.0265703	0.0855738	2.57678	3.82908e-23	Known_gene	90734078	90737461	NC_015438.2	0.05	0.08	0.12	0.78	0.4	0.34	0.16	0.14	0.09	0.13	0.16	0.1	2.57678	3.82908e-23	1.12332e-22	0.0265703	0.0855738	0.938571		K19090//CRISPR-associated protein Cas5t;K15271//ATP-dependent DNA helicase HFM1/MER3 [EC:3.6.4.12]
101248801	0.69859	0.00231934	3.04854	6.06482e-34	Known_gene	38291661	38300741	NC_015445.2	0.03	0.13	0.04	0.69	0.36	0.5	0.11	0.14	0.07	0.25	0.17	0.08	3.04854	6.06482e-34	1.55124e-33	0.69859	0.00231934	0.0210525		K14963//COMPASS component SWD3;K14963//COMPASS component SWD3;K14963//COMPASS component SWD3;K14963//COMPASS component SWD3;K14963//COMPASS component SWD3;K14963//COMPASS component SWD3;K14963//COMPASS component SWD3;K14963//COMPASS component SWD3;K14963//COMPASS component SWD3
101248582			3.36265	0.000727022	Known_gene	3687347	3689481	NC_015443.2	0	0	0.03	0.06	0.23	0	0	0	0	0	0	0.04	3.36265	0.000727022	0.00337885					K09422//myb proto-oncogene protein, plant
101248528	1.19163	0.0069633	3.84808	7.15201e-11	Known_gene	27676703	27679587	NC_015447.2	0	0.04	0.02	0.33	0.21	0.36	0.11	0	0.04	0.04	0.21	0.09	3.84808	7.15201e-11	2.62755e-10	1.19163	0.0069633	0.0658186
101248481	-0.0307629	0.087141	3.09962	1.87253e-06	Known_gene	61544737	61549802	NC_015441.2	0.02	0	0.03	0.04	0.2	0.14	0.03	0.06	0.13	0.06	0.05	0.1	3.09962	1.87253e-06	7.7851e-06	-0.0307629	0.087141	0.956662		K18195//rhamnogalacturonan endolyase [EC:4.2.2.23]
101248427	0.751057	0.00807422	2.00756	1.08089e-06	Known_gene	3040311	3046311	NC_015447.2	0.04	0.08	0.1	0.18	0.29	0.43	0.2	0.14	0.04	0.11	0.45	0.08	2.00756	1.08089e-06	4.45432e-06	0.751057	0.00807422	0.0767498
101248415	1.19163	0.0321434	2.04072	0.000342202	Known_gene	3453913	3455642	NC_015446.2	0	0.07	0.04	0.15	0.09	0.21	0	0.04	0	0.07	0	0.03	2.04072	0.000342202	0.00156085	1.19163	0.0321434	0.325441		K13229//2,4-dihydroxy-1,4-benzoxazin-3-one-glucoside dioxygenase [EC:1.14.20.2]+ko00402//Benzoxazinoid biosynthesis;K06892//feruloyl-CoA ortho-hydroxylase [EC:1.14.11.-]+ko01110//Biosynthesis of secondary metabolites+ko00940//Phenylpropanoid biosynthesis
101248128	0.19163	0.0844561	2.36265	2.48844e-05	Known_gene	729186	730490	NC_015438.2	0.08	0.03	0.03	0.13	0.48	0.06	0.03	0	0	0.03	0	0	2.36265	2.48844e-05	0.00010785	0.19163	0.0844561	0.925088		K03695//ATP-dependent Clp protease ATP-binding subunit ClpB
101247977			2.28391	2.31423e-59	Known_gene	3704388	3706648	NC_015448.2	3.01	0	0.14	4.28	5.37	5.65	0	0	0	0	0	0	2.28391	2.31423e-59	4.61028e-59
101247941			3.74116	0.000111519	Known_gene	408357	410837	NC_015445.2	0.02	0	0	0.02	0.25	0.05	0	0	0	0	0	0	3.74116	0.000111519	0.000497744				GO:0008152//metabolic process;GO:0055114//oxidation-reduction process;GO:0070469//respiratory chain;GO:0031224//intrinsic component of membrane;GO:0044425//membrane part;GO:0016021//integral component of membrane;GO:0016020//membrane;GO:0043167//ion binding;GO:0003824//catalytic activity;GO:0009916//alternative oxidase activity;GO:0016682//oxidoreductase activity, acting on diphenols and related …	K17893//ubiquinol oxidase [EC:1.10.3.11]
101247704			4.36265	0.000304542	Known_gene	39860765	39862056	NC_015449.2	0	0	0	0.03	0.21	0.06	0	0	0	0.03	0	0	4.36265	0.000304542	0.00138572					K17086//transmembrane 9 superfamily member 2/4;K18466//vacuolar protein sorting-associated protein 26+ko04144//Endocytosis;K17604//zinc finger SWIM domain-containing protein 3
101247621	1.9286	0.00293203	3.62569	0.000208325	Known_gene	62283166	62288572	NC_015442.2	0	0	0.02	0.05	0.21	0.06	0	0	0.08	0.1	0.15	0.04	3.62569	0.000208325	0.000940869	1.9286	0.00293203	0.0267822		K01087//trehalose 6-phosphate phosphatase [EC:3.1.3.12]+ko01100//Metabolic pathways+ko00500//Starch and sucrose metabolism;K01087//trehalose 6-phosphate phosphatase [EC:3.1.3.12]+ko01100//Metabolic pathways+ko00500//Starch and sucrose metabolism;K01087//trehalose 6-phosphate phosphatase [EC:3.1.3.12]+ko01100//Metabolic pathways+ko00500//Starch and sucrose metabolism
101247446	1.19163	0.0321434	2.84808	1.94252e-05	Known_gene	503393	510375	NC_015445.2	0.01	0.01	0.01	0.09	0.08	0.11	0.01	0.01	0	0.06	0	0	2.84808	1.94252e-05	8.39067e-05	1.19163	0.0321434	0.325441		K04121//ent-kaurene synthase [EC:4.2.3.19]+ko00904//Diterpenoid biosynthesis+ko01100//Metabolic pathways+ko01110//Biosynthesis of secondary metabolites
101247192	1.19163	0.046887	5.28865	1.29217e-06	Known_gene	61486764	61490804	NC_015449.2	0	0	0	0.12	0.16	0.06	0	0.02	0	0.02	0	0.02	5.28865	1.29217e-06	5.33884e-06	1.19163	0.046887	0.486852		K13436//pto-interacting protein 1 [EC:2.7.11.1]+ko04626//Plant-pathogen interaction;K13436//pto-interacting protein 1 [EC:2.7.11.1]+ko04626//Plant-pathogen interaction
101247187	0.432638	0.0447988	3.2213	9.48331e-27	Known_gene	48669639	48681578	NC_015448.2	0.09	0.11	0.07	0.87	0.94	0.72	0.15	0	0.06	0.15	0.08	0.03	3.2213	9.48331e-27	2.63917e-26	0.432638	0.0447988	0.462896	GO:0019538//protein metabolic process;GO:0016310//phosphorylation;GO:0006796//phosphate-containing compound metabolic process;GO:0006464//cellular protein modification process;GO:1901564//organonitrogen compound metabolic process;GO:0006807//nitrogen compound metabolic process;GO:0044267//cellular protein metabolic process;GO:0043170//macromolecule metabolic process;GO:0044260//cellular macromole…	K08857//NIMA (never in mitosis gene a)-related kinase 1/4/5 [EC:2.7.11.1];K08857//NIMA (never in mitosis gene a)-related kinase 1/4/5 [EC:2.7.11.1]
101247102			2.88972	1.87247e-23	Known_gene	53446136	53447461	NC_015448.2	0.24	0.1	0.12	1.22	1.14	1.1	0	0	0	0	0	0	2.88972	1.87247e-23	5.46846e-23					K03549//KUP system potassium uptake protein;K14808//ATP-dependent RNA helicase DDX54/DBP10 [EC:3.6.4.13];K17604//zinc finger SWIM domain-containing protein 3
101247027			3.74338	0.000110171	Known_gene	59985634	59987072	NC_015442.2	0	0	0.03	0.11	0.17	0.09	0	0	0	0.03	0.03	0	3.74338	0.000110171	0.000491455					K13425//WRKY transcription factor 22+ko04626//Plant-pathogen interaction+ko04016//MAPK signaling pathway - plant
101246920			3.43927	0.000543135	Known_gene	56067713	56068747	NC_015441.2	0	0	0.03	0.13	0.12	0.1	0	0	0	0	0	0	3.43927	0.000543135	0.00250601					K15867//activity-regulated cytoskeleton-associated protein;K20293//conserved oligomeric Golgi complex subunit 6;K15718//linoleate 9S-lipoxygenase [EC:1.13.11.58]+ko00591//Linoleic acid metabolism
101246648	0.544896	2.16603e-17	2.4085	2.60663e-134	Known_gene	14307359	14326557	NC_015445.2	0.88	1.41	1	6.81	4.6	6.07	5.16	4.97	5.6	7.54	6.28	7.8	2.4085	2.60663e-134	3.16656e-134	0.544896	2.16603e-17	1.31259e-16		K08150//MFS transporter, SP family, solute carrier family 2 (myo-inositol transporter), member 13;K08150//MFS transporter, SP family, solute carrier family 2 (myo-inositol transporter), member 13;K08150//MFS transporter, SP family, solute carrier family 2 (myo-inositol transporter), member 13;K08150//MFS transporter, SP family, solute carrier family 2 (myo-inositol transporter), member 13;K08150/…
101246495	1.99898	0.00614132	2.12819	0.00059211	Known_gene	42240244	42243273	NC_015439.2	0	0.02	0.05	0.17	0.03	0.07	0.02	0	0.02	0	0.05	0.09	2.12819	0.00059211	0.00273996	1.99898	0.00614132	0.0577916		K01568//pyruvate decarboxylase [EC:4.1.1.1]+ko00010//Glycolysis / Gluconeogenesis+ko01100//Metabolic pathways+ko01110//Biosynthesis of secondary metabolites
101246390	0.917571	6.7025e-19	2.13934	0	Known_gene	62023026	62024856	NC_015447.2	2.54	3.82	7.82	29.09	15.75	18.27	1.42	1.52	2.58	4.6	3.14	2.39	2.13934	0	0	0.917571	6.7025e-19	3.9638e-18		K15405//midchain alkane hydroxylase+ko01110//Biosynthesis of secondary metabolites+ko00073//Cutin, suberine and wax biosynthesis
101246100			2.2372	5.14411e-10	Known_gene	93935637	93942500	NC_015438.2	0.01	0.05	0.01	0.14	0.12	0.06	0	0	0	0	0.02	0	2.2372	5.14411e-10	1.9316e-09					K07478//putative ATPase;K14638//solute carrier family 15 (peptide/histidine transporter), member 3/4;K03469//ribonuclease HI [EC:3.1.26.4]+ko03030//DNA replication;K13457//disease resistance protein RPM1+ko04626//Plant-pathogen interaction
101245906			4.21065	0.000572612	Known_gene	4727599	4728185	NC_015448.2	0	0	0	0.06	0.19	0.33	0	0	0	0	0	0	4.21065	0.000572612	0.00264737					K14516//ethylene-responsive transcription factor 1+ko04016//MAPK signaling pathway - plant+ko04075//Plant hormone signal transduction
101245775			2.26826	0.000985897	Known_gene	64291228	64292914	NC_015444.2	0	0.15	0	0.44	0.15	0.1	0	0	0.1	0	0	0	2.26826	0.000985897	0.00461342					K00799//glutathione S-transferase [EC:2.5.1.18]+ko00480//Glutathione metabolism
101245691			4.18368	9.52544e-14	Known_gene	43226488	43234502	NC_015438.2	0.04	0	0	0.28	0.1	0.28	0	0	0	0	0	0	4.18368	9.52544e-14	3.29338e-13					K07478//putative ATPase;K03469//ribonuclease HI [EC:3.1.26.4]+ko03030//DNA replication;K13436//pto-interacting protein 1 [EC:2.7.11.1]+ko04626//Plant-pathogen interaction;K07478//putative ATPase;K00820//glucosamine---fructose-6-phosphate aminotransferase (isomerizing) [EC:2.6.1.16]+ko00250//Alanine, aspartate and glutamate metabolism+ko00520//Amino sugar and nucleotide sugar metabolism+ko01100//M…
101245636	1.41402	0.0141214	6.50016	1.46515e-12	Known_gene	64444360	64444899	NC_015440.2	0	0	0	1.37	0.28	1.46	0	0	0.22	0.22	0.31	0	6.50016	1.46515e-12	5.193e-12	1.41402	0.0141214	0.137477		K09286//EREBP-like factor;K01689//enolase [EC:4.2.1.11]+ko00010//Glycolysis / Gluconeogenesis+ko01230//Biosynthesis of amino acids+ko03018//RNA degradation+ko01100//Metabolic pathways+ko01110//Biosynthesis of secondary metabolites+ko01200//Carbon metabolism
101245618	0.943806	8.23112e-29	2.06223	0	Known_gene	52628110	52636182	NC_015448.2	6.25	4.9	5.87	31.57	23.82	15.44	1.98	2.49	2.6	7.15	3.21	2.8	2.06223	0	0	0.943806	8.23112e-29	4.23675e-28		K13680//beta-mannan synthase [EC:2.4.1.32]
101245555	0.675147	1.64077e-08	2.22976	5.29968e-30	Known_gene	42807392	42814010	NC_015443.2	0.18	0.3	0.2	1.45	0.97	0.7	1.04	0.99	0.99	1.16	2.34	1.27	2.22976	5.29968e-30	1.41805e-29	0.675147	1.64077e-08	1.19517e-07	GO:0035556//intracellular signal transduction;GO:0044267//cellular protein metabolic process;GO:0050896//response to stimulus;GO:0006807//nitrogen compound metabolic process;GO:0006468//protein phosphorylation;GO:0036211//protein modification process;GO:0065007//biological regulation;GO:0006793//phosphorus metabolic process;GO:0006796//phosphate-containing compound metabolic process;GO:0008152//m…	K20538//mitogen-activated protein kinase 8 [EC:2.7.11.24]+ko04016//MAPK signaling pathway - plant;K20538//mitogen-activated protein kinase 8 [EC:2.7.11.24]+ko04016//MAPK signaling pathway - plant
101245463	0.627729	0.0174238	2.48551	6.1401e-09	Known_gene	2411796	2429006	NC_015443.2	0.01	0.05	0	0.1	0.15	0.08	0.01	0.05	0.05	0.08	0.03	0.07	2.48551	6.1401e-09	2.36586e-08	0.627729	0.0174238	0.170801		K10357//myosin V
101245334	0.644142	0.0140061	2.05355	1.29125e-14	Known_gene	38679318	38683514	NC_015449.2	0.11	0.07	0.26	0.82	0.52	0.52	0.16	0.08	0.07	0.24	0.15	0.09	2.05355	1.29125e-14	4.38206e-14	0.644142	0.0140061	0.13621		K14638//solute carrier family 15 (peptide/histidine transporter), member 3/4
101245301	0.882439	0	2.32725	0	Known_gene	97465070	97466163	NC_015438.2	255.8	155.5	349.03	1170.2	1187.47	1534.46	641.48	564.71	582.92	1021.11	1207.53	1128.34	2.32725	0	0	0.882439	0	0	GO:0050896//response to stimulus;GO:0006952//defense response;GO:0006950//response to stress;GO:0005576//extracellular region;GO:0005618//cell wall;GO:0030312//external encapsulating structure;GO:0005623//cell;GO:0044464//cell part;GO:0071944//cell periphery;	K20887//xyloglucan glycosyltransferase 4 [EC:2.4.1.-];K03860//phosphatidylinositol glycan, class Q+ko01100//Metabolic pathways+ko00563//Glycosylphosphatidylinositol (GPI)-anchor biosynthesis
101245251	1.09852	0.00784336	4.92337	5.46187e-16	Known_gene	60822250	60824220	NC_015441.2	0.02	0	0.02	0.51	0.15	0.45	0	0.11	0.04	0.17	0.12	0	4.92337	5.46187e-16	1.81137e-15	1.09852	0.00784336	0.0744253
101245101	1.87195	0.0086318	2.3918	4.58627e-06	Known_gene	95692034	95694436	NC_015438.2	0.12	0.18	0	0.15	0.59	0.55	0	0.05	0.05	0.08	0.29	0	2.3918	4.58627e-06	1.93299e-05	1.87195	0.0086318	0.0822063
101245064	3.51356	0.00327984	4.36265	4.38151e-11	Known_gene	3137469	3138972	NC_015443.2	0	0.03	0.03	0.51	0.25	0.35	0	0	0	0.09	0	0.08	4.36265	4.38151e-11	1.6032e-10	3.51356	0.00327984	0.0301732
101245022	-0.656367	0.0394027	4.94762	1.39497e-05	Known_gene	40316498	40319592	NC_015439.2	0	0	0	0.06	0.18	0.06	0.06	0.08	0.04	0	0.07	0.05	4.94762	1.39497e-05	5.98952e-05	-0.656367	0.0394027	0.404202		K01889//phenylalanyl-tRNA synthetase alpha chain [EC:6.1.1.20]+ko00970//Aminoacyl-tRNA biosynthesis;K11649//SWI/SNF related-matrix-associated actin-dependent regulator of chromatin subfamily C;K15030//translation initiation factor 3 subunit M
101244989	0.333519	6.65128e-24	2.00974	0	Known_gene	76155602	76156158	NC_015438.2	33.35	32.19	32.78	134.74	107.4	159.13	80.9	86.7	67.43	89.76	106.92	107.58	2.00974	0	0	0.333519	6.65128e-24	3.6615e-23		K03676//glutaredoxin 3
101244873	3.51356	0.00327984	4.84808	2.55677e-05	Known_gene	64987454	64990544	NC_015442.2	0	0	0	0.2	0.12	0.09	0	0	0	0.15	0	0	4.84808	2.55677e-05	0.00011098	3.51356	0.00327984	0.0301732
101244823			4.94762	1.39497e-05	Known_gene	63327806	63331089	NC_015447.2	0	0	0	0.1	0.08	0.07	0	0	0	0	0	0	4.94762	1.39497e-05	5.98952e-05					K01754//threonine dehydratase [EC:4.3.1.19]+ko00290//Valine, leucine and isoleucine biosynthesis+ko01230//Biosynthesis of amino acids+ko01100//Metabolic pathways+ko01110//Biosynthesis of secondary metabolites+ko00260//Glycine, serine and threonine metabolism+ko01200//Carbon metabolism
101244726	0.937446	3.11105e-06	2.14626	3.58817e-58	Known_gene	62749531	62753160	NC_015447.2	0.98	0.54	0.66	3.66	3.16	2.84	0.4	0.49	0.42	0.81	0.93	0.76	2.14626	3.58817e-58	7.22612e-58	0.937446	3.11105e-06	2.44218e-05
101244688			2.08568	4.34248e-217	Known_gene	27183470	27225894	NC_015445.2	2.59	2.58	1.86	7.99	5.72	7.21	0	0	0	0	0	0	2.08568	4.34248e-217	3.71945e-217					K15361//WD repeat-containing protein 48;K15361//WD repeat-containing protein 48;K15361//WD repeat-containing protein 48;K15361//WD repeat-containing protein 48;K15361//WD repeat-containing protein 48;K15361//WD repeat-containing protein 48;K15361//WD repeat-containing protein 48;K15361//WD repeat-containing protein 48;K15361//WD repeat-containing protein 48;K15361//WD repeat-containing protein 48
101244668			3.33351	0.000824283	Known_gene	58128358	58129952	NC_015442.2	0	0.03	0	0	0.26	0.03	0	0	0	0	0	0	3.33351	0.000824283	0.00384085					K00430//peroxidase [EC:1.11.1.7]+ko01100//Metabolic pathways+ko01110//Biosynthesis of secondary metabolites+ko00940//Phenylpropanoid biosynthesis
101244624	1.51356	0.0189663	4.84808	2.55677e-05	Known_gene	83220762	83221525	NC_015438.2	0	0	0	0.37	0.65	0.3	0	0.09	0.1	0.1	0	0.53	4.84808	2.55677e-05	0.00011098	1.51356	0.0189663	0.186618		K15404//aldehyde decarbonylase [EC:4.1.99.5]+ko01110//Biosynthesis of secondary metabolites+ko00073//Cutin, suberine and wax biosynthesis
101244570	1.41402	0.00385631	2.58678	3.02223e-15	Known_gene	2511291	2515180	NC_015441.2	0.08	0.12	0.1	1.01	0.49	0.51	0.11	0.02	0	0.14	0.15	0.06	2.58678	3.02223e-15	1.01351e-14	1.41402	0.00385631	0.0356881		K06997//PLP dependent protein;K07393//putative glutathione S-transferase;K06997//PLP dependent protein;K07393//putative glutathione S-transferase;K06997//PLP dependent protein;K07393//putative glutathione S-transferase;K06997//PLP dependent protein;K07393//putative glutathione S-transferase;K01193//beta-fructofuranosidase [EC:3.2.1.26]+ko01100//Metabolic pathways+ko00052//Galactose metabolism+ko0…
101244526	0.19163	0.0705353	2.018	6.48054e-09	Known_gene	82026428	82038749	NC_015438.2	0.03	0.08	0.02	0.19	0.18	0.17	0.03	0.04	0.02	0.04	0.03	0.04	2.018	6.48054e-09	2.49829e-08	0.19163	0.0705353	0.755153		K11126//telomerase reverse transcriptase [EC:2.7.7.49];K11126//telomerase reverse transcriptase [EC:2.7.7.49]
101244338	0.0660987	0.0807795	2.47228	1.87838e-30	Known_gene	42349391	42351810	NC_015439.2	0.41	0.54	0.24	2.09	1.68	2.83	0.28	0.28	0.2	0.33	0.35	0.09	2.47228	1.87838e-30	4.99554e-30	0.0660987	0.0807795	0.876453	GO:0035556//intracellular signal transduction;GO:0023052//signaling;GO:0009987//cellular process;GO:0007165//signal transduction;GO:0007154//cell communication;GO:0007264//small GTPase mediated signal transduction;GO:0050794//regulation of cellular process;GO:0051716//cellular response to stimulus;GO:0050896//response to stimulus;GO:0065007//biological regulation;GO:0050789//regulation of biologi…	K04392//Ras-related C3 botulinum toxin substrate 1+ko04145//Phagosome+ko04933//AGE-RAGE signaling pathway in diabetic complications
101244335	0.776592	0.0389254	5.12819	4.20842e-06	Known_gene	48691189	48692286	NC_015439.2	0	0	0	0.1	0.1	0.41	0.07	0.07	0	0.04	0.08	0.14	5.12819	4.20842e-06	1.77142e-05	0.776592	0.0389254	0.399003		K13945//
101244057	-0.988943	0.00232517	3.36265	4.63989e-19	Known_gene	3285536	3293107	NC_015449.2	0.12	0.02	0.07	0.5	0.78	0.95	0.19	0.31	0.33	0.03	0.32	0.07	3.36265	4.63989e-19	1.45661e-18	-0.988943	0.00232517	0.0211126		K12126//phytochrome-interacting factor 3+ko04712//Circadian rhythm - plant+ko04075//Plant hormone signal transduction;K16189//phytochrome-interacting factor 4+ko04075//Plant hormone signal transduction
101243975	-0.461202	0.0312989	2.48312	1.78687e-18	Known_gene	65879755	65883419	NC_015440.2	0.15	0.1	0.1	0.68	0.53	0.89	0.12	0.08	0.24	0.14	0.03	0.13	2.48312	1.78687e-18	5.66754e-18	-0.461202	0.0312989	0.316276	GO:0006807//nitrogen compound metabolic process;GO:0008152//metabolic process;GO:0044444//cytoplasmic part;GO:0043229//intracellular organelle;GO:0043227//membrane-bounded organelle;GO:0043231//intracellular membrane-bounded organelle;GO:0044464//cell part;GO:0043226//organelle;GO:0005623//cell;GO:0044424//intracellular part;GO:0009536//plastid;GO:0005622//intracellular;GO:0005737//cytoplasm;GO:0…
101243911	0.651061	0.0169895	2.43304	6.92008e-05	Known_gene	208897	215399	NC_015445.2	0	0.03	0.01	0.04	0.03	0.12	0.08	0.02	0.04	0.07	0.07	0.08	2.43304	6.92008e-05	0.000305762	0.651061	0.0169895	0.166446		K20924//cellulose synthase-like protein [EC:2.4.1.-]
101243892	1.41402	0.0141214	2.21065	0.000349937	Known_gene	6442410	6446344	NC_015442.2	0	0.12	0	0.27	0.09	0.19	0	0.03	0.06	0.1	0.13	0	2.21065	0.000349937	0.00159757	1.41402	0.0141214	0.137477
101243667			2.71105	6.08546e-09	Known_gene	46586687	46587544	NC_015439.2	0	0.13	0.16	0.78	0.65	0.44	0	0	0	0.04	0.05	0	2.71105	6.08546e-09	2.34448e-08
101055544	-1.1303	0.0320271	2.21065	0.000349937	Known_gene	65671995	65674340	NC_015449.2	0.05	0.05	0.1	0.46	0	0.49	0.1	0.05	0.11	0.11	0	0	2.21065	0.000349937	0.00159757	-1.1303	0.0320271	0.324016	GO:0009719//response to endogenous stimulus;GO:0050794//regulation of cellular process;GO:0071310//cellular response to organic substance;GO:2001141//regulation of RNA biosynthetic process;GO:0070887//cellular response to chemical stimulus;GO:0010252//auxin homeostasis;GO:0051252//regulation of RNA metabolic process;GO:0019222//regulation of metabolic process;GO:0010556//regulation of macromolecu…	K14484//auxin-responsive protein IAA+ko04075//Plant hormone signal transduction
100736541			2.70369	6.15019e-05	Known_gene	56523809	56528566	NC_015447.2	0	0.05	0.02	0.07	0.12	0.27	0	0.05	0.02	0	0	0	2.70369	6.15019e-05	0.000271254				GO:0034220//ion transmembrane transport;GO:0003333//amino acid transmembrane transport;GO:0015849//organic acid transport;GO:0071702//organic substance transport;GO:0006865//amino acid transport;GO:0051179//localization;GO:0046942//carboxylic acid transport;GO:1903825//organic acid transmembrane transport;GO:0098656//anion transmembrane transport;GO:0071705//nitrogen compound transport;GO:0015711…	K13946//auxin influx carrier (AUX1 LAX family)+ko04075//Plant hormone signal transduction
100527970	1.77659	0.025119	2.84808	0.000290696	Known_gene	37586070	37591407	NC_015443.2	0.02	0.02	0	0.1	0.17	0.02	0	0.02	0	0.07	0	0	2.84808	0.000290696	0.0013216	1.77659	0.025119	0.251279	GO:0050789//regulation of biological process;GO:0009719//response to endogenous stimulus;GO:0055085//transmembrane transport;GO:0051716//cellular response to stimulus;GO:0071495//cellular response to endogenous stimulus;GO:0042221//response to chemical;GO:0009725//response to hormone;GO:0051179//localization;GO:0050794//regulation of cellular process;GO:0065007//biological regulation;GO:0032870//…	K13947//auxin efflux carrier family
100191112	1.32913	0.001347	2.04072	0.000118624	Known_gene	85556525	85558501	NC_015438.2	0	0.05	0.09	0.17	0.22	0.2	0.05	0.07	0.13	0.18	0.3	0.13	2.04072	0.000118624	0.000530169	1.32913	0.001347	0.012016	GO:0032501//multicellular organismal process;GO:0044249//cellular biosynthetic process;GO:0009416//response to light stimulus;GO:0010476//gibberellin mediated signaling pathway;GO:0044281//small molecule metabolic process;GO:0000003//reproduction;GO:0003006//developmental process involved in reproduction;GO:1901700//response to oxygen-containing compound;GO:0006720//isoprenoid metabolic process;G…	K05282//gibberellin 20-oxidase [EC:1.14.11.12]+ko00904//Diterpenoid biosynthesis+ko01100//Metabolic pathways+ko01110//Biosynthesis of secondary metabolites
BGI_novel_G000854			-8.2072	5.97933e-33	Novel_gene	425	2990	NW_004195735.1	1.48	2.69	0.28	0	0	0	0	0	0	0	0	0	-8.2072	5.97933e-33	1.54647e-32				GO:0007015//actin filament organization;GO:0006996//organelle organization;GO:0071840//cellular component organization or biogenesis;GO:0044085//cellular component biogenesis;GO:0030036//actin cytoskeleton organization;GO:0009987//cellular process;GO:0051017//actin filament bundle assembly;GO:0022607//cellular component assembly;GO:0061572//actin filament bundle organization;GO:0097435//supramole…	K05768//gelsolin
BGI_novel_G000838	0.0923969	0.0738626	-2.56623	4.19188e-209	Novel_gene	65686480	65688383	NC_015449.2	8.85	9.32	9.25	1.5	1.28	1.88	0.06	0.19	0.42	0.11	0.23	0.39	-2.56623	4.19188e-209	3.68844e-209	0.0923969	0.0738626	0.794982		K19613//leucine-rich repeat protein SHOC2
BGI_novel_G000818			-2.39562	3.24494e-46	Novel_gene	47190267	47193468	NC_015449.2	0.48	1.05	1.96	0.19	0.16	0.33	0	0	0	0	0	0	-2.39562	3.24494e-46	7.29955e-46					K03469//ribonuclease HI [EC:3.1.26.4]+ko03030//DNA replication;K07478//putative ATPase
BGI_novel_G000726	-1.80837	0.0211451	-2.76663	2.46039e-06	Novel_gene	5124057	5124670	NC_015448.2	0.3	0.42	0.91	0.18	0	0.06	0	0.12	0.13	0	0	0.08	-2.76663	2.46039e-06	1.0265e-05	-1.80837	0.0211451	0.209534	GO:0044425//membrane part;GO:0016020//membrane;GO:0031224//intrinsic component of membrane;GO:0016021//integral component of membrane;GO:0003824//catalytic activity;GO:0008374//O-acyltransferase activity;GO:0016747//transferase activity, transferring acyl groups other than amino-acyl groups;GO:0016746//transferase activity, transferring acyl groups;GO:0016740//transferase activity;
BGI_novel_G000692	2.19163	0.00341897	-4.32851	1.40429e-15	Novel_gene	51812406	51813503	NC_015447.2	0.35	1.06	0.54	0.06	0	0.03	0.03	0	0.03	0	0	0.35	-4.32851	1.40429e-15	4.68191e-15	2.19163	0.00341897	0.0314974	GO:0044425//membrane part;GO:0016020//membrane;GO:0016021//integral component of membrane;GO:0031224//intrinsic component of membrane;
BGI_novel_G000672	0.984227	1.67219e-15	-2.07475	9.33027e-08	Novel_gene	6235387	6236053	NC_015447.2	0.85	0.93	1.56	0.26	0.26	0.28	5.38	3.05	4.6	8.73	7.24	10.54	-2.07475	9.33027e-08	3.72105e-07	0.984227	1.67219e-15	1.04675e-14		K03364//cell division cycle 20-like protein 1, cofactor of APC complex+ko04120//Ubiquitin mediated proteolysis
BGI_novel_G000627			-2.66709	1.74727e-16	Novel_gene	55232534	55233838	NC_015446.2	0.18	0.86	1.49	0.21	0.11	0.08	0	0	0	0	0	0	-2.66709	1.74727e-16	5.74131e-16				GO:0003676//nucleic acid binding;GO:0043169//cation binding;GO:0008270//zinc ion binding;GO:0046872//metal ion binding;GO:0043167//ion binding;GO:1901363//heterocyclic compound binding;GO:0046914//transition metal ion binding;GO:0005488//binding;GO:0097159//organic cyclic compound binding;	K11593//eukaryotic translation initiation factor 2C;K20279//synaptojanin [EC:3.1.3.36]+ko01100//Metabolic pathways+ko04070//Phosphatidylinositol signaling system+ko00562//Inositol phosphate metabolism
BGI_novel_G000608			-4.54424	2.04156e-07	Novel_gene	27677772	27678409	NC_015446.2	0	1.32	0.41	0.07	0	0	0	0	0	0	0	0	-4.54424	2.04156e-07	8.22342e-07				GO:0005623//cell;GO:0044464//cell part;GO:0044424//intracellular part;GO:0005622//intracellular;GO:0005737//cytoplasm;GO:0016772//transferase activity, transferring phosphorus-containing groups;GO:0016773//phosphotransferase activity, alcohol group as acceptor;GO:0005524//ATP binding;GO:0032559//adenyl ribonucleotide binding;GO:0030246//carbohydrate binding;GO:0043168//anion binding;GO:1901265//n…	K18677//galacturonokinase [EC:2.7.1.44]+ko00520//Amino sugar and nucleotide sugar metabolism
BGI_novel_G000607	-0.13877	0.00966273	-2.29817	1.12023e-99	Novel_gene	17564553	17568991	NC_015446.2	5.88	5.9	5.69	1.15	0.74	1.7	4.37	5.81	5.37	1.55	10.42	1.89	-2.29817	1.12023e-99	1.65011e-99	-0.13877	0.00966273	0.0924097	GO:0009607//response to biotic stimulus;GO:0050896//response to stimulus;GO:0006950//response to stress;GO:0006952//defense response;GO:0031224//intrinsic component of membrane;GO:0044425//membrane part;GO:0016021//integral component of membrane;GO:0016020//membrane;GO:0005516//calmodulin binding;GO:0005515//protein binding;GO:0005488//binding;	K08472//mlo protein
BGI_novel_G000606			-4.64072	6.66862e-05	Novel_gene	17564457	17568991	NC_015446.2	0	0	0.18	0	0	0	0	0.07	0	0	0	0	-4.64072	6.66862e-05	0.000294523				GO:0006950//response to stress;GO:0050896//response to stimulus;GO:0006952//defense response;GO:0009607//response to biotic stimulus;GO:0016021//integral component of membrane;GO:0044425//membrane part;GO:0031224//intrinsic component of membrane;GO:0016020//membrane;GO:0005516//calmodulin binding;GO:0005488//binding;GO:0005515//protein binding;	K08472//mlo protein
BGI_novel_G000578	-1.80837	0.0211451	-3.11385	9.89904e-66	Novel_gene	62903624	62905836	NC_015445.2	2.23	2.6	2.19	0.19	0.17	0.46	0.02	0	0.06	0	0.02	0	-3.11385	9.89904e-66	1.86125e-65	-1.80837	0.0211451	0.209534	GO:0016020//membrane;GO:0031224//intrinsic component of membrane;GO:0044425//membrane part;GO:0016021//integral component of membrane;GO:0016491//oxidoreductase activity;GO:0020037//heme binding;GO:0003824//catalytic activity;GO:1901363//heterocyclic compound binding;GO:0016705//oxidoreductase activity, acting on paired donors, with incorporation or reduction of molecular oxygen;GO:0043167//ion b…	K00512//steroid 17alpha-monooxygenase / 17alpha-hydroxyprogesterone deacetylase [EC:1.14.14.19 1.14.14.32]+ko01100//Metabolic pathways
BGI_novel_G000568	-0.308768	2.62811e-05	-2.81484	1.92164e-192	Novel_gene	57632296	57636286	NC_015445.2	7.5	7.68	3.6	0.8	1.17	0.68	5.46	3.07	2.46	2.14	3.17	3.86	-2.81484	1.92164e-192	1.79495e-192	-0.308768	2.62811e-05	0.000213709		K14487//auxin responsive GH3 gene family+ko04075//Plant hormone signal transduction
BGI_novel_G000562	-0.80837	0.0484804	-2.4447	2.69017e-13	Novel_gene	56528914	56529568	NC_015445.2	0.17	4.08	0.42	0.55	0.22	0.06	0.11	0	0.12	0	0.06	0.08	-2.4447	2.69017e-13	9.38622e-13	-0.80837	0.0484804	0.504727	GO:0051234//establishment of localization;GO:0051179//localization;GO:0006810//transport;GO:0006869//lipid transport;GO:0010876//lipid localization;GO:0071702//organic substance transport;GO:0033036//macromolecule localization;GO:0016020//membrane;GO:0008289//lipid binding;GO:0005488//binding;
BGI_novel_G000539	1.13916	0.00153414	-3.22606	3.0716e-56	Novel_gene	8107503	8108033	NC_015445.2	1.11	16.03	4.32	1.4	0.35	0.52	0.42	0.42	0.15	0.45	1.42	0.3	-3.22606	3.0716e-56	6.30321e-56	1.13916	0.00153414	0.0137164	GO:0005515//protein binding;GO:0005488//binding;GO:0046983//protein dimerization activity;	K11866//STAM-binding protein [EC:3.4.19.12]+ko04144//Endocytosis;K10398//kinesin family member 11
BGI_novel_G000514			-3.59781	1.39487e-66	Novel_gene	56699343	56700527	NC_015444.2	1.76	3.48	4.41	0.43	0.18	0.19	0	0	0	0	0	0	-3.59781	1.39487e-66	2.60197e-66				GO:0008152//metabolic process;GO:0043229//intracellular organelle;GO:0043227//membrane-bounded organelle;GO:0043226//organelle;GO:0044464//cell part;GO:0044424//intracellular part;GO:0043231//intracellular membrane-bounded organelle;GO:0005623//cell;GO:0005622//intracellular;GO:0035251//UDP-glucosyltransferase activity;GO:0016740//transferase activity;GO:0046527//glucosyltransferase activity;GO:0…	K08237//hydroquinone glucosyltransferase [EC:2.4.1.218]
BGI_novel_G000482			-3.25694	2.47943e-26	Novel_gene	7473211	7476906	NC_015444.2	1.51	0	1.05	0.26	0	0	0	0	0	0	0	0	-3.25694	2.47943e-26	6.94311e-26				GO:0015833//peptide transport;GO:0006886//intracellular protein transport;GO:0006810//transport;GO:0033036//macromolecule localization;GO:0045184//establishment of protein localization;GO:0071705//nitrogen compound transport;GO:0071702//organic substance transport;GO:0008104//protein localization;GO:0046907//intracellular transport;GO:0015031//protein transport;GO:0034613//cellular protein locali…	K20290//conserved oligomeric Golgi complex subunit 3
BGI_novel_G000467	-1.00102	0.00261827	-2.25206	5.21381e-08	Novel_gene	46973915	46974506	NC_015443.2	0.56	1.56	0.88	0.43	0.12	0.07	0.87	0.55	0.59	0.2	0.42	0.43	-2.25206	5.21381e-08	2.06372e-07	-1.00102	0.00261827	0.0238403
BGI_novel_G000466	-0.570211	0.0129792	-5.91928	5.05329e-60	Novel_gene	46758150	46760744	NC_015443.2	1.57	1.84	5.06	0	0	0.15	0.18	0.45	0.78	0.04	0.59	0.34	-5.91928	5.05329e-60	1.0003e-59	-0.570211	0.0129792	0.125728		K21994//LOB domain-containing protein 18;K13944//LOB domain-containing protein 16
BGI_novel_G000457	-0.0127289	0.0866108	-6.1292	6.69731e-19	Novel_gene	42678998	42680219	NC_015443.2	1.26	0.44	0.66	0.03	0	0	1.77	0.76	1.06	1.06	1.15	1.43	-6.1292	6.69731e-19	2.11042e-18	-0.0127289	0.0866108	0.95051
BGI_novel_G000448	-0.278244	0.00217549	-2.23925	2.45575e-58	Novel_gene	41331489	41333822	NC_015443.2	2.23	2.31	3.52	0.64	1.05	0	2.86	2.04	1.15	0.73	2.09	2.41	-2.23925	2.45575e-58	4.94017e-58	-0.278244	0.00217549	0.0196972	GO:0031323//regulation of cellular metabolic process;GO:0006355//regulation of transcription, DNA-templated;GO:0051171//regulation of nitrogen compound metabolic process;GO:0019219//regulation of nucleobase-containing compound metabolic process;GO:0050794//regulation of cellular process;GO:0060255//regulation of macromolecule metabolic process;GO:0010556//regulation of macromolecule biosynthetic …	K17604//zinc finger SWIM domain-containing protein 3
BGI_novel_G000406			-7.61891	8.04162e-24	Novel_gene	60998301	60999628	NC_015442.2	1.35	0.94	0.92	0	0	0	0	0	0	0	0	0	-7.61891	8.04162e-24	2.33591e-23				GO:0009266//response to temperature stimulus;GO:0006457//protein folding;GO:0009987//cellular process;GO:0009628//response to abiotic stimulus;GO:0050896//response to stimulus;GO:0006950//response to stress;GO:0009408//response to heat;GO:0032555//purine ribonucleotide binding;GO:0017076//purine nucleotide binding;GO:0032553//ribonucleotide binding;GO:0046872//metal ion binding;GO:0000166//nucleo…	K09503//DnaJ homolog subfamily A member 2+ko04141//Protein processing in endoplasmic reticulum
BGI_novel_G000405	0.407358	0.0106574	-2.87712	1.66118e-10	Novel_gene	60998292	60999628	NC_015442.2	0	1.01	0.72	0.13	0.07	0.04	0.7	1.02	0.35	0.49	1	1.43	-2.87712	1.66118e-10	6.16096e-10	0.407358	0.0106574	0.102303	GO:0050896//response to stimulus;GO:0006457//protein folding;GO:0009987//cellular process;GO:0009266//response to temperature stimulus;GO:0009628//response to abiotic stimulus;GO:0009408//response to heat;GO:0006950//response to stress;GO:0036094//small molecule binding;GO:0043167//ion binding;GO:0097159//organic cyclic compound binding;GO:0051082//unfolded protein binding;GO:0046872//metal ion b…	K09503//DnaJ homolog subfamily A member 2+ko04141//Protein processing in endoplasmic reticulum
BGI_novel_G000400	-0.599812	0.000636364	-2.47716	2.95154e-74	Novel_gene	58339458	58345470	NC_015442.2	1.88	1.57	1.53	0.09	0.4	0.41	0.32	0.61	0.17	0.22	0.14	0.4	-2.47716	2.95154e-74	5.19413e-74	-0.599812	0.000636364	0.00556077
BGI_novel_G000377	0.799312	0.00491619	-8.87814	1.44726e-47	Novel_gene	18492570	18495783	NC_015442.2	0.21	0	2.21	0	0	0	0.02	0.06	0.14	0.06	0.15	0.2	-8.87814	1.44726e-47	3.21783e-47	0.799312	0.00491619	0.0458403	GO:0006725//cellular aromatic compound metabolic process;GO:0009987//cellular process;GO:0046483//heterocycle metabolic process;GO:0015074//DNA integration;GO:0044260//cellular macromolecule metabolic process;GO:1901360//organic cyclic compound metabolic process;GO:0034641//cellular nitrogen compound metabolic process;GO:0006139//nucleobase-containing compound metabolic process;GO:0008152//metabo…	K19525//vacuolar protein sorting-associated protein 13A/C;K12349//neutral ceramidase [EC:3.5.1.23]+ko00600//Sphingolipid metabolism+ko01100//Metabolic pathways;K01191//alpha-mannosidase [EC:3.2.1.24]+ko00511//Other glycan degradation;K02469//DNA gyrase subunit A [EC:5.99.1.3]
BGI_novel_G000351			-4.73538	4.97857e-24	Novel_gene	65697948	65700148	NC_015441.2	0.46	1.25	0	0.06	0	0	0	0	0	0	0	0	-4.73538	4.97857e-24	1.44164e-23				GO:0008152//metabolic process;GO:0044238//primary metabolic process;GO:0071704//organic substance metabolic process;GO:0006629//lipid metabolic process;GO:0016788//hydrolase activity, acting on ester bonds;GO:0003824//catalytic activity;GO:0016298//lipase activity;GO:0016787//hydrolase activity;	K00679//phospholipid:diacylglycerol acyltransferase [EC:2.3.1.158]+ko00561//Glycerolipid metabolism;K14209//solute carrier family 36 (proton-coupled amino acid transporter);K10691//E3 ubiquitin-protein ligase UBR4 [EC:2.3.2.27]
BGI_novel_G000324	-2.9783	0.00127647	-4.19194	3.69613e-22	Novel_gene	63099794	63100496	NC_015441.2	0.87	2.95	0.98	0	0.21	0.05	0.15	0.2	0.11	0	0.06	0	-4.19194	3.69613e-22	1.10159e-21	-2.9783	0.00127647	0.011369	GO:0006952//defense response;GO:0006790//sulfur compound metabolic process;GO:0006725//cellular aromatic compound metabolic process;GO:0006082//organic acid metabolic process;GO:1901564//organonitrogen compound metabolic process;GO:0042430//indole-containing compound metabolic process;GO:0098542//defense response to other organism;GO:0009058//biosynthetic process;GO:0016143//S-glycoside metabolic…	K00512//steroid 17alpha-monooxygenase / 17alpha-hydroxyprogesterone deacetylase [EC:1.14.14.19 1.14.14.32]+ko01100//Metabolic pathways
BGI_novel_G000323	0.19163	0.0844561	-2.98481	1.71142e-11	Novel_gene	63097899	63098876	NC_015441.2	0.54	1.27	0.24	0.11	0.04	0.11	0	0	0.04	0	0.04	0	-2.98481	1.71142e-11	6.20516e-11	0.19163	0.0844561	0.925088	GO:0016020//membrane;GO:0016021//integral component of membrane;GO:0044425//membrane part;GO:0031224//intrinsic component of membrane;GO:0097159//organic cyclic compound binding;GO:0016491//oxidoreductase activity;GO:0046914//transition metal ion binding;GO:0046906//tetrapyrrole binding;GO:0046872//metal ion binding;GO:0016705//oxidoreductase activity, acting on paired donors, with incorporation …	K00512//steroid 17alpha-monooxygenase / 17alpha-hydroxyprogesterone deacetylase [EC:1.14.14.19 1.14.14.32]+ko01100//Metabolic pathways
BGI_novel_G000307	0.135046	0.0862736	-2.8344	1.73604e-05	Novel_gene	48933026	48933417	NC_015441.2	0.3	0.16	1.63	0	0.3	0	0	0	0.11	0.11	0	0	-2.8344	1.73604e-05	7.48543e-05	0.135046	0.0862736	0.946649	GO:0046983//protein dimerization activity;GO:0005515//protein binding;GO:0005488//binding;
BGI_novel_G000251	0.109757	0.0263509	-2.15553	1.01539e-62	Novel_gene	62560610	62562507	NC_015440.2	3.36	1.54	5.55	0.29	1.09	1.02	2.2	3.39	3.48	1.9	5.51	2.32	-2.15553	1.01539e-62	1.95887e-62	0.109757	0.0263509	0.264257	GO:0008152//metabolic process;GO:0019748//secondary metabolic process;GO:0009058//biosynthetic process;GO:0044550//secondary metabolite biosynthetic process;GO:0016020//membrane;GO:0020037//heme binding;GO:0097159//organic cyclic compound binding;GO:0043169//cation binding;GO:0046906//tetrapyrrole binding;GO:0046914//transition metal ion binding;GO:0016709//oxidoreductase activity, acting on pair…	K07410//cytochrome P450 family 1 subfamily B polypeptide 1 [EC:1.14.14.1]+ko00380//Tryptophan metabolism
BGI_novel_G000201	-0.611679	5.9729e-05	-4.34349	8.65179e-79	Novel_gene	5414973	5415790	NC_015440.2	3.34	6.72	5.17	0.17	0.31	0.28	0.74	2.07	5.21	1.11	2.39	1.76	-4.34349	8.65179e-79	1.46997e-78	-0.611679	5.9729e-05	0.000494135	GO:0032553//ribonucleotide binding;GO:0005488//binding;GO:0043167//ion binding;GO:0032559//adenyl ribonucleotide binding;GO:0036094//small molecule binding;GO:0017076//purine nucleotide binding;GO:0030554//adenyl nucleotide binding;GO:0097367//carbohydrate derivative binding;GO:0097159//organic cyclic compound binding;GO:0032555//purine ribonucleotide binding;GO:0000166//nucleotide binding;GO:003…	K08900//mitochondrial chaperone BCS1
BGI_novel_G000197			-2.09101	6.07659e-05	Novel_gene	5334269	5335538	NC_015440.2	0.67	0.91	0	0	0	0.38	0	0	0.06	0	0	0	-2.09101	6.07659e-05	0.000267924				GO:0019538//protein metabolic process;GO:0044257//cellular protein catabolic process;GO:0008152//metabolic process;GO:1901575//organic substance catabolic process;GO:0044267//cellular protein metabolic process;GO:0044260//cellular macromolecule metabolic process;GO:1901564//organonitrogen compound metabolic process;GO:0044265//cellular macromolecule catabolic process;GO:0051603//proteolysis invol…	K02732//20S proteasome subunit beta 6 [EC:3.4.25.1]+ko03050//Proteasome
BGI_novel_G000152	0.363703	2.52503e-07	-2.35238	6.71835e-60	Novel_gene	44373954	44377099	NC_015439.2	2.5	2.76	1.96	0.36	0.34	0.73	0.58	3.52	6.98	2.5	7.25	4.45	-2.35238	6.71835e-60	1.33156e-59	0.363703	2.52503e-07	1.91065e-06	GO:0031224//intrinsic component of membrane;GO:0044425//membrane part;GO:0016021//integral component of membrane;GO:0016020//membrane;GO:0036094//small molecule binding;GO:0016301//kinase activity;GO:0016740//transferase activity;GO:0004674//protein serine/threonine kinase activity;GO:0030554//adenyl nucleotide binding;GO:0017076//purine nucleotide binding;GO:0097159//organic cyclic compound bind…	K04733//interleukin-1 receptor-associated kinase 4 [EC:2.7.11.1]
BGI_novel_G000147			-5.6152	5.42392e-08	Novel_gene	38834989	38835321	NC_015439.2	1.13	0	3.36	0	0	0	0	0	0	0	0	0	-5.6152	5.42392e-08	2.14852e-07				GO:0046872//metal ion binding;GO:1901363//heterocyclic compound binding;GO:0043169//cation binding;GO:0046906//tetrapyrrole binding;GO:0009055//electron transfer activity;GO:0020037//heme binding;GO:0005488//binding;GO:0043167//ion binding;GO:0097159//organic cyclic compound binding;	K08906//cytochrome c6+ko00195//Photosynthesis
BGI_novel_G000136	0.5542	0.0187737	-3.83374	6.80069e-20	Novel_gene	27259466	27260207	NC_015439.2	1.35	1.22	1.61	0.05	0.05	0.21	0	0.29	0.77	0.26	0.6	0.74	-3.83374	6.80069e-20	2.10429e-19	0.5542	0.0187737	0.184529
BGI_novel_G000079	-0.268892	0.0285966	-5.12781	3.34861e-21	Novel_gene	75669700	75673852	NC_015438.2	0.66	1.49	0	0	0.06	0	1.98	0	0	0	0.56	1.29	-5.12781	3.34861e-21	1.01321e-20	-0.268892	0.0285966	0.28777	GO:0009987//cellular process;GO:0044257//cellular protein catabolic process;GO:1901564//organonitrogen compound metabolic process;GO:0051603//proteolysis involved in cellular protein catabolic process;GO:1901565//organonitrogen compound catabolic process;GO:0071704//organic substance metabolic process;GO:0019941//modification-dependent protein catabolic process;GO:0044237//cellular metabolic proc…	K03347//cullin 1+ko04141//Protein processing in endoplasmic reticulum+ko04120//Ubiquitin mediated proteolysis
BGI_novel_G000028			-5.10983	3.6579e-06	Novel_gene	5713243	5722275	NC_015438.2	0	0.2	0.92	0	0	0	0	0	0	0	0	0	-5.10983	3.6579e-06	1.53526e-05
BGI_novel_G000027			-5.41871	3.25467e-07	Novel_gene	4520384	4520758	NC_015438.2	0.46	0.63	2.21	0	0	0	0	0	0	0	0	0	-5.41871	3.25467e-07	1.31815e-06				GO:0016021//integral component of membrane;GO:0044425//membrane part;GO:0016020//membrane;GO:0031224//intrinsic component of membrane;	K19613//leucine-rich repeat protein SHOC2
778346	-2.1303	0.00296305	-3.1292	3.93031e-05	Known_gene	137836	139275	NC_015438.2	0.12	0.12	0.18	0	0.05	0	0	0.07	0.18	0	0	0.07	-3.1292	3.93031e-05	0.000171963	-2.1303	0.00296305	0.0270717	GO:0008152//metabolic process;GO:0009607//response to biotic stimulus;GO:0002238//response to molecule of fungal origin;GO:0044238//primary metabolic process;GO:0043170//macromolecule metabolic process;GO:0098581//detection of external biotic stimulus;GO:0006807//nitrogen compound metabolic process;GO:0036211//protein modification process;GO:0071704//organic substance metabolic process;GO:0032446…	K08332//;K04733//interleukin-1 receptor-associated kinase 4 [EC:2.7.11.1];K10260//F-box and WD-40 domain protein 7+ko04120//Ubiquitin mediated proteolysis
778326	0.525605	6.73087e-70	-2.04117	0	Known_gene	51133543	51136152	NC_015447.2	21.21	15.73	14.32	4.85	1.91	5.78	26.16	21.95	18.17	14.53	59.25	21.36	-2.04117	0	0	0.525605	6.73087e-70	2.28298e-69	GO:0055114//oxidation-reduction process;GO:0008152//metabolic process;GO:0003824//catalytic activity;GO:0020037//heme binding;GO:0005488//binding;GO:0051540//metal cluster binding;GO:0016661//oxidoreductase activity, acting on other nitrogenous compounds as donors;GO:0046906//tetrapyrrole binding;GO:0016491//oxidoreductase activity;GO:1901363//heterocyclic compound binding;GO:0051536//iron-sulfur…	K00366//ferredoxin-nitrite reductase [EC:1.7.7.1]+ko00910//Nitrogen metabolism
778293	-1.80837	0.0211451	-3.71416	1.99015e-07	Known_gene	54392911	54394803	NC_015439.2	0.2	0.12	0.33	0.05	0	0	0	0.07	0.03	0.03	0	0	-3.71416	1.99015e-07	8.01306e-07	-1.80837	0.0211451	0.209534	GO:0000272//polysaccharide catabolic process;GO:0005975//carbohydrate metabolic process;GO:0016052//carbohydrate catabolic process;GO:1901575//organic substance catabolic process;GO:0008152//metabolic process;GO:0009056//catabolic process;GO:0010393//galacturonan metabolic process;GO:0005976//polysaccharide metabolic process;GO:0045488//pectin metabolic process;GO:0009057//macromolecule catabolic…	K01728//pectate lyase [EC:4.2.2.2]+ko00040//Pentose and glucuronate interconversions
778255	-0.825903	0.00050382	-8.12308	1.8495e-31	Known_gene	57739869	57800965	NC_015445.2	1.32	1.24	0.22	0	0	0	0	0.32	1.11	0.3	0.44	0	-8.12308	1.8495e-31	4.86585e-31	-0.825903	0.00050382	0.00437282	GO:0008152//metabolic process;GO:0044281//small molecule metabolic process;GO:0019752//carboxylic acid metabolic process;GO:0044237//cellular metabolic process;GO:0071704//organic substance metabolic process;GO:0043436//oxoacid metabolic process;GO:0009987//cellular process;GO:0006082//organic acid metabolic process;GO:0097159//organic cyclic compound binding;GO:0043168//anion binding;GO:0003824/…	K01590//histidine decarboxylase [EC:4.1.1.22]+ko01100//Metabolic pathways+ko00340//Histidine metabolism+ko01110//Biosynthesis of secondary metabolites;K01590//histidine decarboxylase [EC:4.1.1.22]+ko01100//Metabolic pathways+ko00340//Histidine metabolism+ko01110//Biosynthesis of secondary metabolites
778254	-0.138146	0.0280454	-2.14389	1.48731e-85	Known_gene	57812567	57814797	NC_015445.2	4.44	5.34	4.39	0.06	0.8	2.44	0.18	1.21	4.32	1.27	1.83	2.09	-2.14389	1.48731e-85	2.40635e-85	-0.138146	0.0280454	0.281904	GO:0008152//metabolic process;GO:0043436//oxoacid metabolic process;GO:0071704//organic substance metabolic process;GO:0044237//cellular metabolic process;GO:0044281//small molecule metabolic process;GO:0009987//cellular process;GO:0019752//carboxylic acid metabolic process;GO:0006082//organic acid metabolic process;GO:0048037//cofactor binding;GO:0005488//binding;GO:0097159//organic cyclic compo…	K01590//histidine decarboxylase [EC:4.1.1.22]+ko01100//Metabolic pathways+ko00340//Histidine metabolism+ko01110//Biosynthesis of secondary metabolites
544293	0.791194	1.16426e-10	-2.51177	2.16369e-110	Known_gene	93354317	93355891	NC_015438.2	8.71	6.92	7.41	0.34	1.53	2.25	0.27	2.93	2.93	2.29	4.42	4.08	-2.51177	2.16369e-110	2.98902e-110	0.791194	1.16426e-10	8.03648e-10		K00430//peroxidase [EC:1.11.1.7]+ko01100//Metabolic pathways+ko01110//Biosynthesis of secondary metabolites+ko00940//Phenylpropanoid biosynthesis
544202	-0.892858	3.91892e-18	-3.57905	5.04083e-274	Known_gene	53997577	53999423	NC_015439.2	9.66	13.6	12.27	0.38	1.19	1.39	2.64	4.89	6.58	1.36	2.71	3.85	-3.57905	5.04083e-274	3.59269e-274	-0.892858	3.91892e-18	2.3448e-17	GO:0019219//regulation of nucleobase-containing compound metabolic process;GO:0031326//regulation of cellular biosynthetic process;GO:0051171//regulation of nitrogen compound metabolic process;GO:0050789//regulation of biological process;GO:0065007//biological regulation;GO:0031323//regulation of cellular metabolic process;GO:0006355//regulation of transcription, DNA-templated;GO:0019222//regulat…	K13425//WRKY transcription factor 22+ko04626//Plant-pathogen interaction+ko04016//MAPK signaling pathway - plant
544193	-0.80837	0.0340258	-2.22231	7.0543e-05	Known_gene	2366404	2369394	NC_015442.2	0.47	0.07	0.31	0.04	0.07	0.08	0.07	0.07	0.15	0.08	0.08	0	-2.22231	7.0543e-05	0.000311886	-0.80837	0.0340258	0.345486	GO:0090305//nucleic acid phosphodiester bond hydrolysis;GO:0048366//leaf development;GO:0006807//nitrogen compound metabolic process;GO:1901360//organic cyclic compound metabolic process;GO:0046483//heterocycle metabolic process;GO:0099402//plant organ development;GO:0071704//organic substance metabolic process;GO:0048731//system development;GO:0044260//cellular macromolecule metabolic process;GO…	K01166//ribonuclease T2 [EC:3.1.27.1]
544188			-4.41871	0.000201852	Known_gene	37769606	37771222	NC_015439.2	0.14	0	0.15	0	0	0	0	0	0	0	0	0.11	-4.41871	0.000201852	0.000910581				GO:0045229//external encapsulating structure organization;GO:0071555//cell wall organization;GO:0071840//cellular component organization or biogenesis;GO:0009987//cellular process;GO:0071704//organic substance metabolic process;GO:0008152//metabolic process;GO:0005975//carbohydrate metabolic process;GO:0071554//cell wall organization or biogenesis;GO:0044238//primary metabolic process;GO:0016043/…	K01184//polygalacturonase [EC:3.2.1.15]+ko00040//Pentose and glucuronate interconversions+ko01100//Metabolic pathways
544120	-0.74811	7.65192e-07	-2.66288	2.00332e-68	Known_gene	4106426	4108693	NC_015448.2	2.95	3.7	4.39	0.12	0.43	1.22	1.39	1.98	1.92	1.03	1.03	1.01	-2.66288	2.00332e-68	3.68078e-68	-0.74811	7.65192e-07	5.87645e-06	GO:0051252//regulation of RNA metabolic process;GO:1903506//regulation of nucleic acid-templated transcription;GO:0051171//regulation of nitrogen compound metabolic process;GO:0010556//regulation of macromolecule biosynthetic process;GO:0050794//regulation of cellular process;GO:0009987//cellular process;GO:0080090//regulation of primary metabolic process;GO:0019219//regulation of nucleobase-cont…	K09422//myb proto-oncogene protein, plant;K09422//transcription factor MYB, plant
544105	-0.208301	0.0347047	-2.17844	2.2813e-19	Known_gene	84137045	84139144	NC_015438.2	0.47	1.58	2.02	0.31	0.34	0.27	1.12	0.67	0.92	0.65	1.32	0.31	-2.17844	2.2813e-19	7.13035e-19	-0.208301	0.0347047	0.352635	GO:0019222//regulation of metabolic process;GO:0065007//biological regulation;GO:0060255//regulation of macromolecule metabolic process;GO:0010556//regulation of macromolecule biosynthetic process;GO:2001141//regulation of RNA biosynthetic process;GO:0051252//regulation of RNA metabolic process;GO:0031323//regulation of cellular metabolic process;GO:0031326//regulation of cellular biosynthetic pr…	K09338//homeobox-leucine zipper protein
544103	-0.671565	1.12416e-84	-2.68152	0	Known_gene	95232706	95234570	NC_015438.2	39.35	69.95	54.28	5.88	8.47	11.37	10.58	27.13	50.69	9.8	30.2	14.98	-2.68152	0	0	-0.671565	1.12416e-84	3.40208e-84		K13496//UDP-glucosyl transferase 73C [EC:2.4.1.-]+ko01110//Biosynthesis of secondary metabolites
544004			-4.1292	0.000689647	Known_gene	37764058	37765805	NC_015439.2	0.22	0	0	0	0	0	0	0	0	0	0	0.03	-4.1292	0.000689647	0.00320022				GO:0071554//cell wall organization or biogenesis;GO:0071704//organic substance metabolic process;GO:0071555//cell wall organization;GO:0005975//carbohydrate metabolic process;GO:0071840//cellular component organization or biogenesis;GO:0044238//primary metabolic process;GO:0016043//cellular component organization;GO:0009987//cellular process;GO:0008152//metabolic process;GO:0045229//external enca…	K01184//polygalacturonase [EC:3.2.1.15]+ko00040//Pentose and glucuronate interconversions+ko01100//Metabolic pathways
543986	-3.39333	0.0031037	-2.49533	5.19244e-06	Known_gene	2700748	2702464	NC_015438.2	0.2	0.55	0.08	0.03	0.03	0.09	0	0.06	0.12	0	0	0	-2.49533	5.19244e-06	2.19318e-05	-3.39333	0.0031037	0.0284323	GO:0005975//carbohydrate metabolic process;GO:0008152//metabolic process;GO:0050896//response to stimulus;GO:0044238//primary metabolic process;GO:0006950//response to stress;GO:0071704//organic substance metabolic process;GO:0006952//defense response;GO:0005576//extracellular region;GO:0005615//extracellular space;GO:0044421//extracellular region part;GO:0003824//catalytic activity;GO:0042973//g…	K19891//glucan endo-1,3-beta-glucosidase 1/2/3 [EC:3.2.1.39]+ko00500//Starch and sucrose metabolism
543924	-0.12912	0.0292346	-2.06175	4.7699e-85	Known_gene	51729705	51736094	NC_015439.2	2.56	3.73	2.65	0.8	0.67	0.63	0.55	1.17	1.84	0.68	1.49	1.04	-2.06175	4.7699e-85	7.74746e-85	-0.12912	0.0292346	0.294477	GO:0050789//regulation of biological process;GO:1901564//organonitrogen compound metabolic process;GO:0007165//signal transduction;GO:0016310//phosphorylation;GO:0023052//signaling;GO:0044237//cellular metabolic process;GO:0006796//phosphate-containing compound metabolic process;GO:0006468//protein phosphorylation;GO:0009987//cellular process;GO:0051716//cellular response to stimulus;GO:0065007//…	K04733//interleukin-1 receptor-associated kinase 4 [EC:2.7.11.1];K04733//interleukin-1 receptor-associated kinase 4 [EC:2.7.11.1]
543900	0.691703	0.000229861	-2.51509	2.72898e-22	Known_gene	3569419	3572674	NC_015444.2	0.42	0.65	0.42	0.03	0.11	0.12	0.05	0.12	0.57	0.12	0.68	0.41	-2.51509	2.72898e-22	8.1169e-22	0.691703	0.000229861	0.0019572	GO:0044425//membrane part;GO:0016021//integral component of membrane;GO:0016020//membrane;GO:0031224//intrinsic component of membrane;	K13466//EIX receptor 1/2+ko04626//Plant-pathogen interaction;K13465//ethylene-1,4-beta-xylanase [EC:3.2.1.8]+ko04626//Plant-pathogen interaction
543895	-0.960374	0.00163596	-2.0099	4.56524e-05	Known_gene	49599826	49603645	NC_015439.2	0.16	0.21	0.09	0	0.05	0.07	0.02	0.11	0.53	0.1	0.09	0.15	-2.0099	4.56524e-05	0.00020032	-0.960374	0.00163596	0.0146479		K10529//alpha-dioxygenase [EC:1.-.-.-]+ko00592//alpha-Linolenic acid metabolism
543807	-0.0124068	0.0103097	-2.09091	0	Known_gene	55417635	55420372	NC_015447.2	480.66	574.89	456.79	47.38	101.78	211.65	342.49	337.08	305.09	296.91	265.2	442.95	-2.09091	0	0	-0.0124068	0.0103097	0.0987838	GO:0006525//arginine metabolic process;GO:0006520//cellular amino acid metabolic process;GO:0009308//amine metabolic process;GO:0009063//cellular amino acid catabolic process;GO:0071704//organic substance metabolic process;GO:1901564//organonitrogen compound metabolic process;GO:0006595//polyamine metabolic process;GO:0006082//organic acid metabolic process;GO:1901566//organonitrogen compound bio…	K01583//arginine decarboxylase [EC:4.1.1.19]+ko00330//Arginine and proline metabolism+ko01100//Metabolic pathways
543795	-0.646123	2.69185e-44	-3.78032	0	Known_gene	2280678	2283308	NC_015442.2	52.57	70.62	41.4	4.26	4.62	3.03	23.22	28.35	19.73	16.39	9.89	20.77	-3.78032	0	0	-0.646123	2.69185e-44	1.15229e-43		K20628//expansin
543785	0.658506	1.27345e-05	-2.44672	4.81747e-40	Known_gene	58530916	58533585	NC_015446.2	2.56	5.15	2.55	0.75	0.4	0.73	0.76	1.58	2.22	1.07	4.3	1.81	-2.44672	4.81747e-40	1.1506e-39	0.658506	1.27345e-05	0.000102154		K06624//cyclin-dependent kinase inhibitor 1B
543701	0.785309	3.49111e-11	-3.42118	9.6327e-110	Known_gene	47037558	47040526	NC_015443.2	3.49	5.67	3.36	0.17	0.29	0.72	0.16	1.77	2.97	0.65	4.34	3.58	-3.42118	9.6327e-110	1.33785e-109	0.785309	3.49111e-11	2.37925e-10
543684	-0.656367	0.0152243	-4.60313	2.11863e-24	Known_gene	39716885	39719059	NC_015443.2	0.48	0.79	0.62	0	0	0.08	0.02	0.06	0.47	0.04	0.09	0.24	-4.60313	2.11863e-24	6.10344e-24	-0.656367	0.0152243	0.148522	GO:0006464//cellular protein modification process;GO:0044238//primary metabolic process;GO:0006807//nitrogen compound metabolic process;GO:1901564//organonitrogen compound metabolic process;GO:0071704//organic substance metabolic process;GO:0044267//cellular protein metabolic process;GO:0043412//macromolecule modification;GO:0036211//protein modification process;GO:0019538//protein metabolic proc…	K04733//interleukin-1 receptor-associated kinase 4 [EC:2.7.11.1]
543591	-0.703219	1.34336e-84	-2.00455	0	Known_gene	61947892	61953391	NC_015444.2	29.68	33.88	29.65	6.96	5.53	10.93	30.57	38.56	50.39	7.71	54.23	8.66	-2.00455	0	0	-0.703219	1.34336e-84	4.06894e-84
543506	-0.636717	3.31112e-222	-2.00049	0	Known_gene	45250832	45252525	NC_015439.2	174.14	230.62	214.24	50.48	50.83	54.23	102.63	127.68	149.3	64.84	100.35	80.91	-2.00049	0	0	-0.636717	3.31112e-222	5.02398e-222		K05933//aminocyclopropanecarboxylate oxidase [EC:1.14.17.4]+ko01100//Metabolic pathways+ko01110//Biosynthesis of secondary metabolites+ko00270//Cysteine and methionine metabolism
109120932	-1.39333	0.0360966	-4.54544	0.000109293	Known_gene	48659387	48661114	NC_015445.2	0.06	0.06	0.12	0	0	0	0	0.06	0	0	0.02	0	-4.54544	0.000109293	0.000487237	-1.39333	0.0360966	0.368251		K10875//DNA repair and recombination protein RAD54 and RAD54-like protein [EC:3.6.4.-]+ko03440//Homologous recombination
109120928	-1.03076	0.0277585	-3.91347	1.88175e-08	Known_gene	10653343	10654156	NC_015445.2	0.59	1.2	1.8	0	0	0.26	0.36	0.35	0.13	0	0.27	0.17	-3.91347	1.88175e-08	7.3417e-08	-1.03076	0.0277585	0.278948
109120927	-0.322944	0.0609154	-3.04674	7.03198e-05	Known_gene	52096556	52096839	NC_015445.2	0.88	0.59	0.97	0.3	0	0	0.59	0.29	0.63	0.32	0.67	0.21	-3.04674	7.03198e-05	0.000310841	-0.322944	0.0609154	0.646706
109120848			-4.1292	0.000689647	Known_gene	63331400	63333851	NC_015445.2	0.05	0.04	0.03	0	0	0	0	0	0	0	0	0	-4.1292	0.000689647	0.00320022					K04733//interleukin-1 receptor-associated kinase 4 [EC:2.7.11.1];K13199//plasminogen activator inhibitor 1 RNA-binding protein;K08653//membrane-bound transcription factor site-1 protease [EC:3.4.21.112]+ko04141//Protein processing in endoplasmic reticulum
109120792	-0.804195	4.6243e-19	-3.75369	1.27377e-155	Known_gene	28785840	28788801	NC_015444.2	3.04	2.35	3.29	0.09	0.32	0.24	2.65	3.24	2.05	0.79	1.84	2.11	-3.75369	1.27377e-155	1.38663e-155	-0.804195	4.6243e-19	2.7252e-18		K01426//amidase [EC:3.5.1.4]+ko00380//Tryptophan metabolism+ko00330//Arginine and proline metabolism+ko00360//Phenylalanine metabolism;K20888//xyloglucan galactosyltransferase MUR3 [EC:2.4.1.-]
109120527	-0.991245	2.82175e-26	-2.06473	0	Known_gene	43170290	43171595	NC_015443.2	30.35	45.79	47.44	8.77	8.74	12.41	8.27	9.35	10.6	3.36	4.14	7.4	-2.06473	0	0	-0.991245	2.82175e-26	1.50325e-25		K04733//interleukin-1 receptor-associated kinase 4 [EC:2.7.11.1]
109120329			-5.37778	1.41117e-130	Known_gene	59609955	59611541	NC_015442.2	1.09	13.38	3.06	0.26	0.1	0.03	0	0	0	0	0	0	-5.37778	1.41117e-130	1.75001e-130					K14491//two-component response regulator ARR-B family+ko04075//Plant hormone signal transduction;K14491//two-component response regulator ARR-B family+ko04075//Plant hormone signal transduction
109120119	-1.1303	0.0166611	-3.01817	3.19983e-06	Known_gene	66311584	66312357	NC_015441.2	0.69	0.19	0.66	0.06	0.06	0.07	0.25	0.19	0.2	0.13	0	0.18	-3.01817	3.19983e-06	1.33966e-05	-1.1303	0.0166611	0.16309	GO:0006812//cation transport;GO:0051179//localization;GO:0051234//establishment of localization;GO:0006810//transport;GO:0030001//metal ion transport;GO:0006811//ion transport;GO:0046872//metal ion binding;GO:0043169//cation binding;GO:0005488//binding;GO:0043167//ion binding;	K10752//histone-binding protein RBBP4;K07213//copper chaperone
109120084			-4.20416	0.000512584	Known_gene	63270352	63272272	NC_015441.2	0.14	0.04	0.04	0	0	0	0	0	0	0	0	0	-4.20416	0.000512584	0.00236125					K12448//UDP-arabinose 4-epimerase [EC:5.1.3.5]+ko00520//Amino sugar and nucleotide sugar metabolism+ko01100//Metabolic pathways;K12471//epsin+ko04144//Endocytosis
109120026	0.5542	0.0430316	-2.65823	7.1284e-05	Known_gene	21227456	21235631	NC_015441.2	0.27	0.51	0.51	0	0.07	0.14	0.13	0.2	0.14	0.29	0.08	0.38	-2.65823	7.1284e-05	0.000315182	0.5542	0.0430316	0.443612		K11446//histone demethylase JARID1 [EC:1.14.11.-];K13336//peroxin-3+ko04146//Peroxisome;K01507//inorganic pyrophosphatase [EC:3.6.1.1]+ko00190//Oxidative phosphorylation;K04733//interleukin-1 receptor-associated kinase 4 [EC:2.7.11.1];K05605//3-hydroxyisobutyryl-CoA hydrolase [EC:3.1.2.4]+ko00410//beta-Alanine metabolism+ko00280//Valine, leucine and isoleucine degradation+ko00640//Propanoate meta…
109120010			-4.43436	0.000187694	Known_gene	95697722	95698688	NC_015438.2	0.19	0.06	0.19	0	0	0	0	0	0	0.11	0	0.06	-4.43436	0.000187694	0.000845112
109119990	0.19163	0.0844561	-4.06193	0.000889734	Known_gene	2526237	2528057	NC_015441.2	0	0.05	0.14	0	0	0	0.02	0	0	0.02	0	0	-4.06193	0.000889734	0.00415439	0.19163	0.0844561	0.925088		K06997//PLP dependent protein;K07393//putative glutathione S-transferase
109119841			-3.17841	5.73548e-07	Known_gene	59900408	59902302	NC_015440.2	0.17	0.41	0.22	0	0.03	0.06	0	0	0	0	0.1	0	-3.17841	5.73548e-07	2.33991e-06					K15382//solute carrier family 50 (sugar transporter)
109119816	-0.923848	0.0181248	-2.62224	9.29288e-05	Known_gene	93814664	93815773	NC_015438.2	0.16	0.03	0.39	0	0.06	0.03	0	0.31	0.1	0	0.21	0	-2.62224	9.29288e-05	0.000413031	-0.923848	0.0181248	0.177935		K03006//DNA-directed RNA polymerase II subunit RPB1 [EC:2.7.7.6]+ko00230//Purine metabolism+ko03020//RNA polymerase+ko01100//Metabolic pathways+ko00240//Pyrimidine metabolism
109119585	-0.331932	0.0459552	-4.07475	4.79626e-13	Known_gene	44063901	44067796	NC_015439.2	0.1	0.15	0.26	0	0	0.03	0.02	0.05	0.17	0.07	0.06	0.05	-4.07475	4.79626e-13	1.68269e-12	-0.331932	0.0459552	0.475631		K04733//interleukin-1 receptor-associated kinase 4 [EC:2.7.11.1]
109119578			-3.44379	3.40114e-12	Known_gene	41733142	41734313	NC_015439.2	0.08	0.72	0.76	0.03	0.08	0.03	0	0	0	0	0	0	-3.44379	3.40114e-12	1.21493e-11
109119297	0.436291	0.0246456	-2.95928	0.000125397	Known_gene	2011	3231	NW_004195518.1	0	0.43	0.09	0.07	0	0	0.39	0.32	0.17	0.35	0.51	0.36	-2.95928	0.000125397	0.00056082	0.436291	0.0246456	0.245829
109119040	-2.26584	0.00175906	-2.65971	0.000698306	Known_gene	4509037	4509923	NC_015449.2	0.36	0.16	0	0	0.04	0.04	0.04	0.28	0.13	0	0.09	0	-2.65971	0.000698306	0.00324194	-2.26584	0.00175906	0.0158211		K19613//leucine-rich repeat protein SHOC2;K10406//kinesin family member C2/C3
109118919	0.606667	0.0178127	-2.98902	2.99243e-18	Known_gene	53412401	53413051	NC_015448.2	2.61	1.35	1.43	0.06	0.22	0.42	0.22	0.44	0.36	0.53	0.69	0.31	-2.98902	2.99243e-18	9.52665e-18	0.606667	0.0178127	0.174751		K01870//isoleucyl-tRNA synthetase [EC:6.1.1.5]+ko00970//Aminoacyl-tRNA biosynthesis
104649376	0.414022	0.0573688	-3.35159	6.80588e-06	Known_gene	68070694	68071945	NC_015446.2	0.08	0.16	0.58	0.04	0.04	0	0	0.24	0	0	0.32	0	-3.35159	6.80588e-06	2.88814e-05	0.414022	0.0573688	0.605045
104648768			-2.81858	1.98699e-05	Known_gene	22988237	22991149	NC_015445.2	0.02	0	0.22	0	0.01	0.02	0	0	0	0	0.01	0	-2.81858	1.98699e-05	8.58607e-05					K08247//methionine S-methyltransferase [EC:2.1.1.12]+ko00450//Selenocompound metabolism;K01537//Ca2+-transporting ATPase [EC:3.6.3.8];K10357//myosin V;K14638//solute carrier family 15 (peptide/histidine transporter), member 3/4;K14513//ethylene-insensitive protein 2+ko04016//MAPK signaling pathway - plant+ko04075//Plant hormone signal transduction
104648691			-4.54424	0.000109908	Known_gene	34968731	34973284	NC_015445.2	0.01	0.03	0.06	0	0	0	0.03	0	0	0	0	0	-4.54424	0.000109908	0.000490249					K13457//disease resistance protein RPM1+ko04626//Plant-pathogen interaction;K14638//solute carrier family 15 (peptide/histidine transporter), member 3/4;K08247//methionine S-methyltransferase [EC:2.1.1.12]+ko00450//Selenocompound metabolism;K20293//conserved oligomeric Golgi complex subunit 6;K19986//exocyst complex component 8
104648627	3.51356	0.00327984	-4.59025	1.39806e-51	Known_gene	1608037	1608659	NC_015445.2	5.75	4.42	5.09	0.21	0.21	0.22	0	0	0	0.07	0.31	0	-4.59025	1.39806e-51	2.99851e-51	3.51356	0.00327984	0.0301732		K04123//ent-kaurenoic acid hydroxylase [EC:1.14.13.79]+ko00904//Diterpenoid biosynthesis+ko01100//Metabolic pathways+ko01110//Biosynthesis of secondary metabolites
104648579			-4.69371	4.99818e-05	Known_gene	66792927	66793385	NC_015444.2	0.57	0.01	0.69	0	0	0	0	0	0	0	0	0.17	-4.69371	4.99818e-05	0.00021973
104648550	-0.80837	0.0289587	-2.35617	3.45982e-12	Known_gene	67007224	67007538	NC_015444.2	3.6	2.85	3.55	0.52	1.43	0	0.9	0.25	0.14	0.7	0	0	-2.35617	3.45982e-12	1.23627e-11	-0.80837	0.0289587	0.291548		K02605//origin recognition complex subunit 3
104648504			-4.85264	1.99065e-05	Known_gene	53991673	53992737	NC_015444.2	0.29	0.26	0	0	0	0	0	0.1	0	0	0	0	-4.85264	1.99065e-05	8.60241e-05					K17604//zinc finger SWIM domain-containing protein 3
104648480	-2.39333	0.00105399	-5.35159	5.72887e-07	Known_gene	60866869	60867318	NC_015444.2	0.42	0.34	0.96	0	0	0	0.34	0.25	0.45	0	0	0.24	-5.35159	5.72887e-07	2.33705e-06	-2.39333	0.00105399	0.00934328
104648268			-3.2812	0.000906889	Known_gene	6458462	6485166	NC_015444.2	0	0.27	0.06	0.03	0	0	0	0	0	0	0	0	-3.2812	0.000906889	0.00423648
104648157	-1.48644	0.00318099	-4.54424	2.04156e-07	Known_gene	5445618	5450671	NC_015438.2	0.12	0.11	0.09	0.01	0	0	0.04	0.09	0.08	0.01	0.01	0.05	-4.54424	2.04156e-07	8.22342e-07	-1.48644	0.00318099	0.0291634		K14515//EIN3-binding F-box protein+ko04016//MAPK signaling pathway - plant+ko04075//Plant hormone signal transduction
104647664	0.351927	0.00947261	-2.66816	6.72937e-10	Known_gene	65023372	65024706	NC_015442.2	0.25	0.45	0.65	0.07	0.04	0.11	0.89	0.88	0.62	1.19	0.66	1.26	-2.66816	6.72937e-10	2.535e-09	0.351927	0.00947261	0.0905425		K13080//flavanone 7-O-glucoside 2''-O-beta-L-rhamnosyltransferase [EC:2.4.1.236]+ko00941//Flavonoid biosynthesis+ko00944//Flavone and flavonol biosynthesis;K18823//soyasaponin III rhamnosyltransferase [EC:2.4.1.273]
104647663			-5.2072	1.78928e-06	Known_gene	65100868	65101455	NC_015442.2	0.25	0.57	0.36	0	0	0	0	0	0	0	0	0	-5.2072	1.78928e-06	7.43209e-06
104647588	-1.39333	0.0360966	-4.1292	0.000689647	Known_gene	60827956	60830093	NC_015442.2	0.16	0.22	0.1	0	0	0	0.05	0.11	0	0	0.06	0	-4.1292	0.000689647	0.00320022	-1.39333	0.0360966	0.368251		K15196//transcription factor IIIB 90 kDa subunit
104647562	1.19163	0.0321434	-3.2812	0.000906889	Known_gene	64208497	64210117	NC_015442.2	0.02	0.2	0	0.02	0	0	0	0.02	0.02	0	0.08	0.03	-3.2812	0.000906889	0.00423648	1.19163	0.0321434	0.325441		K07213//copper chaperone;K10752//histone-binding protein RBBP4;K18081//myotubularin-related protein 1/2 [EC:3.1.3.64 3.1.3.95]+ko01100//Metabolic pathways+ko04070//Phosphatidylinositol signaling system+ko00562//Inositol phosphate metabolism
104647452			-4.41871	0.000201852	Known_gene	3700920	3702263	NC_015442.2	0.14	0.21	0.03	0	0	0	0	0	0	0	0	0	-4.41871	0.000201852	0.000910581
104647446	-0.312033	0.0587749	-2.62034	0.000851105	Known_gene	1967719	1969533	NC_015442.2	0.17	0.15	0.06	0	0.06	0	0.14	0.12	0.12	0.03	0.09	0.21	-2.62034	0.000851105	0.00397027	-0.312033	0.0587749	0.62097
104647293	1.99898	0.00614132	-2.37431	3.52289e-06	Known_gene	4124920	4126828	NC_015442.2	0.21	0.16	0.19	0.05	0.05	0	0.04	0	0	0.06	0	0.1	-2.37431	3.52289e-06	1.47715e-05	1.99898	0.00614132	0.0577916
104647144	-0.279991	0.0199503	-2.10367	1.00368e-20	Known_gene	59583230	59583731	NC_015441.2	2.38	3.23	6.59	0.52	1.42	0.95	0.45	1.77	5.87	0.8	4.88	0.74	-2.10367	1.00368e-20	3.05981e-20	-0.279991	0.0199503	0.196671
104647127	0.570141	0.0339755	-2.1469	9.68871e-07	Known_gene	57802519	57803756	NC_015441.2	0.45	0.31	0.37	0	0.03	0.24	0.11	0.08	0.09	0.12	0.13	0.19	-2.1469	9.68871e-07	3.98575e-06	0.570141	0.0339755	0.344853		K20725//MAP kinase substrate 1+ko04016//MAPK signaling pathway - plant
104646800	1.19163	0.0229709	-3.41871	0.000494261	Known_gene	281804	285932	NC_015441.2	0.05	0.15	0	0	0	0.02	0.03	0.03	0	0	0.13	0	-3.41871	0.000494261	0.00227548	1.19163	0.0229709	0.228459
104646690	1.19163	0.0229709	-3.1292	2.7458e-08	Known_gene	4611424	4612053	NC_015441.2	0.58	0.82	0.66	0.06	0.17	0	0	0.06	0.12	0.12	0.26	0	-3.1292	2.7458e-08	1.07717e-07	1.19163	0.0229709	0.228459
104646038			-6.13918	4.44916e-05	Known_gene	41733711	41734088	NC_015439.2	0.53	0.63	0.19	0	0.02	0	0	0	0	0	0	0	-6.13918	4.44916e-05	0.000195068					K14431//transcription factor TGA+ko04075//Plant hormone signal transduction
104645965	0.513558	0.0437252	-2.10612	1.90245e-12	Known_gene	35166749	35169457	NC_015439.2	1.93	1.62	0.83	0.37	0.38	0.27	0.24	0.14	0	0.33	0.21	0	-2.10612	1.90245e-12	6.76073e-12	0.513558	0.0437252	0.451079
104645909			-2.00367	1.74675e-05	Known_gene	39401026	39406370	NC_015439.2	0.15	0.2	0.11	0.03	0.01	0.07	0.01	0	0	0	0	0	-2.00367	1.74675e-05	7.53399e-05					K01514//exopolyphosphatase [EC:3.6.1.11]+ko00230//Purine metabolism
104645868	0.19163	0.0844561	-4.41871	0.000201852	Known_gene	41339782	41341630	NC_015439.2	0.02	0.2	0.02	0	0	0	0.02	0	0	0.02	0	0	-4.41871	0.000201852	0.000910581	0.19163	0.0844561	0.925088
104645857	0.343633	0.0447911	-2.35921	3.02827e-14	Known_gene	41663727	41667857	NC_015439.2	0.14	0.46	0.22	0.11	0.03	0.01	0.07	0.04	0.05	0.05	0.05	0.12	-2.35921	3.02827e-14	1.03677e-13	0.343633	0.0447911	0.462678		K13420//LRR receptor-like serine/threonine-protein kinase FLS2 [EC:2.7.11.1]+ko04626//Plant-pathogen interaction+ko04016//MAPK signaling pathway - plant
104645856	-1.22341	0.018717	-3.86617	4.38046e-05	Known_gene	41668975	41672964	NC_015439.2	0.04	0.05	0.05	0	0.01	0	0.06	0	0.02	0.03	0	0	-3.86617	4.38046e-05	0.00019196	-1.22341	0.018717	0.183961		K13420//LRR receptor-like serine/threonine-protein kinase FLS2 [EC:2.7.11.1]+ko04626//Plant-pathogen interaction+ko04016//MAPK signaling pathway - plant
104645854	-0.406044	0.00208112	-2.17544	8.90734e-126	Known_gene	41748166	41748825	NC_015439.2	10.78	18.92	28.21	0.88	4.03	8.36	3.86	3.81	1.81	2.05	2.72	2.61	-2.17544	8.90734e-126	1.12788e-125	-0.406044	0.00208112	0.0188244		K14431//transcription factor TGA+ko04075//Plant hormone signal transduction
104645844	0.19163	0.0844561	-4.1292	0.000689647	Known_gene	41994676	41997900	NC_015439.2	0.2	0.15	0.09	0	0	0	0	0.05	0	0.05	0	0	-4.1292	0.000689647	0.00320022	0.19163	0.0844561	0.925088		K10752//histone-binding protein RBBP4;K07213//copper chaperone
104645842	-0.656367	0.00995484	-3.01372	4.97227e-20	Known_gene	42122233	42122928	NC_015439.2	2.27	2.09	1.18	0.21	0.36	0.11	0.16	0.36	1.43	0.33	0.35	0.58	-3.01372	4.97227e-20	1.53457e-19	-0.656367	0.00995484	0.09526		K04733//interleukin-1 receptor-associated kinase 4 [EC:2.7.11.1];K07195//exocyst complex component 7;K13415//protein brassinosteroid insensitive 1 [EC:2.7.10.1 2.7.11.1]+ko04075//Plant hormone signal transduction
104645830	0.19163	0.0844561	-6.2072	5.79259e-11	Known_gene	42792266	42793738	NC_015439.2	0.23	0.56	0.43	0	0	0	0	0.03	0	0	0.04	0	-6.2072	5.79259e-11	2.12413e-10	0.19163	0.0844561	0.925088
104645789	-0.635534	0.00483914	-3.14569	1.67292e-47	Known_gene	45240082	45241451	NC_015439.2	2.06	3.35	2.52	0.03	0.55	0.32	0.46	0.45	0.81	0.35	0.37	0.38	-3.14569	1.67292e-47	3.7214e-47	-0.635534	0.00483914	0.0450893		K15688//E3 ubiquitin-protein ligase MUL1 [EC:2.3.2.27]
104645740	-0.0714048	0.074782	-2.31291	1.37371e-13	Known_gene	48041921	48042644	NC_015439.2	1.09	1.25	2.13	0.3	0.2	0.42	0.4	1.13	1.21	0.47	0.95	1.32	-2.31291	1.37371e-13	4.76049e-13	-0.0714048	0.074782	0.80569
104645573	-0.936695	3.03196e-05	-2.35563	1.68182e-47	Known_gene	30837749	30838770	NC_015439.2	4.47	5.72	2.02	0.37	0.86	1.16	0.07	0.61	2.69	0.51	0.38	0.9	-2.35563	1.68182e-47	3.74167e-47	-0.936695	3.03196e-05	0.000247647
104645563	-0.533511	0.00406767	-3.67199	3.2228e-25	Known_gene	29361199	29361548	NC_015439.2	4.29	5.25	3.66	0	0.57	0.49	1.36	3.25	4.84	0.37	5.03	1.14	-3.67199	3.2228e-25	9.17185e-25	-0.533511	0.00406767	0.0377283
104645330	-0.80837	0.0600736	-5.86014	4.21564e-16	Known_gene	943	3300	NW_004195326.1	0.38	0.36	0.27	0	0.02	0	0	0.03	0	0.02	0	0	-5.86014	4.21564e-16	1.39483e-15	-0.80837	0.0600736	0.637148		K17086//transmembrane 9 superfamily member 2/4;K14808//ATP-dependent RNA helicase DDX54/DBP10 [EC:3.6.4.13];K17604//zinc finger SWIM domain-containing protein 3
104645282			-4.17429	9.91733e-30	Known_gene	1947	4460	NW_004194494.1	0.37	1.27	0.3	0.06	0.02	0.03	0	0	0	0	0	0	-4.17429	9.91733e-30	2.66424e-29					K14487//auxin responsive GH3 gene family+ko04075//Plant hormone signal transduction
104645164	-3.28864	0.00399394	-5.48722	1.7842e-07	Known_gene	34504267	34504872	NC_015449.2	0.29	0.31	0.99	0	0	0	0.07	0.11	0.23	0	0	0	-5.48722	1.7842e-07	7.1716e-07	-3.28864	0.00399394	0.0370258		K01188//beta-glucosidase [EC:3.2.1.21]+ko01100//Metabolic pathways+ko00500//Starch and sucrose metabolism+ko01110//Biosynthesis of secondary metabolites+ko00460//Cyanoamino acid metabolism+ko00940//Phenylpropanoid biosynthesis;K03165//DNA topoisomerase III [EC:5.99.1.2]+ko03440//Homologous recombination
104645163			-4.1292	0.000689647	Known_gene	34506051	34507747	NC_015449.2	0.11	0.07	0.14	0	0	0	0	0	0	0	0	0	-4.1292	0.000689647	0.00320022					K17086//transmembrane 9 superfamily member 2/4;K17604//zinc finger SWIM domain-containing protein 3;K14808//ATP-dependent RNA helicase DDX54/DBP10 [EC:3.6.4.13]
104645134	0.0920939	0.0796965	-4.54424	8.84938e-13	Known_gene	62311647	62312572	NC_015449.2	0.49	0.81	0.51	0.04	0	0.04	0.08	0.08	0.44	0.08	0.34	0.21	-4.54424	8.84938e-13	3.12339e-12	0.0920939	0.0796965	0.863423		K04733//interleukin-1 receptor-associated kinase 4 [EC:2.7.11.1]
104644893	-2.61573	0.0039744	-3.18167	6.79766e-12	Known_gene	371795	372118	NC_015449.2	2.23	1.5	3.07	0.5	0.13	0.13	0.12	0.62	0.13	0.13	0	0	-3.18167	6.79766e-12	2.44129e-11	-2.61573	0.0039744	0.0368303
104644891	-1.39333	0.0123329	-4.1292	0.000689647	Known_gene	186162	186820	NC_015449.2	0	0.44	0.05	0	0	0	0.17	0.22	0.12	0.06	0	0.15	-4.1292	0.000689647	0.00320022	-1.39333	0.0123329	0.119133
104644839	1.11726	0.0010522	-2.76663	3.0601e-05	Known_gene	2985868	2989581	NC_015449.2	0.06	0.06	0.06	0	0.01	0.02	0.01	0.04	0.1	0.2	0.05	0.06	-2.76663	3.0601e-05	0.00013319	1.11726	0.0010522	0.00932414		K10406//kinesin family member C2/C3;K13466//EIX receptor 1/2+ko04626//Plant-pathogen interaction;K19613//leucine-rich repeat protein SHOC2
104644838	0.606667	0.0552205	-3.16873	1.55458e-08	Known_gene	2992131	2995292	NC_015449.2	0.07	0.11	0.2	0.01	0	0.03	0.02	0	0.01	0	0.02	0.03	-3.16873	1.55458e-08	6.0507e-08	0.606667	0.0552205	0.579557		K10406//kinesin family member C2/C3;K13466//EIX receptor 1/2+ko04626//Plant-pathogen interaction;K19613//leucine-rich repeat protein SHOC2
104644487	-0.247903	0.0261457	-3.73538	3.0015e-29	Known_gene	5126758	5128027	NC_015448.2	0.98	1.96	0.78	0.05	0.16	0.06	0.74	1.3	0.69	0.63	0.37	1.47	-3.73538	3.0015e-29	8.1005e-29	-0.247903	0.0261457	0.262064
104644364	-2.39333	0.00105399	-3.54424	0.000269537	Known_gene	61359461	61362157	NC_015447.2	0.12	0	0.08	0	0	0.02	0.07	0.05	0.09	0	0.04	0	-3.54424	0.000269537	0.00122355	-2.39333	0.00105399	0.00934328
104644343			-4.2072	3.96379e-06	Known_gene	37677359	37677835	NC_015443.2	0.63	0.48	0.38	0	0.08	0	0	0	0.17	0	0	0	-4.2072	3.96379e-06	1.66681e-05					K12412//pheromone receptor transcription factor
104644300	-1.39333	0.00759075	-4.91347	2.79891e-16	Known_gene	88990721	88994919	NC_015438.2	0.3	0.46	0.55	0	0.02	0.02	0.06	0.13	0.07	0.05	0	0.06	-4.91347	2.79891e-16	9.2315e-16	-1.39333	0.00759075	0.0719381		K08145//MFS transporter, SP family, solute carrier family 2 (facilitated glucose transporter), member 8
104644288	0.48381	0.00845504	-2.24037	4.00933e-27	Known_gene	52451150	52458939	NC_015439.2	0.86	0.66	0.77	0.12	0.2	0.16	0.16	0.2	0.21	0.09	0.5	0.21	-2.24037	4.00933e-27	1.11049e-26	0.48381	0.00845504	0.0804573		K14297//nuclear pore complex protein Nup98-Nup96+ko03013//RNA transport;K14297//nuclear pore complex protein Nup98-Nup96+ko03013//RNA transport
101268894	0.343633	0.0447911	-4.92506	1.32172e-30	Known_gene	57932001	57934353	NC_015445.2	1.18	1.04	3.53	0	0.05	0.15	0	0.33	0.54	0.1	0.92	0.07	-4.92506	1.32172e-30	3.50819e-30	0.343633	0.0447911	0.462678	GO:0050789//regulation of biological process;GO:0043269//regulation of ion transport;GO:0065007//biological regulation;GO:0051049//regulation of transport;GO:0010155//regulation of proton transport;GO:0032879//regulation of localization;GO:0044444//cytoplasmic part;GO:0044424//intracellular part;GO:0016020//membrane;GO:0044464//cell part;GO:0005886//plasma membrane;GO:0012505//endomembrane system…
101268780	-1.47134	0.00202693	-2.9988	2.40331e-14	Known_gene	56393394	56395539	NC_015445.2	0.8	0.37	1.25	0.07	0.1	0.14	0	0.17	0.5	0.11	0.04	0.09	-2.9988	2.40331e-14	8.20161e-14	-1.47134	0.00202693	0.0183245		K18834//WRKY transcription factor 1+ko04626//Plant-pathogen interaction
101268757	0.765866	0.00061389	-2.13918	1.57155e-18	Known_gene	60747744	60749162	NC_015441.2	0.29	1.94	1.25	0.07	0.32	0.41	0.15	0.26	0.72	0.38	0.95	0.57	-2.13918	1.57155e-18	4.97855e-18	0.765866	0.00061389	0.0053593		K20044//phosphatidylinositol-binding clathrin assembly protein;K20043//clathrin coat assembly protein AP180
101268751	-0.884964	3.09099e-13	-3.40549	1.37948e-116	Known_gene	65684018	65691204	NC_015449.2	4.71	8.73	5.95	0.44	0.69	0.61	3.41	2.96	5.18	0.77	3.47	1.18	-3.40549	1.37948e-116	1.83702e-116	-0.884964	3.09099e-13	2.01776e-12	GO:0007154//cell communication;GO:0050789//regulation of biological process;GO:0050896//response to stimulus;GO:0065007//biological regulation;GO:0050794//regulation of cellular process;GO:0051716//cellular response to stimulus;GO:0007165//signal transduction;GO:0023052//signaling;GO:0009987//cellular process;GO:0032559//adenyl ribonucleotide binding;GO:0043531//ADP binding;GO:0030554//adenyl nuc…	K13414//mitogen-activated protein kinase kinase kinase 1 [EC:2.7.11.25]+ko04626//Plant-pathogen interaction+ko04016//MAPK signaling pathway - plant;K04733//interleukin-1 receptor-associated kinase 4 [EC:2.7.11.1];K03283//heat shock 70kDa protein 1/8+ko03040//Spliceosome+ko04144//Endocytosis+ko04141//Protein processing in endoplasmic reticulum;K08852//serine/threonine-protein kinase/endoribonuclea…
101268688	-0.0493785	0.0814608	-2.09678	2.88746e-14	Known_gene	2253870	2260267	NC_015443.2	1.58	1.19	0.62	0.22	0.31	0.26	0.41	0.43	0.39	0.79	0.21	0.13	-2.09678	2.88746e-14	9.88083e-14	-0.0493785	0.0814608	0.884618		K05941//glutathione gamma-glutamylcysteinyltransferase [EC:2.3.2.15];K13126//polyadenylate-binding protein+ko03015//mRNA surveillance pathway+ko03018//RNA degradation+ko03013//RNA transport;K12581//CCR4-NOT transcription complex subunit 7/8+ko03018//RNA degradation;K01054//acylglycerol lipase [EC:3.1.1.23]+ko01100//Metabolic pathways+ko00561//Glycerolipid metabolism
101268679			-4.95928	1.01778e-05	Known_gene	63111115	63113202	NC_015441.2	0.04	0.22	0.06	0	0	0	0	0.02	0	0	0	0	-4.95928	1.01778e-05	4.34898e-05					K00517//;K07408//cytochrome P450 family 1 subfamily A polypeptide 1 [EC:1.14.14.1]+ko00380//Tryptophan metabolism+ko01100//Metabolic pathways
101268673	-0.293797	0.067944	-3.2812	0.000906889	Known_gene	1505290	1506405	NC_015441.2	0	0.36	0.15	0	0.05	0	0.1	0.05	0.22	0.05	0.12	0.14	-3.2812	0.000906889	0.00423648	-0.293797	0.067944	0.725863
101268663	0.19163	0.0844561	-4.2072	3.0475e-10	Known_gene	67042927	67045945	NC_015449.2	0.25	0.21	0.14	0.02	0.02	0	0	0.02	0	0	0.02	0	-4.2072	3.0475e-10	1.13788e-09	0.19163	0.0844561	0.925088		K15404//aldehyde decarbonylase [EC:4.1.99.5]+ko01110//Biosynthesis of secondary metabolites+ko00073//Cutin, suberine and wax biosynthesis
101268639	-1.80837	0.0211451	-2.86617	0.000223156	Known_gene	39407328	39412716	NC_015439.2	0.02	0.04	0.08	0	0.02	0	0.03	0.01	0	0.01	0	0	-2.86617	0.000223156	0.00100951	-1.80837	0.0211451	0.209534		K05747//Wiskott-Aldrich syndrome protein+ko04144//Endocytosis;K02184//formin 2
101268469			-4.36867	1.22809e-20	Known_gene	60344606	60346448	NC_015441.2	0.58	0.45	0.59	0.02	0.04	0.02	0	0	0	0	0	0	-4.36867	1.22809e-20	3.75069e-20					K13030//cyanohydrin beta-glucosyltransferase [EC:2.4.1.85]+ko01110//Biosynthesis of secondary metabolites+ko00460//Cyanoamino acid metabolism;K13227//UDP-glucosyltransferase BX8/BX9 [EC:2.4.1.202]+ko00402//Benzoxazinoid biosynthesis;K13493//cytokinin-N-glucosyltransferase [EC:2.4.1.-]+ko00908//Zeatin biosynthesis+ko01110//Biosynthesis of secondary metabolites
101268390	0.4313	0.00051569	-2.19194	1.4123e-07	Known_gene	63103043	63104899	NC_015441.2	0.09	0.63	0.16	0.04	0.1	0.06	0.32	1.94	0.92	0.82	1.55	2.15	-2.19194	1.4123e-07	5.66005e-07	0.4313	0.00051569	0.00447985		K07408//cytochrome P450 family 1 subfamily A polypeptide 1 [EC:1.14.14.1]+ko00380//Tryptophan metabolism+ko01100//Metabolic pathways;K00517//
101268370	-0.615725	0.0321612	-2.64377	1.23188e-08	Known_gene	67048536	67050055	NC_015449.2	0.48	0.39	0.27	0.05	0.08	0.05	0.05	0.13	0.19	0	0.14	0.11	-2.64377	1.23188e-08	4.78116e-08	-0.615725	0.0321612	0.325689		K10256//omega-6 fatty acid desaturase / acyl-lipid omega-6 desaturase (Delta-12 desaturase) [EC:1.14.19.6 1.14.19.22]+ko01212//Fatty acid metabolism+ko01040//Biosynthesis of unsaturated fatty acids;K08081//tropinone reductase I [EC:1.1.1.206]+ko00960//Tropane, piperidine and pyridine alkaloid biosynthesis+ko01100//Metabolic pathways+ko01110//Biosynthesis of secondary metabolites
101268255	0.19163	0.0821421	-2.86617	0.000223156	Known_gene	53013484	53014470	NC_015448.2	0.28	0	0.24	0.04	0	0.04	0	0.07	0	0	0.08	0	-2.86617	0.000223156	0.00100951	0.19163	0.0821421	0.894214	GO:0009311//oligosaccharide metabolic process;GO:0044238//primary metabolic process;GO:0044237//cellular metabolic process;GO:0009987//cellular process;GO:0005984//disaccharide metabolic process;GO:0044262//cellular carbohydrate metabolic process;GO:0071704//organic substance metabolic process;GO:0008152//metabolic process;GO:0005985//sucrose metabolic process;GO:0005975//carbohydrate metabolic p…	K13065//shikimate O-hydroxycinnamoyltransferase [EC:2.3.1.133]+ko01100//Metabolic pathways+ko01110//Biosynthesis of secondary metabolites+ko00940//Phenylpropanoid biosynthesis+ko00941//Flavonoid biosynthesis+ko00945//Stilbenoid, diarylheptanoid and gingerol biosynthesis
101268233	-0.486442	0.0524865	-2.37431	0.000476029	Known_gene	57311072	57314764	NC_015447.2	0.08	0.04	0.2	0	0.04	0.02	0	0.06	0.11	0	0.09	0.03	-2.37431	0.000476029	0.00218958	-0.486442	0.0524865	0.548337		K14209//solute carrier family 36 (proton-coupled amino acid transporter);K19476//vacuolar protein sorting-associated protein IST1+ko04144//Endocytosis;K15015//solute carrier family 32 (vesicular inhibitory amino acid transporter)
101268222	-0.479883	5.47055e-10	-3.45958	0	Known_gene	64042117	64044974	NC_015446.2	4.54	12.21	11.26	0.47	0.59	1.54	3.48	4.4	5.22	0.79	7.32	1.03	-3.45958	0	0	-0.479883	5.47055e-10	3.8342e-09
101268109	-0.692893	0.0156692	-2.44279	4.41427e-42	Known_gene	24738000	24739084	NC_015443.2	0.45	2.86	6.12	0.16	0.74	0.89	0.49	0.22	0.07	0	0.18	0.36	-2.44279	4.41427e-42	1.03087e-41	-0.692893	0.0156692	0.15304		K09286//EREBP-like factor
101268104	-0.845333	1.55791e-10	-2.15799	3.8389e-50	Known_gene	3171876	3175350	NC_015442.2	1.25	3.15	1.3	0.46	0.37	0.44	1.12	1.61	1.55	0.74	0.91	0.72	-2.15799	3.8389e-50	8.35278e-50	-0.845333	1.55791e-10	1.0782e-09		K04733//interleukin-1 receptor-associated kinase 4 [EC:2.7.11.1]
101267997	-0.393333	0.071108	-2.65971	0.000698306	Known_gene	64165948	64168383	NC_015442.2	0.01	0.07	0.09	0.03	0	0	0.04	0	0	0	0.03	0	-2.65971	0.000698306	0.00324194	-0.393333	0.071108	0.76261		K12447//UDP-sugar pyrophosphorylase [EC:2.7.7.64]+ko00520//Amino sugar and nucleotide sugar metabolism+ko00040//Pentose and glucuronate interconversions+ko01100//Metabolic pathways+ko00052//Galactose metabolism+ko00053//Ascorbate and aldarate metabolism;K03517//quinolinate synthase [EC:2.5.1.72]+ko01100//Metabolic pathways+ko00760//Nicotinate and nicotinamide metabolism;K04733//interleukin-1 rece…
101267943	0.465805	0.000197032	-3.11076	1.17372e-107	Known_gene	57396644	57398042	NC_015447.2	4.62	7.47	5.11	0.17	0.7	1.16	0.56	2.05	2.31	1.48	1.91	3.76	-3.11076	1.17372e-107	1.64854e-107	0.465805	0.000197032	0.00167033		K12581//CCR4-NOT transcription complex subunit 7/8+ko03018//RNA degradation;K13126//polyadenylate-binding protein+ko03015//mRNA surveillance pathway+ko03018//RNA degradation+ko03013//RNA transport;K01054//acylglycerol lipase [EC:3.1.1.23]+ko01100//Metabolic pathways+ko00561//Glycerolipid metabolism;K03094//S-phase kinase-associated protein 1+ko04141//Protein processing in endoplasmic reticulum+ko…
101267941	-0.293797	0.067944	-3.64377	1.16566e-19	Known_gene	93751851	93753861	NC_015438.2	0.54	1.06	0.8	0.03	0.05	0.11	0	0.05	0.14	0	0.15	0	-3.64377	1.16566e-19	3.62476e-19	-0.293797	0.067944	0.725863		K05278//flavonol synthase [EC:1.14.11.23]+ko01100//Metabolic pathways+ko01110//Biosynthesis of secondary metabolites+ko00941//Flavonoid biosynthesis;K06892//feruloyl-CoA ortho-hydroxylase [EC:1.14.11.-]+ko01110//Biosynthesis of secondary metabolites+ko00940//Phenylpropanoid biosynthesis
101267793	0.0388125	0.0535434	-2.47339	0	Known_gene	65609560	65611334	NC_015440.2	21.5	17.35	29.59	2.17	4.22	6.18	5.87	7.09	9.31	6.59	6.3	10.66	-2.47339	0	0	0.0388125	0.0535434	0.560514		K09422//myb proto-oncogene protein, plant
101267746	0.307107	0.0162438	-2.09443	1.28295e-42	Known_gene	95607476	95608751	NC_015438.2	0.89	5.54	3.46	0.03	0.71	1.64	1.58	0.27	0.46	0.2	1.94	0.75	-2.09443	1.28295e-42	2.98268e-42	0.307107	0.0162438	0.158837	GO:0044249//cellular biosynthetic process;GO:0044271//cellular nitrogen compound biosynthetic process;GO:0006139//nucleobase-containing compound metabolic process;GO:0010467//gene expression;GO:1901576//organic substance biosynthetic process;GO:1901360//organic cyclic compound metabolic process;GO:0034641//cellular nitrogen compound metabolic process;GO:1901362//organic cyclic compound biosynthet…	K09286//EREBP-like factor
101267590	-0.725908	0.0212154	-2.23013	2.3445e-15	Known_gene	58951561	58979138	NC_015440.2	1.86	0.81	0.77	0.4	0.2	0.13	0.16	0.12	0.26	0.09	0.17	0.09	-2.23013	2.3445e-15	7.84428e-15	-0.725908	0.0212154	0.210319		K08081//tropinone reductase I [EC:1.1.1.206]+ko00960//Tropane, piperidine and pyridine alkaloid biosynthesis+ko01100//Metabolic pathways+ko01110//Biosynthesis of secondary metabolites;K08081//tropinone reductase I [EC:1.1.1.206]+ko00960//Tropane, piperidine and pyridine alkaloid biosynthesis+ko01100//Metabolic pathways+ko01110//Biosynthesis of secondary metabolites
101267579	0.374494	0.0249021	-2.82964	2.37985e-20	Known_gene	56185571	56190095	NC_015448.2	0.69	1.4	0.58	0.03	0.15	0.23	0.25	0.41	0.26	0.34	0.3	0.59	-2.82964	2.37985e-20	7.30424e-20	0.374494	0.0249021	0.248619	GO:0005634//nucleus;GO:0044424//intracellular part;GO:0043226//organelle;GO:0005623//cell;GO:0043227//membrane-bounded organelle;GO:0044464//cell part;GO:0043229//intracellular organelle;GO:0043231//intracellular membrane-bounded organelle;GO:0005622//intracellular;GO:0097159//organic cyclic compound binding;GO:0003676//nucleic acid binding;GO:0003677//DNA binding;GO:1901363//heterocyclic compoun…
101267457	-0.335617	3.27429e-06	-2.26332	1.2929e-127	Known_gene	86751264	86758876	NC_015438.2	6.43	7.33	6.06	1.72	1.27	1.2	7.15	6.2	5.82	1.19	11.17	1.26	-2.26332	1.2929e-127	1.6236e-127	-0.335617	3.27429e-06	2.57219e-05	GO:0051649//establishment of localization in cell;GO:0055085//transmembrane transport;GO:0051641//cellular localization;GO:0051179//localization;GO:0006839//mitochondrial transport;GO:0046907//intracellular transport;GO:0051234//establishment of localization;GO:0006810//transport;GO:0031967//organelle envelope;GO:0044424//intracellular part;GO:0016021//integral component of membrane;GO:0005740//m…	K15119//solute carrier family 25, member 39/40;K15119//solute carrier family 25, member 39/40
101267341	-0.683989	9.75436e-52	-2.22562	0	Known_gene	2593659	2598346	NC_015446.2	18.89	19.92	21.21	6.38	3.09	3.33	12.37	19.16	16.85	7.99	12.75	9.57	-2.22562	0	0	-0.683989	9.75436e-52	3.88566e-51
101267265	0.19163	0.0785758	-2.65971	0.000698306	Known_gene	61256597	61258546	NC_015446.2	0.17	0	0.07	0	0.04	0	0.02	0.02	0.04	0	0.09	0	-2.65971	0.000698306	0.00324194	0.19163	0.0785758	0.850835		K11816//indole-3-pyruvate monooxygenase [EC:1.14.13.168]+ko00380//Tryptophan metabolism+ko01100//Metabolic pathways
101267251	0.935791	0.000113796	-3.20656	0	Known_gene	56016115	56023918	NC_015444.2	2.03	18.36	10.1	0.64	0.79	1.77	0.18	0.23	0.15	0.22	0.28	0.51	-3.20656	0	0	0.935791	0.000113796	0.000954154	GO:1903046//meiotic cell cycle process;GO:0032501//multicellular organismal process;GO:0048285//organelle fission;GO:0007349//cellularization;GO:0051704//multi-organism process;GO:0007112//male meiosis cytokinesis;GO:0007049//cell cycle;GO:0061640//cytoskeleton-dependent cytokinesis;GO:0000226//microtubule cytoskeleton organization;GO:0007018//microtubule-based movement;GO:1903047//mitotic cell c…	K11498//centromeric protein E;K11498//centromeric protein E
101267164	-0.437264	2.8851e-12	-2.42476	1.72975e-298	Known_gene	3284306	3286076	NC_015447.2	10.92	21.18	11.29	2.79	1.98	3.33	6.11	8.26	9.58	4.62	8.83	3.99	-2.42476	1.72975e-298	1.14864e-298	-0.437264	2.8851e-12	1.9198e-11		K13422//transcription factor MYC2+ko04016//MAPK signaling pathway - plant+ko04075//Plant hormone signal transduction
101267091	-1.0714	0.0147161	-2.1292	2.7285e-15	Known_gene	269805	271307	NC_015449.2	1	1.32	0.35	0	0.18	0.44	0	0.11	0.17	0	0.05	0.09	-2.1292	2.7285e-15	9.14182e-15	-1.0714	0.0147161	0.143434		K04733//interleukin-1 receptor-associated kinase 4 [EC:2.7.11.1]
101267080	-0.855676	3.38623e-08	-3.03395	8.0232e-114	Known_gene	44274880	44275664	NC_015439.2	10.36	13.34	20.54	1.88	1.62	2	4.44	4.45	5.99	2.65	3.18	2.45	-3.03395	8.0232e-114	1.08718e-113	-0.855676	3.38623e-08	2.49131e-07
101267019			-4.61749	1.19197e-24	Known_gene	60079733	60082418	NC_015441.2	0.73	0.97	0.24	0.02	0.04	0.02	0	0	0	0.04	0	0	-4.61749	1.19197e-24	3.42077e-24				GO:0055085//transmembrane transport;GO:0051234//establishment of localization;GO:0051179//localization;GO:0006810//transport;GO:0031224//intrinsic component of membrane;GO:0016020//membrane;GO:0044425//membrane part;GO:0016021//integral component of membrane;GO:0005215//transporter activity;GO:0022857//transmembrane transporter activity;	K16055//trehalose 6-phosphate synthase/phosphatase [EC:2.4.1.15 3.1.3.12]+ko01100//Metabolic pathways+ko00500//Starch and sucrose metabolism;K08150//MFS transporter, SP family, solute carrier family 2 (myo-inositol transporter), member 13
101266958	-0.229294	1.33558e-15	-2.07817	0	Known_gene	229314	233547	NC_015445.2	15.94	16.02	14.34	3.96	2.22	4.94	16.35	20.07	17.15	7.99	22.22	16.54	-2.07817	0	0	-0.229294	1.33558e-15	8.34445e-15		K09510//DnaJ homolog subfamily B member 4;K09511//DnaJ homolog subfamily B member 5;K09518//DnaJ homolog subfamily B member 12+ko04141//Protein processing in endoplasmic reticulum;K20283//golgin subfamily A member 4;K14306//nuclear pore complex protein Nup62+ko03013//RNA transport
101266750	-0.916058	2.13889e-15	-4.20875	0	Known_gene	4839989	4841513	NC_015446.2	16.66	24.09	19.38	0.36	1.31	1.63	2.3	4.7	7.48	1.35	3.37	3.13	-4.20875	0	0	-0.916058	2.13889e-15	1.3421e-14		K00799//glutathione S-transferase [EC:2.5.1.18]+ko00480//Glutathione metabolism
101266599	-0.0699997	0.00233793	-2.1984	0	Known_gene	55371796	55373934	NC_015448.2	43.89	64.84	69.97	13.48	11.83	13.89	33.65	41.26	40.14	15.46	74.04	18.55	-2.1984	0	0	-0.0699997	0.00233793	0.0212309		K06892//feruloyl-CoA ortho-hydroxylase [EC:1.14.11.-]+ko01110//Biosynthesis of secondary metabolites+ko00940//Phenylpropanoid biosynthesis
101266520	0.0745901	0.0703531	-2.39708	4.38962e-79	Known_gene	2161339	2164840	NC_015443.2	1.23	2.65	2.08	0.36	0.22	0.56	0.21	0.29	0.29	0.06	0.44	0.36	-2.39708	4.38962e-79	7.44242e-79	0.0745901	0.0703531	0.752983		K10406//kinesin family member C2/C3;K13420//LRR receptor-like serine/threonine-protein kinase FLS2 [EC:2.7.11.1]+ko04626//Plant-pathogen interaction+ko04016//MAPK signaling pathway - plant
101266432	0.394739	7.27754e-38	-2.17855	0	Known_gene	58319204	58321379	NC_015444.2	91	115.11	93.88	11.99	18.33	35.48	46.83	62.25	56.91	57.37	70.32	98.15	-2.17855	0	0	0.394739	7.27754e-38	3.3511e-37		K16285//RING/U-box domain-containing protein [EC:2.3.2.27];K16285//RING/U-box domain-containing protein [EC:2.3.2.27]
101266415	-0.357113	0.00031706	-2.77345	8.41975e-227	Known_gene	883016	887301	NC_015442.2	4.37	19.87	6.8	1.06	1.56	1.91	1.71	3.34	2.51	0.33	5.1	0.29	-2.77345	8.41975e-227	6.92467e-227	-0.357113	0.00031706	0.00271954		K14664//IAA-amino acid hydrolase [EC:3.5.1.-]
101266293	-0.130299	0.0692362	-2.95928	9.03412e-18	Known_gene	4245023	4248986	NC_015448.2	0.21	0.42	0.35	0.03	0.04	0.05	0.05	0.06	0.21	0.08	0.09	0.13	-2.95928	9.03412e-18	2.90143e-17	-0.130299	0.0692362	0.74051		K13466//EIX receptor 1/2+ko04626//Plant-pathogen interaction;K13420//LRR receptor-like serine/threonine-protein kinase FLS2 [EC:2.7.11.1]+ko04626//Plant-pathogen interaction+ko04016//MAPK signaling pathway - plant;K10406//kinesin family member C2/C3;K08286//protein-serine/threonine kinase [EC:2.7.11.-];K00924//
101266204	-0.897614	8.907e-76	-2.68489	0	Known_gene	69713296	69714520	NC_015440.2	50.67	54.07	58.73	2.98	8	15	23.48	26.48	22.96	6.86	19.68	13.37	-2.68489	0	0	-0.897614	8.907e-76	2.87768e-75
101266179	0.208616	0.0331491	-3.53827	5.17172e-09	Known_gene	4645441	4650532	NC_015448.2	0.35	0.52	0.41	0	0.04	0.08	0.73	1.28	1.2	1.18	1.21	1.38	-3.53827	5.17172e-09	1.98904e-08	0.208616	0.0331491	0.336036		K04733//interleukin-1 receptor-associated kinase 4 [EC:2.7.11.1];K03868//RING-box protein 1+ko04141//Protein processing in endoplasmic reticulum+ko03420//Nucleotide excision repair+ko04120//Ubiquitin mediated proteolysis;K04733//interleukin-1 receptor-associated kinase 4 [EC:2.7.11.1];K03868//RING-box protein 1+ko04141//Protein processing in endoplasmic reticulum+ko03420//Nucleotide excision repa…
101266172	-0.942371	3.30281e-72	-2.11682	2.03703e-265	Known_gene	96468451	96469688	NC_015438.2	20.37	21.77	23.39	4.36	5.86	4.98	21.5	20.14	21.7	10.78	8.96	14.04	-2.11682	2.03703e-265	1.49832e-265	-0.942371	3.30281e-72	1.10007e-71		K15032//mTERF domain-containing protein, mitochondrial
101266165	-0.393333	0.071108	-2.2812	0.00081159	Known_gene	70447549	70449591	NC_015446.2	0.16	0.19	0.05	0.03	0	0.06	0	0.05	0.03	0.06	0	0	-2.2812	0.00081159	0.00377947	-0.393333	0.071108	0.76261		K11816//indole-3-pyruvate monooxygenase [EC:1.14.13.168]+ko00380//Tryptophan metabolism+ko01100//Metabolic pathways
101265977	0.490082	0.00122961	-2.92143	2.55907e-58	Known_gene	54162187	54163512	NC_015439.2	5.93	4.38	2.04	0.32	0.7	0.62	0.5	0.89	2.32	1.04	1.33	3.09	-2.92143	2.55907e-58	5.14871e-58	0.490082	0.00122961	0.0109332		K00588//caffeoyl-CoA O-methyltransferase [EC:2.1.1.104]+ko01100//Metabolic pathways+ko01110//Biosynthesis of secondary metabolites+ko00940//Phenylpropanoid biosynthesis+ko00941//Flavonoid biosynthesis+ko00945//Stilbenoid, diarylheptanoid and gingerol biosynthesis+ko00360//Phenylalanine metabolism
101265880			-4.41871	0.000201852	Known_gene	4637936	4639158	NC_015448.2	0	0	0.35	0	0	0	0	0	0	0	0	0	-4.41871	0.000201852	0.000910581					K11982//E3 ubiquitin-protein ligase RNF115/126 [EC:2.3.2.27];K16274//E3 ubiquitin-protein ligase AIP2 [EC:2.3.2.27]
101265866	1.19163	0.0229709	-2.65971	0.000698306	Known_gene	70399804	70401256	NC_015446.2	0.15	0.03	0.15	0	0.05	0	0	0.03	0.05	0.14	0	0.04	-2.65971	0.000698306	0.00324194	1.19163	0.0229709	0.228459
101265851	-1.80837	0.0211451	-5.41871	2.21635e-12	Known_gene	4251919	4255287	NC_015438.2	0.41	0.87	0.5	0	0	0.04	0	0.08	0.09	0	0	0.06	-5.41871	2.21635e-12	7.88905e-12	-1.80837	0.0211451	0.209534		K13416//brassinosteroid insensitive 1-associated receptor kinase 1 [EC:2.7.10.1 2.7.11.1]+ko04626//Plant-pathogen interaction+ko04016//MAPK signaling pathway - plant+ko04075//Plant hormone signal transduction
101265824	-1.47134	0.00202693	-3.68174	4.31976e-15	Known_gene	5445990	5449529	NC_015442.2	0.65	0.62	0.22	0.04	0.07	0	0	0.16	0.29	0	0.05	0.13	-3.68174	4.31976e-15	1.45363e-14	-1.47134	0.00202693	0.0183245		K08233//polyneuridine-aldehyde esterase [EC:3.1.1.78]+ko00901//Indole alkaloid biosynthesis+ko01110//Biosynthesis of secondary metabolites
101265774	-0.874968	8.34212e-10	-2.60172	1.67448e-38	Known_gene	88365436	88366256	NC_015438.2	3.84	4.68	2.47	0.69	0.39	0.74	2.79	4.12	4.87	1.29	3.06	2.17	-2.60172	1.67448e-38	4.07203e-38	-0.874968	8.34212e-10	5.87057e-09
101265690	-0.363028	0.0458384	-3.51263	7.86318e-20	Known_gene	54172776	54174096	NC_015439.2	1	1.6	0.7	0	0.09	0.21	0.11	0.04	0.58	0.1	0.38	0.06	-3.51263	7.86318e-20	2.43629e-19	-0.363028	0.0458384	0.47435	GO:0009699//phenylpropanoid biosynthetic process;GO:0009058//biosynthetic process;GO:0032259//methylation;GO:0006725//cellular aromatic compound metabolic process;GO:0044237//cellular metabolic process;GO:0019748//secondary metabolic process;GO:0019438//aromatic compound biosynthetic process;GO:0044550//secondary metabolite biosynthetic process;GO:0071704//organic substance metabolic process;GO:1…	K00588//caffeoyl-CoA O-methyltransferase [EC:2.1.1.104]+ko01100//Metabolic pathways+ko01110//Biosynthesis of secondary metabolites+ko00940//Phenylpropanoid biosynthesis+ko00941//Flavonoid biosynthesis+ko00945//Stilbenoid, diarylheptanoid and gingerol biosynthesis+ko00360//Phenylalanine metabolism
101265502	0.394657	0.000306009	-2.7163	2.16866e-77	Known_gene	840194	841807	NC_015448.2	2.7	4.87	3.07	0.11	0.38	1.17	0.96	1.39	2.56	0.92	3.84	1.64	-2.7163	2.16866e-77	3.72637e-77	0.394657	0.000306009	0.00262364		K04733//interleukin-1 receptor-associated kinase 4 [EC:2.7.11.1];K08332//;K10260//F-box and WD-40 domain protein 7+ko04120//Ubiquitin mediated proteolysis
101265427	0.19163	0.0802772	-2.89787	9.93863e-06	Known_gene	523092	523786	NC_015441.2	0.34	0.62	0.58	0	0.14	0.07	0	0.2	0	0	0.23	0	-2.89787	9.93863e-06	4.24406e-05	0.19163	0.0802772	0.870629		K03671//thioredoxin 1
101265423	-0.0714048	0.0852323	-5.76663	1.1768e-08	Known_gene	68225526	68227537	NC_015440.2	0.1	0.32	0.16	0	0	0	0	0.04	0.09	0.02	0.09	0	-5.76663	1.1768e-08	4.56511e-08	-0.0714048	0.0852323	0.934649		K14006//protein transport protein SEC23+ko04141//Protein processing in endoplasmic reticulum
101265293	0.869701	0.0132974	-4.32404	0	Known_gene	62602818	62605902	NC_015447.2	60.32	57.32	57.73	3.23	3.3	2.64	0.09	0.06	0.16	0.03	0.51	0	-4.32404	0	0	0.869701	0.0132974	0.129087	GO:0055114//oxidation-reduction process;GO:0008152//metabolic process;GO:0016491//oxidoreductase activity;GO:0003824//catalytic activity;	K08081//tropinone reductase I [EC:1.1.1.206]+ko00960//Tropane, piperidine and pyridine alkaloid biosynthesis+ko01100//Metabolic pathways+ko01110//Biosynthesis of secondary metabolites;K05354//tropinone reductase II [EC:1.1.1.236]+ko00960//Tropane, piperidine and pyridine alkaloid biosynthesis;K08081//tropinone reductase I [EC:1.1.1.206]+ko00960//Tropane, piperidine and pyridine alkaloid biosynthe…
101265141	-2.80837	0.00225769	-4.35159	1.20436e-06	Known_gene	42564908	42566967	NC_015443.2	0.3	0.18	0.75	0	0.06	0	0.06	0	0.45	0	0	0.09	-4.35159	1.20436e-06	4.97137e-06	-2.80837	0.00225769	0.0204776
101265088	-0.742881	5.17551e-70	-2.33796	0	Known_gene	48034039	48037804	NC_015439.2	15.23	22.64	19.81	4.53	3.23	3.36	17.54	20.56	19.97	6.36	19.62	7.25	-2.33796	0	0	-0.742881	5.17551e-70	1.75383e-69	GO:0044425//membrane part;GO:0031224//intrinsic component of membrane;GO:0016020//membrane;GO:0016021//integral component of membrane;
101265076			-4.2812	0.00037227	Known_gene	12772623	12774203	NC_015447.2	0.1	0.13	0.09	0	0	0	0	0	0	0	0	0	-4.2812	0.00037227	0.00170157					K09422//myb proto-oncogene protein, plant
101264778	-0.339338	0.000492537	-3.13334	9.00779e-181	Known_gene	48043593	48044296	NC_015439.2	17.08	20.79	15.09	1.07	2.27	2.78	3.5	5.02	10.16	1.41	4.2	10.45	-3.13334	9.00779e-181	8.79533e-181	-0.339338	0.000492537	0.00427184
101264739			-4.95928	1.01778e-05	Known_gene	8260967	8263028	NC_015444.2	0.29	0.03	0.14	0	0	0	0.03	0.06	0	0	0	0	-4.95928	1.01778e-05	4.34898e-05					K00430//peroxidase [EC:1.11.1.7]+ko01100//Metabolic pathways+ko01110//Biosynthesis of secondary metabolites+ko00940//Phenylpropanoid biosynthesis
101264635	-3.39333	0.0031037	-2.08856	6.64558e-06	Known_gene	44815576	44818074	NC_015443.2	0.05	0.26	0.55	0.05	0.08	0.08	0.05	0.05	0.05	0	0	0	-2.08856	6.64558e-06	2.81883e-05	-3.39333	0.0031037	0.0284323		K11165//dehydrogenase/reductase SDR family member 7 [EC:1.1.-.-]
101264545	-0.038376	0.0794043	-2.48104	3.05669e-29	Known_gene	4404410	4408624	NC_015438.2	1.11	1.2	2.06	0.24	0.25	0.32	0.85	0.78	0.56	0.6	0.82	0.69	-2.48104	3.05669e-29	8.25175e-29	-0.038376	0.0794043	0.860011		K18696//glycerophosphodiester phosphodiesterase [EC:3.1.4.46]+ko00564//Glycerophospholipid metabolism;K18696//glycerophosphodiester phosphodiesterase [EC:3.1.4.46]+ko00564//Glycerophospholipid metabolism;K18696//glycerophosphodiester phosphodiesterase [EC:3.1.4.46]+ko00564//Glycerophospholipid metabolism
101264528	-2.1303	0.00296305	-2.37431	0.000476029	Known_gene	44160484	44162461	NC_015443.2	0.16	0.1	0.11	0	0.07	0	0.05	0.05	0.15	0	0.05	0	-2.37431	0.000476029	0.00218958	-2.1303	0.00296305	0.0270717		K09422//myb proto-oncogene protein, plant
101264348	0.592551	8.33849e-09	-3.09581	3.98467e-182	Known_gene	990390	992153	NC_015445.2	4.39	10.57	7.91	0.54	0.87	1.29	0.33	2.32	4.12	1.08	7.02	1.89	-3.09581	3.98467e-182	3.8644e-182	0.592551	8.33849e-09	6.0286e-08		K13691//pathogen-inducible salicylic acid glucosyltransferase [EC:2.4.1.-]
101264322	-1.32294	0.00280196	-2.35159	0.000108581	Known_gene	59949564	59951933	NC_015441.2	0.1	0.15	0.09	0.03	0	0.03	0.08	0.18	0.07	0.05	0.02	0.07	-2.35159	0.000108581	0.000483913	-1.32294	0.00280196	0.0255579		K09527//DnaJ homolog subfamily C member 7
101264192	-0.711346	2.26195e-11	-2.32901	1.09821e-120	Known_gene	64048705	64053414	NC_015449.2	4.02	3.35	3.63	1.04	0.43	0.78	1.46	2.08	1.99	0.86	1.35	1.28	-2.32901	1.09821e-120	1.43467e-120	-0.711346	2.26195e-11	1.53676e-10
101264153	-1.39333	0.0360966	-2.1386	7.82674e-11	Known_gene	81768473	81770189	NC_015438.2	0.53	0.89	1.24	0.21	0.36	0.04	0.07	0.04	0	0.04	0	0	-2.1386	7.82674e-11	2.87888e-10	-1.39333	0.0360966	0.368251		K04733//interleukin-1 receptor-associated kinase 4 [EC:2.7.11.1];K12173//BRCA1-A complex subunit BRE+ko03440//Homologous recombination
101264066	-0.983374	2.22548e-101	-3.45069	0	Known_gene	68764700	68784660	NC_015446.2	21.64	26.24	29.06	3.33	2.02	1.67	15.64	17.35	26.87	3.69	21.18	4.65	-3.45069	0	0	-0.983374	2.22548e-101	6.04494e-101	GO:0050794//regulation of cellular process;GO:0044237//cellular metabolic process;GO:0023052//signaling;GO:0036211//protein modification process;GO:0044238//primary metabolic process;GO:0007165//signal transduction;GO:0008152//metabolic process;GO:0006807//nitrogen compound metabolic process;GO:0050789//regulation of biological process;GO:0051716//cellular response to stimulus;GO:0016310//phospho…	K12761//carbon catabolite-derepressing protein kinase [EC:2.7.11.1];K12761//carbon catabolite-derepressing protein kinase [EC:2.7.11.1]
101264023	0.79308	0.00221139	-4.2072	3.0475e-10	Known_gene	48694043	48695708	NC_015443.2	0.53	0.17	0.08	0.04	0	0	0.14	0.35	0.11	0.22	0.67	0.14	-4.2072	3.0475e-10	1.13788e-09	0.79308	0.00221139	0.0200302
101263908			-6.28481	1.95528e-11	Known_gene	20042161	20043224	NC_015442.2	0.19	0.42	0.68	0	0	0	0.12	0	0	0	0	0	-6.28481	1.95528e-11	7.09793e-11				GO:0006352//DNA-templated transcription, initiation;GO:0009059//macromolecule biosynthetic process;GO:1901576//organic substance biosynthetic process;GO:1901362//organic cyclic compound biosynthetic process;GO:0009058//biosynthetic process;GO:0034654//nucleobase-containing compound biosynthetic process;GO:0006139//nucleobase-containing compound metabolic process;GO:0006367//transcription initiati…	K03135//transcription initiation factor TFIID subunit 11+ko03022//Basal transcription factors
101263858	-0.932393	1.68345e-69	-2.23051	4.13645e-273	Known_gene	61772180	61774753	NC_015447.2	18.89	21.71	20.73	5.01	3.99	4.1	20.1	21.47	17.88	8.44	9.88	14.31	-2.23051	4.13645e-273	2.95609e-273	-0.932393	1.68345e-69	5.72563e-69	GO:0044238//primary metabolic process;GO:0044271//cellular nitrogen compound biosynthetic process;GO:0008152//metabolic process;GO:1901360//organic cyclic compound metabolic process;GO:0046483//heterocycle metabolic process;GO:0044237//cellular metabolic process;GO:0009059//macromolecule biosynthetic process;GO:0032502//developmental process;GO:0071704//organic substance metabolic process;GO:0097…	K15601//lysine-specific demethylase 3 [EC:1.14.11.-]
101263843	-1.39333	0.0360966	-2.2812	5.53036e-07	Known_gene	78378076	78381324	NC_015438.2	0.05	0.2	0.23	0.01	0.07	0.01	0	0.01	0.03	0	0.01	0	-2.2812	5.53036e-07	2.25455e-06	-1.39333	0.0360966	0.368251	GO:0003824//catalytic activity;	K06611//stachyose synthetase [EC:2.4.1.67]+ko00052//Galactose metabolism
101263785	2.51356	0.0068952	-6.1292	1.64261e-10	Known_gene	54640710	54643607	NC_015439.2	0.33	0.29	0.07	0	0	0	0.02	0	0	0.02	0.02	0.08	-6.1292	1.64261e-10	6.09118e-10	2.51356	0.0068952	0.0651464
101263715	-0.751265	4.04194e-120	-2.36516	0	Known_gene	44245229	44249587	NC_015443.2	44.44	29.44	28.17	6.3	4.95	8.71	36.97	51.67	55.76	17.34	48.01	19.82	-2.36516	0	0	-0.751265	4.04194e-120	9.81968e-120		K00517//
101263630	-0.415472	4.11659e-11	-2.1651	1.3605e-143	Known_gene	65677226	65678200	NC_015445.2	8.83	21.86	25.8	1.76	2.38	8.88	16.74	18.37	20.88	13.9	14.19	14.38	-2.1651	1.3605e-143	1.56858e-143	-0.415472	4.11659e-11	2.81043e-10		K09338//homeobox-leucine zipper protein
101263542	0.927985	4.5397e-30	-2.06264	2.7125e-129	Known_gene	78355442	78357897	NC_015438.2	11.25	10.46	10.92	1.14	2.02	4.49	3.54	5.41	4.32	3.61	17.08	5.1	-2.06264	2.7125e-129	3.38169e-129	0.927985	4.5397e-30	2.29839e-29	GO:0009058//biosynthetic process;GO:0032774//RNA biosynthetic process;GO:1901362//organic cyclic compound biosynthetic process;GO:0019219//regulation of nucleobase-containing compound metabolic process;GO:0018130//heterocycle biosynthetic process;GO:0071704//organic substance metabolic process;GO:1903506//regulation of nucleic acid-templated transcription;GO:0006351//transcription, DNA-templated;…	K18835//WRKY transcription factor 2+ko04626//Plant-pathogen interaction;K13424//WRKY transcription factor 33+ko04626//Plant-pathogen interaction+ko04016//MAPK signaling pathway - plant;K18835//WRKY transcription factor 2+ko04626//Plant-pathogen interaction;K18835//WRKY transcription factor 2+ko04626//Plant-pathogen interaction
101263402	0.892069	0.0165752	-3.65971	3.59298e-07	Known_gene	53482845	53484390	NC_015441.2	0.26	0.43	0.15	0	0	0.07	0.1	0	0.17	0	0.11	0.45	-3.65971	3.59298e-07	1.45704e-06	0.892069	0.0165752	0.162172		K08081//tropinone reductase I [EC:1.1.1.206]+ko00960//Tropane, piperidine and pyridine alkaloid biosynthesis+ko01100//Metabolic pathways+ko01110//Biosynthesis of secondary metabolites
101263375			-2.46178	0.000277796	Known_gene	50802320	50803271	NC_015439.2	0.07	0.26	0.28	0.04	0.07	0	0	0	0	0.04	0	0	-2.46178	0.000277796	0.00126158					K17573//meiosis arrest female protein 1
101263291	-2.9783	0.00127647	-4.54424	0.000109908	Known_gene	27897971	27901592	NC_015440.2	0.17	0.06	0.11	0	0	0	0.06	0	0.21	0.03	0	0	-4.54424	0.000109908	0.000490249	-2.9783	0.00127647	0.011369		K00079//carbonyl reductase 1 [EC:1.1.1.184 1.1.1.189 1.1.1.197]+ko00590//Arachidonic acid metabolism+ko01100//Metabolic pathways+ko00790//Folate biosynthesis
101263188	-0.101851	0.00437209	-2.59881	0	Known_gene	4609490	4611482	NC_015440.2	11.65	17.97	13.95	1.3	1.77	4.24	7.89	11.82	12.63	2.92	23.39	2.99	-2.59881	0	0	-0.101851	0.00437209	0.0406221		K14209//solute carrier family 36 (proton-coupled amino acid transporter)
101263182			-2.62224	9.29288e-05	Known_gene	52198006	52199509	NC_015448.2	0.07	0.25	0.11	0.02	0.05	0	0	0	0	0	0.03	0	-2.62224	9.29288e-05	0.000413031					K12309//beta-galactosidase [EC:3.2.1.23]+ko00600//Sphingolipid metabolism+ko00604//Glycosphingolipid biosynthesis - ganglio series+ko00531//Glycosaminoglycan degradation+ko00511//Other glycan degradation+ko01100//Metabolic pathways+ko00052//Galactose metabolism;K14412//alpha-1,4-fucosyltransferase [EC:2.4.1.65]+ko01100//Metabolic pathways;K14794//ribosomal RNA-processing protein 12
101263181	0.19163	0.066282	-3.31683	5.85366e-17	Known_gene	54686724	54690060	NC_015439.2	0.52	0.76	0.57	0.11	0.02	0.05	0.14	0.14	0.1	0.15	0.26	0	-3.31683	5.85366e-17	1.90766e-16	0.19163	0.066282	0.706837		K01052//lysosomal acid lipase/cholesteryl ester hydrolase [EC:3.1.1.13]+ko04979//Cholesterol metabolism+ko00100//Steroid biosynthesis
101263163			-3.95928	2.39921e-05	Known_gene	2487803	2489578	NC_015447.2	0	0.51	0.29	0	0	0.05	0	0	0	0	0.11	0	-3.95928	2.39921e-05	0.000103897
101263162	-0.553456	1.9301e-19	-2.02694	1.81235e-212	Known_gene	90974541	90978532	NC_015438.2	12.52	17.1	16.47	4.07	2.98	3.64	11.34	9.9	11.44	6.15	8.51	7.19	-2.02694	1.81235e-212	1.57974e-212	-0.553456	1.9301e-19	1.13255e-18		K20827//RNA polymerase II subunit B1 CTD phosphatase RPAP2 [EC:3.1.3.16];K20827//RNA polymerase II subunit B1 CTD phosphatase RPAP2 [EC:3.1.3.16];K20827//RNA polymerase II subunit B1 CTD phosphatase RPAP2 [EC:3.1.3.16];K06636//structural maintenance of chromosome 1;K20283//golgin subfamily A member 4;K20827//RNA polymerase II subunit B1 CTD phosphatase RPAP2 [EC:3.1.3.16];K10400//kinesin family m…
101263015	2.0661	0.00168302	-3.65971	0.000146932	Known_gene	4412150	4415710	NC_015441.2	0.07	0.03	0.03	0.01	0	0	0	0.02	0.01	0	0.1	0.03	-3.65971	0.000146932	0.000658833	2.0661	0.00168302	0.0151076		K13420//LRR receptor-like serine/threonine-protein kinase FLS2 [EC:2.7.11.1]+ko04626//Plant-pathogen interaction+ko04016//MAPK signaling pathway - plant
101263007	-0.74424	0.00424713	-2.75099	2.1232e-57	Known_gene	66478646	66479678	NC_015440.2	3.48	4.76	4.03	0.54	0.68	0.61	0.37	0.67	0.47	0.25	0.15	0.56	-2.75099	2.1232e-57	4.30621e-57	-0.74424	0.00424713	0.0394303
101262819	-0.381508	6.17616e-07	-3.2753	2.32221e-175	Known_gene	44862044	44863457	NC_015443.2	6.52	7.24	9.58	0.7	0.81	0.93	5.36	7.47	5.18	0.33	12.64	0.44	-3.2753	2.32221e-175	2.31788e-175	-0.381508	6.17616e-07	4.73032e-06		K00913//inositol-1,3,4-trisphosphate 5/6-kinase / inositol-tetrakisphosphate 1-kinase [EC:2.7.1.159 2.7.1.134]+ko01100//Metabolic pathways+ko04070//Phosphatidylinositol signaling system+ko00562//Inositol phosphate metabolism
101262680	-0.545336	0.0355523	-2.07475	9.33027e-08	Known_gene	3700263	3704259	NC_015448.2	0.17	0.24	0.14	0.04	0.02	0.07	0.04	0.05	0.07	0.02	0.06	0.03	-2.07475	9.33027e-08	3.72105e-07	-0.545336	0.0355523	0.361722		K20478//golgin subfamily B member 1
101262677	0.481136	0.0290256	-2.62224	4.63904e-13	Known_gene	1338682	1342350	NC_015448.2	0.19	0.33	0.17	0.03	0.02	0.07	0.05	0.05	0.08	0.06	0.08	0.1	-2.62224	4.63904e-13	1.62676e-12	0.481136	0.0290256	0.292283		K11426//SET and MYND domain-containing protein
101262610	0.0247285	0.0805538	-3.59539	4.33577e-133	Known_gene	1035522	1040460	NC_015441.2	1.56	2.96	1.43	0.17	0.04	0.28	0.24	0.49	0.91	0.48	0.44	0.78	-3.59539	4.33577e-133	5.30529e-133	0.0247285	0.0805538	0.873753		K03283//heat shock 70kDa protein 1/8+ko03040//Spliceosome+ko04144//Endocytosis+ko04141//Protein processing in endoplasmic reticulum
101262480	-0.751339	1.09799e-07	-2.01239	1.29969e-105	Known_gene	39625313	39626576	NC_015439.2	8.75	11.06	7.02	1.73	2.19	2.77	0.68	2	4.29	1.04	2.44	0.49	-2.01239	1.29969e-105	1.8512e-105	-0.751339	1.09799e-07	8.20429e-07	GO:0008152//metabolic process;GO:0003824//catalytic activity;GO:0016787//hydrolase activity;	K14493//gibberellin receptor GID1 [EC:3.-.-.-]+ko04075//Plant hormone signal transduction;K20506//tuliposide A-converting enzyme [EC:4.2.99.22]
101262461	-0.838744	3.49216e-79	-3.20947	0	Known_gene	54090656	54092370	NC_015447.2	30.39	35.16	28.29	1.9	3.17	5.21	17.94	20.95	21.54	5.73	8.4	22.23	-3.20947	0	0	-0.838744	3.49216e-79	1.09951e-78		K13420//LRR receptor-like serine/threonine-protein kinase FLS2 [EC:2.7.11.1]+ko04626//Plant-pathogen interaction+ko04016//MAPK signaling pathway - plant
101262353	-0.716006	3.95834e-07	-2.86492	1.39966e-92	Known_gene	86172664	86174832	NC_015438.2	4.56	1.58	2.74	0.22	0.55	0.46	1.21	1.13	1.52	0.74	0.52	1.16	-2.86492	1.39966e-92	2.16485e-92	-0.716006	3.95834e-07	3.01345e-06		K15398//fatty acid omega-hydroxylase [EC:1.14.-.-]+ko01100//Metabolic pathways+ko00073//Cutin, suberine and wax biosynthesis
101262343	0.998984	0.0258988	-2.86617	0.000223156	Known_gene	1591040	1592454	NC_015438.2	0.19	0.08	0.13	0	0	0.06	0	0.05	0.06	0	0.21	0	-2.86617	0.000223156	0.00100951	0.998984	0.0258988	0.259508		K10260//F-box and WD-40 domain protein 7+ko04120//Ubiquitin mediated proteolysis;K08332//
101262338	0.33991	0.00190128	-2.60313	6.73249e-59	Known_gene	1516101	1518528	NC_015438.2	2.47	3.11	2.57	0.12	0.5	0.74	0.31	0.9	2.95	0.96	1.78	2.68	-2.60313	6.73249e-59	1.34751e-58	0.33991	0.00190128	0.0171494	GO:0015031//protein transport;GO:0070727//cellular macromolecule localization;GO:0042886//amide transport;GO:0015833//peptide transport;GO:0034613//cellular protein localization;GO:0051179//localization;GO:0006810//transport;GO:0061025//membrane fusion;GO:0045184//establishment of protein localization;GO:0051649//establishment of localization in cell;GO:0009987//cellular process;GO:0046907//intra…	K08486//syntaxin 1B/2/3+ko04130//SNARE interactions in vesicular transport
101262296	0.231707	0.000726124	-2.46864	0	Known_gene	61007334	61008221	NC_015440.2	34.89	53.45	36.07	1.31	7.85	13.78	1.32	4.58	17.69	4.6	9.16	14.96	-2.46864	0	0	0.231707	0.000726124	0.00636279
101262225	-0.195394	0.0666999	-3.61824	1.45295e-94	Known_gene	1259238	1261488	NC_015444.2	2.55	3.79	2.86	0.12	0.21	0.43	0	0.12	0.23	0.08	0.09	0.13	-3.61824	1.45295e-94	2.21532e-94	-0.195394	0.0666999	0.711639		K04733//interleukin-1 receptor-associated kinase 4 [EC:2.7.11.1]
101262020	-0.410611	0.00447614	-3.61058	3.58787e-207	Known_gene	39912457	39916189	NC_015443.2	3.16	4.08	3.52	0.37	0.26	0.25	0.17	0.35	0.8	0.09	0.66	0.24	-3.61058	3.58787e-207	3.17177e-207	-0.410611	0.00447614	0.0416073		K05387//glutamate receptor, ionotropic, plant
101261983	-0.588405	4.34289e-07	-3.11183	5.6109e-296	Known_gene	46189625	46193493	NC_015439.2	10.03	9.08	10.48	1.26	1.31	0.96	2.21	2.14	1.78	0.7	2.54	0.59	-3.11183	5.6109e-296	3.74906e-296	-0.588405	4.34289e-07	3.31093e-06	GO:0042578//phosphoric ester hydrolase activity;GO:0043169//cation binding;GO:0016791//phosphatase activity;GO:0004721//phosphoprotein phosphatase activity;GO:0003824//catalytic activity;GO:0016787//hydrolase activity;GO:0043167//ion binding;GO:0005488//binding;GO:0004722//protein serine/threonine phosphatase activity;GO:0016788//hydrolase activity, acting on ester bonds;GO:0046872//metal ion bin…	K14803//protein phosphatase PTC2/3 [EC:3.1.3.16];K14803//protein phosphatase PTC2/3 [EC:3.1.3.16];K14803//protein phosphatase PTC2/3 [EC:3.1.3.16]
101261936	0.0526531	0.0625773	-3.57338	1.56082e-116	Known_gene	62330	63328	NC_015445.2	5.38	6.92	8.39	0.73	0.53	0.48	2.12	3.9	4.54	2.83	4.76	3.41	-3.57338	1.56082e-116	2.07936e-116	0.0526531	0.0625773	0.66542
101261863	-0.431698	6.16058e-42	-2.39814	0	Known_gene	16627097	16630364	NC_015439.2	22.67	23.08	25.65	4.5	5.08	4.01	30.62	29.46	35.84	7.57	54.75	6.73	-2.39814	0	0	-0.431698	6.16058e-42	2.7041e-41		K08678//UDP-glucuronate decarboxylase [EC:4.1.1.35]+ko00520//Amino sugar and nucleotide sugar metabolism+ko01100//Metabolic pathways;K10140//DNA damage-binding protein 2+ko03420//Nucleotide excision repair+ko04120//Ubiquitin mediated proteolysis
101261803	-2.1303	0.012229	-2.54424	0.000161113	Known_gene	3919637	3921676	NC_015441.2	0.72	0.1	0.1	0	0.1	0.05	0	0.15	0.11	0	0.06	0	-2.54424	0.000161113	0.000723391	-2.1303	0.012229	0.118042	GO:0002229//defense response to oomycetes;GO:0009266//response to temperature stimulus;GO:0097305//response to alcohol;GO:0009628//response to abiotic stimulus;GO:0050896//response to stimulus;GO:0009751//response to salicylic acid;GO:0006952//defense response;GO:0009753//response to jasmonic acid;GO:0010033//response to organic substance;GO:0009605//response to external stimulus;GO:0042742//defe…
101261799	-1.61573	0.012923	-4.88211	7.84749e-23	Known_gene	68154651	68155222	NC_015440.2	2.37	1.1	2.26	0.13	0	0.07	0.06	0.06	0.34	0.14	0	0	-4.88211	7.84749e-23	2.31253e-22	-1.61573	0.012923	0.125149
101261765	-2.2678	0.00177373	-3.07475	6.50687e-11	Known_gene	60073806	60076399	NC_015447.2	0.47	0.48	0.07	0.02	0.04	0.06	0	0	0.23	0.02	0.02	0	-3.07475	6.50687e-11	2.38821e-10	-2.2678	0.00177373	0.0159567		K09754//coumaroylquinate(coumaroylshikimate) 3'-monooxygenase [EC:1.14.13.36]+ko01100//Metabolic pathways+ko01110//Biosynthesis of secondary metabolites+ko00940//Phenylpropanoid biosynthesis+ko00941//Flavonoid biosynthesis+ko00945//Stilbenoid, diarylheptanoid and gingerol biosynthesis
101261691	-1.22341	0.00235348	-6.77945	8.62455e-28	Known_gene	1254370	1258174	NC_015449.2	0.16	0.92	0.34	0.01	0	0	0.01	0.06	0.24	0.01	0.07	0.05	-6.77945	8.62455e-28	2.37053e-27	-1.22341	0.00235348	0.0213745		K04733//interleukin-1 receptor-associated kinase 4 [EC:2.7.11.1]
101261658	1.60667	0.00850928	-2.74355	7.86894e-21	Known_gene	66233604	66235447	NC_015446.2	1.22	0.62	1.26	0.03	0.13	0.32	0	0.03	0.05	0.11	0.11	0	-2.74355	7.86894e-21	2.39437e-20	1.60667	0.00850928	0.0810043	GO:0008152//metabolic process;GO:0055114//oxidation-reduction process;GO:0016709//oxidoreductase activity, acting on paired donors, with incorporation or reduction of molecular oxygen, NAD(P)H as one donor, and incorporation of one atom of oxygen;GO:0050661//NADP binding;GO:0004497//monooxygenase activity;GO:0016705//oxidoreductase activity, acting on paired donors, with incorporation or reductio…	K11816//indole-3-pyruvate monooxygenase [EC:1.14.13.168]+ko00380//Tryptophan metabolism+ko01100//Metabolic pathways
101261650	0.620626	7.4091e-14	-2.20586	0	Known_gene	69301429	69303370	NC_015438.2	15.1	34.5	21.89	5.29	5.66	4.52	0.43	3.48	9.7	4.43	4.34	13.24	-2.20586	0	0	0.620626	7.4091e-14	4.7798e-13	GO:0006950//response to stress;GO:0044238//primary metabolic process;GO:0071704//organic substance metabolic process;GO:0006952//defense response;GO:0008152//metabolic process;GO:0005975//carbohydrate metabolic process;GO:0050896//response to stimulus;GO:0044444//cytoplasmic part;GO:0005623//cell;GO:0044464//cell part;GO:0043231//intracellular membrane-bounded organelle;GO:0046658//anchored compo…	K19891//glucan endo-1,3-beta-glucosidase 1/2/3 [EC:3.2.1.39]+ko00500//Starch and sucrose metabolism
101261593	1.41402	0.00113762	-2.1386	7.82674e-11	Known_gene	51236612	51237508	NC_015440.2	0.59	0.56	1.8	0.12	0	0.59	0.12	0.2	0.04	0.13	0.44	0.44	-2.1386	7.82674e-11	2.87888e-10	1.41402	0.00113762	0.0100958
101261564	-0.80315	3.15667e-05	-7.0867	9.37993e-18	Known_gene	49978435	49981419	NC_015439.2	0.13	0.42	0.27	0	0	0	0.29	0.51	0.67	0	0	0.99	-7.0867	9.37993e-18	3.01326e-17	-0.80315	3.15667e-05	0.000257963		K03798//cell division protease FtsH [EC:3.4.24.-];K11000//callose synthase [EC:2.4.1.-]
101261475	-0.786997	1.99481e-05	-2.13405	1.22054e-35	Known_gene	53484718	53488246	NC_015439.2	1.89	1.94	1.3	0.39	0.38	0.43	0.73	0.88	0.79	0.54	0.54	0.29	-2.13405	1.22054e-35	3.06143e-35	-0.786997	1.99481e-05	0.000161415		K00860//adenylylsulfate kinase [EC:2.7.1.25]+ko00920//Sulfur metabolism+ko00230//Purine metabolism+ko01100//Metabolic pathways
101261461	-0.332086	3.75734e-05	-3.44347	1.54798e-219	Known_gene	1683240	1684947	NC_015447.2	7.72	8.14	8.65	0.19	0.64	1.48	0.47	3.87	8.56	1.39	3.55	5.76	-3.44347	1.54798e-219	1.31057e-219	-0.332086	3.75734e-05	0.000308081		K08900//mitochondrial chaperone BCS1
101261408	-0.66943	3.95323e-31	-3.08783	5.6293e-170	Known_gene	63801947	63811108	NC_015441.2	2.54	3.5	2.68	0.38	0.29	0.35	3.92	5.29	5.61	0.89	7.32	0.8	-3.08783	5.6293e-170	5.74574e-170	-0.66943	3.95323e-31	1.9724e-30
101261403	-0.592642	0.0161202	-2.26413	2.51894e-12	Known_gene	65387677	65391902	NC_015440.2	0.59	0.44	0.46	0.07	0.11	0.13	0.16	0.27	0.13	0.19	0.08	0.1	-2.26413	2.51894e-12	8.9744e-12	-0.592642	0.0161202	0.157562
101261397	-2.1303	0.012229	-2.09678	0.000193862	Known_gene	59726090	59728616	NC_015440.2	0.22	0.1	0.11	0	0.04	0.06	0.08	0	0.02	0.02	0	0	-2.09678	0.000193862	0.000873527	-2.1303	0.012229	0.118042		K10781//fatty acyl-ACP thioesterase B [EC:3.1.2.14 3.1.2.21]+ko01100//Metabolic pathways+ko00061//Fatty acid biosynthesis+ko01212//Fatty acid metabolism
101261220	0.0547108	0.0859708	-2.08908	1.1316e-06	Known_gene	1074268	1078095	NC_015441.2	0.27	0.29	0.15	0.02	0	0.15	0	0.05	0.08	0	0.13	0	-2.08908	1.1316e-06	4.66545e-06	0.0547108	0.0859708	0.943148		K04733//interleukin-1 receptor-associated kinase 4 [EC:2.7.11.1]
101261158	-0.405176	1.32304e-34	-3.2983	0	Known_gene	81622600	81626979	NC_015438.2	31.82	23.28	16.94	2.63	1.92	2.78	37.08	25.44	18.78	8.59	37.32	15.9	-3.2983	0	0	-0.405176	1.32304e-34	6.32098e-34
101261155	-0.180339	0.0654048	-2.72481	3.49577e-07	Known_gene	78252757	78256571	NC_015438.2	0.16	0.27	0.47	0	0.11	0.03	0.14	0.3	0.17	0	0.52	0	-2.72481	3.49577e-07	1.41704e-06	-0.180339	0.0654048	0.697178		K10396//kinesin family member 5+ko04144//Endocytosis;K01206//alpha-L-fucosidase [EC:3.2.1.51]+ko00511//Other glycan degradation;K10396//kinesin family member 5+ko04144//Endocytosis;K01206//alpha-L-fucosidase [EC:3.2.1.51]+ko00511//Other glycan degradation
101261050	-0.458388	0.048513	-2.67077	6.62088e-06	Known_gene	2425608	2427688	NC_015445.2	0.03	0.59	0.26	0.1	0	0.04	0	0.13	0.25	0.04	0.23	0	-2.67077	6.62088e-06	2.80799e-05	-0.458388	0.048513	0.505092		K14411//RNA-binding protein Musashi+ko03015//mRNA surveillance pathway
101260840	-0.393333	0.0628951	-2.69624	4.99198e-08	Known_gene	59240449	59240964	NC_015444.2	0.94	0.51	1.37	0.14	0	0.31	0.14	0	0.31	0.08	0.08	0.2	-2.69624	4.99198e-08	1.97495e-07	-0.393333	0.0628951	0.669255
101260781	-0.110026	0.0664818	-2.15042	9.91789e-18	Known_gene	51644231	51645357	NC_015439.2	1.08	2.42	1.56	0.37	0.3	0.48	0.6	0.78	0.63	0.51	0.71	0.67	-2.15042	9.91789e-18	3.18772e-17	-0.110026	0.0664818	0.709141
101260767	-0.755903	0.0106253	-5.00367	1.09504e-09	Known_gene	69519072	69519795	NC_015446.2	0.05	0.75	0.8	0	0	0.05	0	0.1	1.32	0.11	0.61	0.07	-5.00367	1.09504e-09	4.14588e-09	-0.755903	0.0106253	0.101962		K13433//pathogenesis-related genes transcriptional activator PTI5+ko04626//Plant-pathogen interaction;K14516//ethylene-responsive transcription factor 1+ko04016//MAPK signaling pathway - plant+ko04075//Plant hormone signal transduction;K09286//EREBP-like factor
101260709	-0.204299	0.0603029	-2.23229	5.71992e-16	Known_gene	64749804	64751411	NC_015440.2	0.85	1.25	0.86	0.15	0.39	0.08	0.41	0.15	0.08	0.16	0.38	0	-2.23229	5.71992e-16	1.89743e-15	-0.204299	0.0603029	0.639798		K13379//reversibly glycosylated polypeptide / UDP-arabinopyranose mutase [EC:2.4.1.- 5.4.99.30]+ko00520//Amino sugar and nucleotide sugar metabolism
101260601	0.403134	0.020841	-3.05421	4.75807e-99	Known_gene	37795291	37798179	NC_015439.2	3.69	3.19	2.7	0.33	0.45	0.37	0.22	0.17	0.27	0.34	0.28	0.23	-3.05421	4.75807e-99	7.03222e-99	0.403134	0.020841	0.205917		K18875//enhanced disease susceptibility 1 protein+ko04626//Plant-pathogen interaction;K18875//enhanced disease susceptibility 1 protein+ko04626//Plant-pathogen interaction
101260508	0.19163	0.0647551	-4.41871	9.1042e-12	Known_gene	44283400	44286767	NC_015439.2	0.24	0.26	0.3	0.02	0.02	0	0.06	0.09	0.2	0.02	0.35	0	-4.41871	9.1042e-12	3.27641e-11	0.19163	0.0647551	0.689951		K14173//alpha-farnesene synthase [EC:4.2.3.46]+ko00909//Sesquiterpenoid and triterpenoid biosynthesis+ko01110//Biosynthesis of secondary metabolites
101260469			-5.04674	5.67941e-06	Known_gene	2998251	3003096	NC_015446.2	0.12	0	0.2	0	0	0	0	0	0	0	0	0	-5.04674	5.67941e-06	2.40277e-05					K13356//alcohol-forming fatty acyl-CoA reductase [EC:1.2.1.84]+ko04146//Peroxisome+ko00073//Cutin, suberine and wax biosynthesis;K13356//alcohol-forming fatty acyl-CoA reductase [EC:1.2.1.84]+ko04146//Peroxisome+ko00073//Cutin, suberine and wax biosynthesis
101260455	-1.10383	0.00269334	-4.35159	1.20436e-06	Known_gene	2350723	2352126	NC_015445.2	0.09	0.15	0.36	0	0	0.03	0.5	0.23	0.06	0	0.13	0.28	-4.35159	1.20436e-06	4.97137e-06	-1.10383	0.00269334	0.0245489		K09286//EREBP-like factor
101260415	-0.223408	0.0584483	-2.2354	1.22659e-20	Known_gene	64770456	64772417	NC_015440.2	1.08	1.5	0.82	0.2	0.27	0.26	0.02	0.15	0.37	0.26	0.17	0	-2.2354	1.22659e-20	3.74543e-20	-0.223408	0.0584483	0.617246
101260388	-0.7236	2.33213e-09	-2.45047	3.97241e-75	Known_gene	53500764	53505762	NC_015439.2	2.12	1.57	1.06	0.28	0.3	0.28	1.06	1.11	0.89	0.73	0.36	0.8	-2.45047	3.97241e-75	6.94695e-75	-0.7236	2.33213e-09	1.66292e-08		K01537//Ca2+-transporting ATPase [EC:3.6.3.8];K01537//Ca2+-transporting ATPase [EC:3.6.3.8]
101260100			-4.54424	0.000109908	Known_gene	197156	199174	NC_015448.2	0	0.06	0.18	0	0	0	0	0	0	0	0	0	-4.54424	0.000109908	0.000490249					K03469//ribonuclease HI [EC:3.1.26.4]+ko03030//DNA replication
101260061	-2.39333	0.00105399	-2.41871	6.3944e-05	Known_gene	2576417	2584832	NC_015444.2	0.02	0.07	0.12	0.01	0.01	0.02	0.05	0.06	0.01	0.01	0.01	0	-2.41871	6.3944e-05	0.000282236	-2.39333	0.00105399	0.00934328		K11138//telomere-associated protein RIF1
101259970	-0.748428	7.69093e-06	-3.19914	8.67683e-142	Known_gene	3014144	3015077	NC_015446.2	5.41	11.48	12.85	1.2	0.72	1.36	0.91	3.33	2.08	0.2	3.3	0.16	-3.19914	8.67683e-142	1.00922e-141	-0.748428	7.69093e-06	6.1218e-05	GO:0003676//nucleic acid binding;GO:0097159//organic cyclic compound binding;GO:0046872//metal ion binding;GO:0005488//binding;GO:0043169//cation binding;GO:0043167//ion binding;GO:0008270//zinc ion binding;GO:1901363//heterocyclic compound binding;GO:0003677//DNA binding;GO:0046914//transition metal ion binding;
101259911	-0.898711	3.40684e-12	-5.18334	4.79097e-225	Known_gene	44361516	44366271	NC_015439.2	10.46	16.49	11.48	0.15	0.02	0.58	2.99	3.45	6.76	0.34	3.82	0.76	-5.18334	4.79097e-225	3.96396e-225	-0.898711	3.40684e-12	2.27156e-11	GO:0031224//intrinsic component of membrane;GO:0016021//integral component of membrane;GO:0044425//membrane part;GO:0016020//membrane;GO:0036094//small molecule binding;GO:0030554//adenyl nucleotide binding;GO:0043167//ion binding;GO:0004672//protein kinase activity;GO:0000166//nucleotide binding;GO:0016772//transferase activity, transferring phosphorus-containing groups;GO:1901265//nucleoside ph…	K04733//interleukin-1 receptor-associated kinase 4 [EC:2.7.11.1];K04733//interleukin-1 receptor-associated kinase 4 [EC:2.7.11.1];K04733//interleukin-1 receptor-associated kinase 4 [EC:2.7.11.1]
101259903	-0.725908	0.0212154	-2.4447	5.1293e-17	Known_gene	4375362	4377762	NC_015448.2	0.7	1.67	0.55	0.03	0.21	0.31	0.08	0.08	0.31	0.03	0.09	0.18	-2.4447	5.1293e-17	1.67019e-16	-0.725908	0.0212154	0.210319	GO:0008152//metabolic process;GO:0055114//oxidation-reduction process;GO:0016491//oxidoreductase activity;GO:0008270//zinc ion binding;GO:0043167//ion binding;GO:0005488//binding;GO:0046914//transition metal ion binding;GO:0003824//catalytic activity;GO:0046872//metal ion binding;GO:0043169//cation binding;	K00083//cinnamyl-alcohol dehydrogenase [EC:1.1.1.195]+ko01100//Metabolic pathways+ko01110//Biosynthesis of secondary metabolites+ko00940//Phenylpropanoid biosynthesis
101259727	-0.0428357	0.0847138	-2.23938	3.86292e-06	Known_gene	66342802	66345199	NC_015449.2	0.17	0.24	0.12	0.05	0.03	0.03	0.11	0.16	0.05	0.05	0.21	0.04	-2.23938	3.86292e-06	1.62323e-05	-0.0428357	0.0847138	0.928086		K14497//protein phosphatase 2C [EC:3.1.3.16]+ko04016//MAPK signaling pathway - plant+ko04075//Plant hormone signal transduction;K19613//leucine-rich repeat protein SHOC2;K17609//nucleoredoxin [EC:1.8.1.8]
101259661	0.579415	3.82979e-09	-2.27639	6.07816e-111	Known_gene	5131669	5135663	NC_015446.2	3.75	5.03	3.09	0.36	0.7	1.43	1.25	1.5	1.81	0.77	4.62	1.32	-2.27639	6.07816e-111	8.3699e-111	0.579415	3.82979e-09	2.74529e-08
101259638	-0.267345	0.00929341	-2.77159	4.95251e-38	Known_gene	3094593	3096670	NC_015443.2	0.91	1.72	1.19	0.14	0.26	0.16	1.56	1.08	0.62	1.37	0.62	0.67	-2.77159	4.95251e-38	1.21076e-37	-0.267345	0.00929341	0.0887622
101259411	0.508659	6.43055e-06	-3.82489	4.29416e-78	Known_gene	12418500	12419038	NC_015440.2	5.55	9.3	10.72	0.34	0.42	1.1	5.18	6	5.34	1.39	20.49	1.06	-3.82489	4.29416e-78	7.3337e-78	0.508659	6.43055e-06	5.10625e-05
101259386	-0.393333	0.071108	-5.2812	1.01027e-06	Known_gene	54334839	54340591	NC_015439.2	0.06	0.21	0.11	0	0	0	0	0	0.06	0	0.04	0	-5.2812	1.01027e-06	4.15939e-06	-0.393333	0.071108	0.76261		K19995//secretory carrier-associated membrane protein;K03252//translation initiation factor 3 subunit C+ko03013//RNA transport;K04733//interleukin-1 receptor-associated kinase 4 [EC:2.7.11.1];K19995//secretory carrier-associated membrane protein;K03252//translation initiation factor 3 subunit C+ko03013//RNA transport;K04733//interleukin-1 receptor-associated kinase 4 [EC:2.7.11.1]
101259379	-0.682514	1.84371e-42	-2.10066	0	Known_gene	96217414	96222521	NC_015438.2	14.61	12.17	10.73	1.95	4.13	3.14	7.28	9.21	12.13	5.37	5.28	7.78	-2.10066	0	0	-0.682514	1.84371e-42	8.04308e-42	GO:0048364//root development;GO:0007275//multicellular organism development;GO:0048528//post-embryonic root development;GO:0009653//anatomical structure morphogenesis;GO:0051707//response to other organism;GO:0009605//response to external stimulus;GO:0019752//carboxylic acid metabolic process;GO:0010015//root morphogenesis;GO:0048731//system development;GO:0008152//metabolic process;GO:0044238//p…	K01897//long-chain acyl-CoA synthetase [EC:6.2.1.3]+ko04146//Peroxisome+ko01100//Metabolic pathways+ko00061//Fatty acid biosynthesis+ko01212//Fatty acid metabolism+ko00071//Fatty acid degradation;K01897//long-chain acyl-CoA synthetase [EC:6.2.1.3]+ko04146//Peroxisome+ko01100//Metabolic pathways+ko00061//Fatty acid biosynthesis+ko01212//Fatty acid metabolism+ko00071//Fatty acid degradation;K01897/…
101259340	0.823161	7.94357e-117	-2.12632	0	Known_gene	3089231	3090293	NC_015443.2	115.82	169.35	142.95	22.79	21.92	55.29	22.51	39.42	66.52	49.61	80.76	104.56	-2.12632	0	0	0.823161	7.94357e-117	1.97015e-116
101259337	-0.982077	3.19467e-137	-2.45459	0	Known_gene	65323218	65325979	NC_015442.2	27.28	26.26	29.81	5.85	4.18	5.23	25.86	27.91	26.89	5.79	26.81	7.59	-2.45459	0	0	-0.982077	3.19467e-137	7.04352e-137	GO:0008152//metabolic process;GO:0016740//transferase activity;GO:0016757//transferase activity, transferring glycosyl groups;GO:0016758//transferase activity, transferring hexosyl groups;GO:0003824//catalytic activity;	K13950//para-aminobenzoate synthetase [EC:2.6.1.85]+ko00790//Folate biosynthesis;K13691//pathogen-inducible salicylic acid glucosyltransferase [EC:2.4.1.-];K11820//N-hydroxythioamide S-beta-glucosyltransferase [EC:2.4.1.195]+ko00380//Tryptophan metabolism+ko00966//Glucosinolate biosynthesis+ko01110//Biosynthesis of secondary metabolites+ko01210//2-Oxocarboxylic acid metabolism;K21374//7-deoxyloga…
101259283	-1.06213	0.00215873	-2.20213	4.55107e-27	Known_gene	74481743	74484114	NC_015438.2	1.69	1.14	1.79	0.13	0.44	0.44	0.44	0.07	0.19	0.16	0.1	0.06	-2.20213	4.55107e-27	1.26191e-26	-1.06213	0.00215873	0.019542		K08726//soluble epoxide hydrolase / lipid-phosphate phosphatase [EC:3.3.2.10 3.1.3.76]+ko04146//Peroxisome+ko00590//Arachidonic acid metabolism+ko01100//Metabolic pathways;K10144//RING finger and CHY zinc finger domain-containing protein 1 [EC:2.3.2.27]+ko04120//Ubiquitin mediated proteolysis;K01259//proline iminopeptidase [EC:3.4.11.5]+ko00330//Arginine and proline metabolism
101259257	0.19163	0.0745966	-2.32851	5.90021e-06	Known_gene	43304603	43307035	NC_015443.2	0.29	0.22	0.09	0	0.12	0	0.04	0.08	0.02	0.08	0.07	0	-2.32851	5.90021e-06	2.49878e-05	0.19163	0.0745966	0.803538	GO:1901566//organonitrogen compound biosynthetic process;GO:0034641//cellular nitrogen compound metabolic process;GO:0006022//aminoglycan metabolic process;GO:0030203//glycosaminoglycan metabolic process;GO:0006065//UDP-glucuronate biosynthetic process;GO:0005975//carbohydrate metabolic process;GO:0044237//cellular metabolic process;GO:0044249//cellular biosynthetic process;GO:0006082//organic ac…	K00012//UDPglucose 6-dehydrogenase [EC:1.1.1.22]+ko00520//Amino sugar and nucleotide sugar metabolism+ko00040//Pentose and glucuronate interconversions+ko01100//Metabolic pathways+ko00053//Ascorbate and aldarate metabolism
101259172	-1.03076	0.0277585	-3.04674	7.03198e-05	Known_gene	62929124	62930910	NC_015444.2	0.1	0.1	0.13	0.02	0.02	0	0.06	0	0.08	0.04	0.02	0	-3.04674	7.03198e-05	0.000310841	-1.03076	0.0277585	0.278948
101259098			-4.81726	1.10128e-08	Known_gene	62422493	62425245	NC_015447.2	0.11	0.32	0.22	0	0	0.02	0	0	0	0	0.03	0	-4.81726	1.10128e-08	4.26821e-08					K09422//myb proto-oncogene protein, plant
101259046	-0.156294	0.0731848	-2.83374	5.60858e-09	Known_gene	26343046	26349674	NC_015442.2	0.61	0.32	0.33	0.03	0.03	0.12	0.03	0.32	0.06	0.03	0.33	0	-2.83374	5.60858e-09	2.1586e-08	-0.156294	0.0731848	0.787042		K03094//S-phase kinase-associated protein 1+ko04141//Protein processing in endoplasmic reticulum+ko04120//Ubiquitin mediated proteolysis;K12581//CCR4-NOT transcription complex subunit 7/8+ko03018//RNA degradation;K13126//polyadenylate-binding protein+ko03015//mRNA surveillance pathway+ko03018//RNA degradation+ko03013//RNA transport;K01054//acylglycerol lipase [EC:3.1.1.23]+ko01100//Metabolic path…
101258957			-4.76663	3.31475e-05	Known_gene	61681885	61685392	NC_015442.2	0.01	0.13	0.02	0	0	0	0	0	0	0	0.01	0	-4.76663	3.31475e-05	0.00014452					K20478//golgin subfamily B member 1
101258801	0.248585	0.00362286	-2.8077	4.58432e-106	Known_gene	29490337	29492557	NC_015439.2	4.62	5.62	3.13	0.28	0.6	1.05	0.9	2.31	2.87	0.93	3.23	3.33	-2.8077	4.58432e-106	6.51071e-106	0.248585	0.00362286	0.0334638	GO:0050789//regulation of biological process;GO:0019222//regulation of metabolic process;GO:0031326//regulation of cellular biosynthetic process;GO:0031323//regulation of cellular metabolic process;GO:0009889//regulation of biosynthetic process;GO:0051252//regulation of RNA metabolic process;GO:0010556//regulation of macromolecule biosynthetic process;GO:0050794//regulation of cellular process;GO…	K01892//histidyl-tRNA synthetase [EC:6.1.1.21]+ko00970//Aminoacyl-tRNA biosynthesis;K13424//WRKY transcription factor 33+ko04626//Plant-pathogen interaction+ko04016//MAPK signaling pathway - plant;K18834//WRKY transcription factor 1+ko04626//Plant-pathogen interaction
101258798	-1.00102	0.0114377	-2.2072	0.000307927	Known_gene	95341772	95344249	NC_015438.2	0.31	0.17	0.05	0.03	0.06	0.03	0.14	0.2	0.12	0.15	0.06	0	-2.2072	0.000307927	0.00140163	-1.00102	0.0114377	0.110078		K13422//transcription factor MYC2+ko04016//MAPK signaling pathway - plant+ko04075//Plant hormone signal transduction
101258481	0.989321	1.61931e-08	-5.54233	1.32141e-35	Known_gene	2148645	2165636	NC_015438.2	0.54	0.22	0.7	0	0.01	0.03	0.36	0.36	0.18	0.18	1	0.59	-5.54233	1.32141e-35	3.31589e-35	0.989321	1.61931e-08	1.17937e-07	GO:0008152//metabolic process;GO:0006793//phosphorus metabolic process;GO:1901564//organonitrogen compound metabolic process;GO:0044238//primary metabolic process;GO:0036211//protein modification process;GO:0019538//protein metabolic process;GO:0043412//macromolecule modification;GO:0043170//macromolecule metabolic process;GO:0044267//cellular protein metabolic process;GO:0044260//cellular macrom…	K04733//interleukin-1 receptor-associated kinase 4 [EC:2.7.11.1];K04733//interleukin-1 receptor-associated kinase 4 [EC:2.7.11.1];K04733//interleukin-1 receptor-associated kinase 4 [EC:2.7.11.1]
101258476	-0.998939	2.84558e-40	-2.17184	1.55709e-247	Known_gene	64179569	64184104	NC_015445.2	9.7	8.34	8.08	2.36	1.84	1.48	4.46	4.92	4.35	2.24	2.21	2.43	-2.17184	1.55709e-247	1.20867e-247	-0.998939	2.84558e-40	1.27628e-39
101258366	-0.357456	0.00637875	-2.68081	7.74553e-93	Known_gene	3762479	3764821	NC_015442.2	2.97	5	2.8	0.26	0.42	1.02	0.02	0.77	1.74	0.46	1.17	0.24	-2.68081	7.74553e-93	1.19608e-92	-0.357456	0.00637875	0.0600853		K19476//vacuolar protein sorting-associated protein IST1+ko04144//Endocytosis
101258353	-0.599003	0.00746011	-2.72059	7.57846e-49	Known_gene	2497	3707	NW_004195229.1	1.18	3.67	3.97	0.28	0.92	0.14	0.51	0.27	0.68	0.12	0.62	0.22	-2.72059	7.57846e-49	1.66645e-48	-0.599003	0.00746011	0.0706613	GO:0044281//small molecule metabolic process;GO:1901607//alpha-amino acid biosynthetic process;GO:0044237//cellular metabolic process;GO:0008652//cellular amino acid biosynthetic process;GO:0044238//primary metabolic process;GO:0008152//metabolic process;GO:1901566//organonitrogen compound biosynthetic process;GO:0009987//cellular process;GO:0044283//small molecule biosynthetic process;GO:1901605…	K20772//1-aminocyclopropane-1-carboxylate synthase 1/2/6 [EC:4.4.1.14]+ko04016//MAPK signaling pathway - plant+ko01100//Metabolic pathways+ko01110//Biosynthesis of secondary metabolites+ko00270//Cysteine and methionine metabolism
101258082	0.314886	6.83801e-25	-2.69328	0	Known_gene	55764521	55777911	NC_015444.2	6.67	6.38	8.23	1.25	0.82	1.24	6.89	7.77	8.72	2.31	24.33	2.46	-2.69328	0	0	0.314886	6.83801e-25	3.70978e-24	GO:0044425//membrane part;GO:0016021//integral component of membrane;GO:0031224//intrinsic component of membrane;GO:0016020//membrane;	K07052//uncharacterized protein;K07052//uncharacterized protein
101257951	0.706203	0.0312934	-2.05443	3.87262e-07	Known_gene	5030574	5031116	NC_015441.2	0.48	1.17	1.49	0.14	0.27	0.36	0	0.2	0.29	0.15	0.31	0.38	-2.05443	3.87262e-07	1.5731e-06	0.706203	0.0312934	0.316204	GO:0065007//biological regulation;GO:0044092//negative regulation of molecular function;GO:0032268//regulation of cellular protein metabolic process;GO:0060255//regulation of macromolecule metabolic process;GO:0065009//regulation of molecular function;GO:0050794//regulation of cellular process;GO:0031323//regulation of cellular metabolic process;GO:0052548//regulation of endopeptidase activity;GO…	K13899//cystatin-C
101257932			-5.09541	7.10332e-147	Known_gene	4335261	4337716	NC_015440.2	5.65	4.57	1.15	0.11	0.14	0.08	0	0	0	0	0.04	0	-5.09541	7.10332e-147	8.07449e-147					K00666//fatty-acyl-CoA synthase [EC:6.2.1.-];K12261//2-hydroxyacyl-CoA lyase 1 [EC:4.1.-.-]+ko04146//Peroxisome
101257927	0.377496	0.00913045	-3.64977	3.95822e-142	Known_gene	55137607	55138502	NC_015448.2	0.82	13.95	13.21	0.27	0.4	1.63	2.46	0.2	0.54	0.38	1.24	2.96	-3.64977	3.95822e-142	4.59626e-142	0.377496	0.00913045	0.0870924		K13448//calcium-binding protein CML+ko04626//Plant-pathogen interaction
101257892	-1.80837	0.0211451	-2.49533	5.19244e-06	Known_gene	65853305	65854642	NC_015438.2	0.47	0.21	0.17	0.06	0.06	0.03	0	0.09	0.03	0.03	0	0	-2.49533	5.19244e-06	2.19318e-05	-1.80837	0.0211451	0.209534		K04124//gibberellin 3-beta-dioxygenase [EC:1.14.11.15]+ko00904//Diterpenoid biosynthesis+ko01110//Biosynthesis of secondary metabolites
101257871			-4.1292	0.000689647	Known_gene	48582335	48585584	NC_015443.2	0.04	0.06	0.07	0	0	0	0	0	0	0	0	0	-4.1292	0.000689647	0.00320022					K16296//serine carboxypeptidase-like clade I [EC:3.4.16.-]
101257771	0.19163	0.0687248	-2.43058	3.10905e-18	Known_gene	61891873	61894267	NC_015442.2	0.28	1	0.96	0.18	0.07	0.16	0.06	0.07	0.12	0.04	0.15	0.1	-2.43058	3.10905e-18	9.90222e-18	0.19163	0.0687248	0.734596		K05681//ATP-binding cassette, subfamily G (WHITE), member 2+ko02010//ABC transporters
101257730	-0.851297	9.56403e-19	-4.10223	2.47449e-168	Known_gene	37900213	37903481	NC_015439.2	4.91	7.82	3.06	0.36	0.2	0.36	3.15	3.82	5.58	0.36	5.83	0.55	-4.10223	2.47449e-168	2.54336e-168	-0.851297	9.56403e-19	5.66698e-18		K02575//MFS transporter, NNP family, nitrate/nitrite transporter+ko00910//Nitrogen metabolism
101257641	-1.39333	0.00759075	-3.2812	1.22306e-05	Known_gene	59839090	59841020	NC_015440.2	0.17	0.07	0.19	0	0.04	0	0.09	0.13	0.05	0	0.07	0.03	-3.2812	1.22306e-05	5.24028e-05	-1.39333	0.00759075	0.0719381	GO:0016740//transferase activity;GO:0016747//transferase activity, transferring acyl groups other than amino-acyl groups;GO:0003824//catalytic activity;GO:0050366//tyramine N-feruloyltransferase activity;GO:0016746//transferase activity, transferring acyl groups;	K15400//omega-hydroxypalmitate O-feruloyl transferase [EC:2.3.1.188]+ko00073//Cutin, suberine and wax biosynthesis
101257495	-1.2938	0.00701079	-2.41871	6.3944e-05	Known_gene	61273741	61275594	NC_015445.2	0.58	0.36	0.04	0.04	0.09	0.05	0.5	0.09	0.05	0.1	0.05	0.13	-2.41871	6.3944e-05	0.000282236	-1.2938	0.00701079	0.066322		K02267//cytochrome c oxidase subunit 6b+ko01100//Metabolic pathways+ko00190//Oxidative phosphorylation
101257273			-3.69624	5.37039e-10	Known_gene	40537879	40540236	NC_015443.2	0.24	0.63	0.21	0.03	0.03	0.03	0	0	0.03	0	0	0	-3.69624	5.37039e-10	2.0179e-09					K00679//phospholipid:diacylglycerol acyltransferase [EC:2.3.1.158]+ko00561//Glycerolipid metabolism;K21026//acetylajmaline esterase [EC:3.1.1.80]+ko00901//Indole alkaloid biosynthesis+ko01110//Biosynthesis of secondary metabolites;K10960//geranylgeranyl diphosphate/geranylgeranyl-bacteriochlorophyllide a reductase [EC:1.3.1.83 1.3.1.111]+ko00900//Terpenoid backbone biosynthesis+ko00860//Porphyrin…
101257261	-0.97343	1.64293e-29	-2.98414	0	Known_gene	3668077	3672619	NC_015442.2	8.82	15.49	13.68	2.29	1.25	1.24	4.19	6.71	3.76	3.23	1.97	2.26	-2.98414	0	0	-0.97343	1.64293e-29	8.38342e-29		K14638//solute carrier family 15 (peptide/histidine transporter), member 3/4
101257246	-0.572707	9.72849e-25	-4.16236	0	Known_gene	39927733	39929938	NC_015449.2	15.42	47.39	30.3	2.01	1.18	2.02	5.29	13.74	13.54	0.8	19.26	1.1	-4.16236	0	0	-0.572707	9.72849e-25	5.29153e-24		K13496//UDP-glucosyl transferase 73C [EC:2.4.1.-]+ko01110//Biosynthesis of secondary metabolites
101257101	0.665561	0.00103672	-2.36137	1.82718e-44	Known_gene	12631830	12633880	NC_015446.2	1.05	4.08	4.22	0.37	1.06	0.39	0.58	0.45	0.55	0.76	0.61	1.23	-2.36137	1.82718e-44	4.1781e-44	0.665561	0.00103672	0.00918214		K20628//expansin
101257064	0.135623	0.068918	-2.1425	1.73233e-14	Known_gene	5145354	5147523	NC_015441.2	0.43	0.99	0.47	0.19	0.09	0.15	0.07	0.14	0.26	0.07	0.35	0.07	-2.1425	1.73233e-14	5.89562e-14	0.135623	0.068918	0.736839		K04733//interleukin-1 receptor-associated kinase 4 [EC:2.7.11.1];K13420//LRR receptor-like serine/threonine-protein kinase FLS2 [EC:2.7.11.1]+ko04626//Plant-pathogen interaction+ko04016//MAPK signaling pathway - plant
101256986	0.539553	0.0345512	-2.20233	1.87559e-10	Known_gene	3552956	3556117	NC_015444.2	0.42	0.19	0.13	0.06	0.01	0.09	0	0.04	0.08	0.04	0.04	0.1	-2.20233	1.87559e-10	6.96335e-10	0.539553	0.0345512	0.351018		K13466//EIX receptor 1/2+ko04626//Plant-pathogen interaction;K13465//ethylene-1,4-beta-xylanase [EC:3.2.1.8]+ko04626//Plant-pathogen interaction
101256891			-2.05881	2.81408e-05	Known_gene	46715311	46717305	NC_015443.2	0.13	0.23	0.3	0.09	0.07	0	0	0.02	0	0	0	0	-2.05881	2.81408e-05	0.000122273
101256867	0.788494	2.26625e-36	-2.94564	0	Known_gene	54089359	54091402	NC_015441.2	30.31	26.64	33.59	3.18	3.42	5.1	8.93	8.57	9.31	6.85	16.87	25.01	-2.94564	0	0	0.788494	2.26625e-36	1.06091e-35	GO:0005737//cytoplasm;GO:0005622//intracellular;GO:0044464//cell part;GO:0005623//cell;GO:0044424//intracellular part;GO:0004725//protein tyrosine phosphatase activity;GO:0016791//phosphatase activity;GO:0016787//hydrolase activity;GO:0004721//phosphoprotein phosphatase activity;GO:0003824//catalytic activity;GO:0042578//phosphoric ester hydrolase activity;GO:0016788//hydrolase activity, acting o…	K18045//tyrosine-protein phosphatase SIW14 [EC:3.1.3.48];K18045//tyrosine-protein phosphatase SIW14 [EC:3.1.3.48]
101256808	-3.1303	0.00569963	-4.81726	2.76384e-15	Known_gene	70793981	70796387	NC_015446.2	0.39	0.54	0.47	0.02	0	0.03	0.02	0	0.1	0	0	0	-4.81726	2.76384e-15	9.26099e-15	-3.1303	0.00569963	0.0534405	GO:0008152//metabolic process;GO:0032259//methylation;GO:0008168//methyltransferase activity;GO:0003824//catalytic activity;GO:0016740//transferase activity;GO:0016741//transferase activity, transferring one-carbon groups;	K08241//jasmonate O-methyltransferase [EC:2.1.1.141]+ko00592//alpha-Linolenic acid metabolism+ko01110//Biosynthesis of secondary metabolites
101256789	-1.80837	0.0211451	-3.35159	6.80588e-06	Known_gene	47885192	47890255	NC_015444.2	0.08	0.07	0.18	0.03	0	0	0	0	0.07	0	0.02	0	-3.35159	6.80588e-06	2.88814e-05	-1.80837	0.0211451	0.209534		K13422//transcription factor MYC2+ko04016//MAPK signaling pathway - plant+ko04075//Plant hormone signal transduction;K20558//transcription factor SPEECHLESS+ko04016//MAPK signaling pathway - plant
101256786	0.19163	0.0723818	-2.37431	0.000476029	Known_gene	62920032	62923942	NC_015444.2	0.05	0.13	0.1	0.02	0.04	0	0.05	0.04	0.08	0	0.18	0	-2.37431	0.000476029	0.00218958	0.19163	0.0723818	0.777882		K17871//NADH:ubiquinone reductase (non-electrogenic) [EC:1.6.5.9]
101256778	0.50897	0.000355765	-2.2812	1.55006e-23	Known_gene	65330774	65335079	NC_015442.2	0.43	0.41	0.92	0.12	0.15	0.1	0.44	0.55	0.33	0.2	1.55	0.34	-2.2812	1.55006e-23	4.5209e-23	0.50897	0.000355765	0.00305889	GO:0008152//metabolic process;GO:0007165//signal transduction;GO:0044267//cellular protein metabolic process;GO:0007166//cell surface receptor signaling pathway;GO:0006464//cellular protein modification process;GO:0043412//macromolecule modification;GO:0006796//phosphate-containing compound metabolic process;GO:0036211//protein modification process;GO:0023052//signaling;GO:0006793//phosphorus met…	K04733//interleukin-1 receptor-associated kinase 4 [EC:2.7.11.1];K04733//interleukin-1 receptor-associated kinase 4 [EC:2.7.11.1];K13430//serine/threonine-protein kinase PBS1 [EC:2.7.11.1]+ko04626//Plant-pathogen interaction
101256767	-0.130299	0.0821208	-3.95928	1.04343e-08	Known_gene	12032636	12042834	NC_015441.2	0.3	0.31	0.19	0.05	0	0	0.1	0.03	0	0.03	0.09	0	-3.95928	1.04343e-08	4.04228e-08	-0.130299	0.0821208	0.892451		K10256//omega-6 fatty acid desaturase / acyl-lipid omega-6 desaturase (Delta-12 desaturase) [EC:1.14.19.6 1.14.19.22]+ko01212//Fatty acid metabolism+ko01040//Biosynthesis of unsaturated fatty acids
101256729	-0.567362	0.0252112	-2.38554	1.19111e-07	Known_gene	29398441	29399446	NC_015439.2	1.29	0.58	1.16	0.22	0.22	0.15	0.65	0.5	0.46	0.15	0.41	0.61	-2.38554	1.19111e-07	4.76146e-07	-0.567362	0.0252112	0.25228
101256719	-0.536887	5.66838e-05	-5.71238	8.47545e-190	Known_gene	95203784	95205435	NC_015438.2	3.94	7.9	4.75	0.12	0.1	0.09	0.25	1.54	3.07	0.35	1.41	1.72	-5.71238	8.47545e-190	7.98424e-190	-0.536887	5.66838e-05	0.000468209		K13496//UDP-glucosyl transferase 73C [EC:2.4.1.-]+ko01110//Biosynthesis of secondary metabolites
101256607	-1.80837	0.00799431	-3.07475	1.80644e-06	Known_gene	67934929	67935759	NC_015444.2	0.47	0.09	0.53	0	0.13	0	0.04	0.08	0.23	0	0.1	0	-3.07475	1.80644e-06	7.50484e-06	-1.80837	0.00799431	0.07596
101256422	-0.945874	0.00778766	-3.61463	6.4462e-75	Known_gene	234335	236799	NC_015447.2	1.24	4.62	1.7	0.28	0.14	0.19	0.04	0.22	0.19	0.02	0.2	0	-3.61463	6.4462e-75	1.12891e-74	-0.945874	0.00778766	0.0738687		K01696//tryptophan synthase beta chain [EC:4.2.1.20]+ko01230//Biosynthesis of amino acids+ko01100//Metabolic pathways+ko01110//Biosynthesis of secondary metabolites+ko00260//Glycine, serine and threonine metabolism+ko00400//Phenylalanine, tyrosine and tryptophan biosynthesis
101256374	-0.553988	4.38866e-05	-3.19526	5.37002e-138	Known_gene	2011972	2015746	NC_015441.2	3.17	4.43	2.46	0.41	0.33	0.31	0.59	1.07	1.08	0.23	0.99	0.61	-3.19526	5.37002e-138	6.38181e-138	-0.553988	4.38866e-05	0.0003608	GO:0000003//reproduction;GO:0048544//recognition of pollen;GO:0051704//multi-organism process;GO:0009987//cellular process;GO:0009856//pollination;GO:0007154//cell communication;GO:0044706//multi-multicellular organism process;GO:0022414//reproductive process;GO:0032501//multicellular organismal process;GO:0009875//pollen-pistil interaction;GO:0008037//cell recognition;GO:0044425//membrane part;G…	K04733//interleukin-1 receptor-associated kinase 4 [EC:2.7.11.1];K04733//interleukin-1 receptor-associated kinase 4 [EC:2.7.11.1];K04733//interleukin-1 receptor-associated kinase 4 [EC:2.7.11.1]
101256262	0.145582	0.0169532	-2.06489	8.84576e-39	Known_gene	52390570	52393758	NC_015449.2	2.89	2.11	1.56	0.19	0.29	1.11	2.12	3.19	2.25	3.25	2.42	2.72	-2.06489	8.84576e-39	2.14432e-38	0.145582	0.0169532	0.166038
101256245	-0.728727	1.82724e-17	-3.09784	1.68837e-186	Known_gene	42743060	42745472	NC_015439.2	10.08	7.19	10.93	0.53	0.69	1.46	6.19	8.1	7.85	2.63	2.98	6.38	-3.09784	1.68837e-186	1.6128e-186	-0.728727	1.82724e-17	1.10502e-16	GO:0051252//regulation of RNA metabolic process;GO:0032774//RNA biosynthetic process;GO:0090567//reproductive shoot system development;GO:2001141//regulation of RNA biosynthetic process;GO:0006807//nitrogen compound metabolic process;GO:0048608//reproductive structure development;GO:0051171//regulation of nitrogen compound metabolic process;GO:0034654//nucleobase-containing compound biosynthetic …	K13415//protein brassinosteroid insensitive 1 [EC:2.7.10.1 2.7.11.1]+ko04075//Plant hormone signal transduction;K20641//Rho GTPase-activating protein 20;K13415//protein brassinosteroid insensitive 1 [EC:2.7.10.1 2.7.11.1]+ko04075//Plant hormone signal transduction;K20641//Rho GTPase-activating protein 20;K13415//protein brassinosteroid insensitive 1 [EC:2.7.10.1 2.7.11.1]+ko04075//Plant hormone s…
101256180	-0.476527	0.00273115	-2.68559	3.1443e-35	Known_gene	2600372	2603172	NC_015442.2	1.76	2.11	2.44	0.37	0.4	0.21	1	0.68	1.72	0.45	0.64	1.5	-2.68559	3.1443e-35	7.91874e-35	-0.476527	0.00273115	0.0248993
101256176	-0.420412	7.7609e-08	-2.4227	4.08335e-238	Known_gene	11956678	11958768	NC_015441.2	12.95	34.25	15.26	2.7	3.43	5.61	1.22	8.63	16.25	2.58	12.56	4.01	-2.4227	4.08335e-238	3.24263e-238	-0.420412	7.7609e-08	5.76609e-07		K08869//aarF domain-containing kinase
101256151	0.376054	0.0363591	-3.61463	2.45801e-14	Known_gene	41303010	41303806	NC_015439.2	0.71	1.22	0.85	0.09	0.09	0.05	0	0.22	0.81	0.43	0.6	0.25	-3.61463	2.45801e-14	8.39167e-14	0.376054	0.0363591	0.37155
101256116	0.776592	0.0147801	-2.10223	5.76133e-08	Known_gene	2609051	2611758	NC_015438.2	0.37	0.28	0.24	0.1	0.03	0.07	0	0.07	0.14	0.02	0.17	0.19	-2.10223	5.76133e-08	2.28392e-07	0.776592	0.0147801	0.144066		K04733//interleukin-1 receptor-associated kinase 4 [EC:2.7.11.1]
101256086	-0.148446	0.0473738	-2.64763	2.15714e-79	Known_gene	59066416	59068258	NC_015441.2	5.24	6.91	5.55	0.33	0.78	1.78	0.3	0.6	2.59	0.71	1.84	0.47	-2.64763	2.15714e-79	3.64666e-79	-0.148446	0.0473738	0.492275		K01183//chitinase [EC:3.2.1.14]+ko00520//Amino sugar and nucleotide sugar metabolism+ko01100//Metabolic pathways
101256076	0.19163	0.0844561	-2.2072	0.000307927	Known_gene	63842286	63844143	NC_015449.2	0.13	0.15	0.07	0.02	0.04	0.02	0	0.02	0	0	0.02	0	-2.2072	0.000307927	0.00140163	0.19163	0.0844561	0.925088		K00517//;K13260//isoflavone 2'-hydroxylase [EC:1.14.13.89]+ko01110//Biosynthesis of secondary metabolites+ko00943//Isoflavonoid biosynthesis
101256065	1.0661	0.0139818	-4.24468	1.69502e-10	Known_gene	1929317	1930894	NC_015440.2	0.17	0.47	0.3	0	0	0.05	0	0	0.15	0.03	0.27	0	-4.24468	1.69502e-10	6.28879e-10	1.0661	0.0139818	0.135966		K16225//probable WRKY transcription factor 52+ko04626//Plant-pathogen interaction;K13425//WRKY transcription factor 22+ko04626//Plant-pathogen interaction+ko04016//MAPK signaling pathway - plant
101256061	-1.2938	0.00701079	-2.94796	1.00686e-22	Known_gene	56024270	56025601	NC_015448.2	1.06	1.21	0.99	0.13	0.21	0.08	0.05	0.23	0.08	0.03	0.03	0.11	-2.94796	1.00686e-22	2.97371e-22	-1.2938	0.00701079	0.066322	GO:0071704//organic substance metabolic process;GO:0005975//carbohydrate metabolic process;GO:0044238//primary metabolic process;GO:0008152//metabolic process;GO:0016798//hydrolase activity, acting on glycosyl bonds;GO:0016787//hydrolase activity;GO:0004553//hydrolase activity, hydrolyzing O-glycosyl compounds;GO:0003824//catalytic activity;
101256004	0.715192	0.0128458	-3.19194	2.42466e-10	Known_gene	45857246	45858776	NC_015443.2	0.22	0.57	0.26	0	0.07	0.05	0	0	0.38	0.05	0.35	0.22	-3.19194	2.42466e-10	9.03055e-10	0.715192	0.0128458	0.124294		K08332//;K10260//F-box and WD-40 domain protein 7+ko04120//Ubiquitin mediated proteolysis;K04733//interleukin-1 receptor-associated kinase 4 [EC:2.7.11.1]
101255647			-4.65971	6.02179e-05	Known_gene	65267405	65268431	NC_015447.2	0.27	0	0.16	0	0	0	0	0	0	0	0	0	-4.65971	6.02179e-05	0.000265458
101255540	-1.80837	0.0211451	-3.97423	3.66186e-22	Known_gene	2891628	2896199	NC_015447.2	1.39	0.71	0.54	0	0.06	0.11	0.06	0	0.07	0	0.04	0	-3.97423	3.66186e-22	1.09127e-21	-1.80837	0.0211451	0.209534		K00679//phospholipid:diacylglycerol acyltransferase [EC:2.3.1.158]+ko00561//Glycerolipid metabolism;K01188//beta-glucosidase [EC:3.2.1.21]+ko01100//Metabolic pathways+ko00500//Starch and sucrose metabolism+ko01110//Biosynthesis of secondary metabolites+ko00460//Cyanoamino acid metabolism+ko00940//Phenylpropanoid biosynthesis;K10960//geranylgeranyl diphosphate/geranylgeranyl-bacteriochlorophyllide…
101255470	-0.393333	0.071108	-2.59154	1.78083e-06	Known_gene	323846	331919	NC_015449.2	0.16	0.11	0.01	0.02	0.02	0.01	0.01	0.01	0.01	0.01	0	0.01	-2.59154	1.78083e-06	7.39407e-06	-0.393333	0.071108	0.76261	GO:0045491//xylan metabolic process;GO:0016052//carbohydrate catabolic process;GO:0071554//cell wall organization or biogenesis;GO:0044237//cellular metabolic process;GO:0044036//cell wall macromolecule metabolic process;GO:0044260//cellular macromolecule metabolic process;GO:0009056//catabolic process;GO:1901575//organic substance catabolic process;GO:0008152//metabolic process;GO:0071704//organ…	K13465//ethylene-1,4-beta-xylanase [EC:3.2.1.8]+ko04626//Plant-pathogen interaction
101255466	0.883507	0.00820611	-3.04674	7.03198e-05	Known_gene	1902777	1905693	NC_015440.2	0.03	0.14	0.28	0.03	0	0.03	0.03	0.21	0.11	0.06	0.57	0	-3.04674	7.03198e-05	0.000310841	0.883507	0.00820611	0.078046		K14948//polypyrimidine tract-binding protein 2;K15382//solute carrier family 50 (sugar transporter)
101255456	1.19163	0.046887	-2.83374	1.74555e-05	Known_gene	40966162	40969224	NC_015439.2	0.06	0.2	0.05	0.04	0	0	0	0	0.01	0.03	0	0	-2.83374	1.74555e-05	7.52836e-05	1.19163	0.046887	0.486852		K04733//interleukin-1 receptor-associated kinase 4 [EC:2.7.11.1];K13199//plasminogen activator inhibitor 1 RNA-binding protein;K12663//Delta(3,5)-Delta(2,4)-dienoyl-CoA isomerase [EC:5.3.3.-]+ko04146//Peroxisome
101255341			-5.41871	3.25467e-07	Known_gene	94373811	94375156	NC_015438.2	0.03	0.05	0.46	0	0	0	0	0	0.03	0	0	0	-5.41871	3.25467e-07	1.31815e-06					K01410//mitochondrial intermediate peptidase [EC:3.4.24.59]
101255340			-3.41871	3.78741e-06	Known_gene	260708	266409	NC_015447.2	0.14	0.33	0.13	0.05	0	0	0	0	0	0	0	0	-3.41871	3.78741e-06	1.59056e-05					K04125//gibberellin 2-oxidase [EC:1.14.11.13]+ko00904//Diterpenoid biosynthesis+ko01110//Biosynthesis of secondary metabolites;K04125//gibberellin 2-oxidase [EC:1.14.11.13]+ko00904//Diterpenoid biosynthesis+ko01110//Biosynthesis of secondary metabolites
101255332	-0.545336	0.0239967	-2.23938	3.86292e-06	Known_gene	79120514	79122093	NC_015438.2	0.37	0.13	0.23	0.11	0.02	0.02	0.07	0.28	0.21	0.14	0.07	0.18	-2.23938	3.86292e-06	1.62323e-05	-0.545336	0.0239967	0.238996		K00924//;K02882//large subunit ribosomal protein L18Ae+ko03010//Ribosome
101255166	-1.1303	0.0166611	-2.76663	0.000395671	Known_gene	45010216	45012113	NC_015439.2	0.06	0.08	0.14	0	0	0.04	0.13	0.02	0.07	0	0.09	0	-2.76663	0.000395671	0.00181212	-1.1303	0.0166611	0.16309		K01728//pectate lyase [EC:4.2.2.2]+ko00040//Pentose and glucuronate interconversions
101255111	0.19163	0.0844561	-4.95928	1.01778e-05	Known_gene	38600640	38605137	NC_015443.2	0.08	0.17	0.08	0	0	0	0	0	0.02	0	0.02	0	-4.95928	1.01778e-05	4.34898e-05	0.19163	0.0844561	0.925088		K01087//trehalose 6-phosphate phosphatase [EC:3.1.3.12]+ko01100//Metabolic pathways+ko00500//Starch and sucrose metabolism
101255090	-0.110305	2.40982e-08	-2.72968	0	Known_gene	63592245	63599876	NC_015441.2	26.99	33.65	31.19	5.51	2.97	5.39	29.8	34.8	36.56	9.6	70.15	11.14	-2.72968	0	0	-0.110305	2.40982e-08	1.76459e-07		K18693//diacylglycerol diphosphate phosphatase / phosphatidate phosphatase [EC:3.1.3.81 3.1.3.4]+ko01110//Biosynthesis of secondary metabolites+ko00564//Glycerophospholipid metabolism+ko00561//Glycerolipid metabolism;K20473//neuroblastoma-amplified sequence;K20478//golgin subfamily B member 1
101255072			-3.95928	6.54463e-22	Known_gene	51919461	51920712	NC_015440.2	2.24	2.27	1.94	0.27	0	0.15	0.07	0.07	0.07	0	0	0	-3.95928	6.54463e-22	1.95829e-21
101255046	-1.22341	0.018717	-3.95928	4.98557e-12	Known_gene	65272299	65275288	NC_015447.2	0.39	0.19	0.5	0.02	0	0.05	0.02	0.09	0.07	0	0.08	0	-3.95928	4.98557e-12	1.78488e-11	-1.22341	0.018717	0.183961		K10355//actin, other eukaryote
101254965			-2.11539	1.59426e-19	Known_gene	39963756	39965561	NC_015439.2	1.73	0.59	0.59	0.09	0.32	0.26	0.04	0	0.04	0	0	0	-2.11539	1.59426e-19	4.96895e-19					K09828//Delta24-sterol reductase [EC:1.3.1.72 1.3.1.-]+ko01100//Metabolic pathways+ko01110//Biosynthesis of secondary metabolites+ko00100//Steroid biosynthesis;K00279//cytokinin dehydrogenase [EC:1.5.99.12]+ko00908//Zeatin biosynthesis
101254962			-4.1292	0.000689647	Known_gene	45620281	45622482	NC_015439.2	0.22	0.04	0.07	0	0	0	0	0	0	0	0	0	-4.1292	0.000689647	0.00320022
101254959			-2.01372	9.4321e-08	Known_gene	60937675	60945390	NC_015447.2	0.09	0.45	0.02	0.07	0.03	0.03	0	0	0	0	0	0	-2.01372	9.4321e-08	3.76218e-07					K05768//gelsolin;K05761//villin 1
101254798	-0.00101552	0.0907584	-2.35159	0.000108581	Known_gene	64692112	64695290	NC_015442.2	0.09	0.09	0.05	0.01	0.02	0.01	0	0.01	0.08	0.02	0.05	0.01	-2.35159	0.000108581	0.000483913	-0.00101552	0.0907584	0.998912		K05681//ATP-binding cassette, subfamily G (WHITE), member 2+ko02010//ABC transporters
101254547	-3.1303	0.00569963	-4.16873	7.30952e-18	Known_gene	59894902	59901200	NC_015447.2	0.41	0.21	0.74	0.06	0	0.02	0	0.06	0.04	0	0	0	-4.16873	7.30952e-18	2.34333e-17	-3.1303	0.00569963	0.0534405		K12818//ATP-dependent RNA helicase DHX8/PRP22 [EC:3.6.4.13]+ko03040//Spliceosome;K17866//diphthamide biosynthesis protein 2
101254215	-0.75074	3.84671e-44	-3.06345	4.04235e-17	Known_gene	46894950	46900445	NC_015443.2	0.78	0.39	1.36	0.15	0.07	0.12	19.07	18.99	23.54	9.6	14.44	13.28	-3.06345	4.04235e-17	1.31415e-16	-0.75074	3.84671e-44	1.65023e-43		K05021//chloride intracellular channel protein 1;K21888//glutathione dehydrogenase/transferase [EC:1.8.5.1 2.5.1.18]+ko01100//Metabolic pathways+ko00053//Ascorbate and aldarate metabolism+ko00480//Glutathione metabolism;K21888//glutathione dehydrogenase/transferase [EC:1.8.5.1 2.5.1.18]+ko01100//Metabolic pathways+ko00053//Ascorbate and aldarate metabolism+ko00480//Glutathione metabolism
101254113	-0.678255	4.76648e-51	-2.47265	0	Known_gene	702910	704303	NC_015445.2	33.47	40.61	31.09	6.06	4.85	8.17	21.2	21.71	25.77	12.39	19.45	10.7	-2.47265	0	0	-0.678255	4.76648e-51	1.91033e-50
101254071	-0.628226	2.93439e-64	-2.2523	0	Known_gene	56789593	56793688	NC_015440.2	14.44	17.5	18.32	3.55	2.44	4.58	10.09	12.49	17.17	4.48	15.09	5.54	-2.2523	0	0	-0.628226	2.93439e-64	1.0439e-63
101253987	0.19163	0.0723818	-2.89787	9.93863e-06	Known_gene	65959854	65963544	NC_015440.2	0.07	0.09	0.12	0.01	0	0.03	0.05	0.01	0.05	0.05	0.03	0.05	-2.89787	9.93863e-06	4.24406e-05	0.19163	0.0723818	0.777882		K01115//phospholipase D1/2 [EC:3.1.4.4]+ko04144//Endocytosis+ko01100//Metabolic pathways+ko01110//Biosynthesis of secondary metabolites+ko00564//Glycerophospholipid metabolism+ko00565//Ether lipid metabolism
101253953	-0.930914	2.08527e-21	-2.25762	3.18516e-133	Known_gene	53707553	53708135	NC_015439.2	18.95	19.78	28.7	3.65	4.82	5.91	12.77	12.11	14.59	7.59	5.18	8.49	-2.25762	3.18516e-133	3.89214e-133	-0.930914	2.08527e-21	1.19003e-20
101253920	0.302661	0.0435485	-2.0099	3.67918e-08	Known_gene	65263941	65264839	NC_015445.2	0.55	0.87	0.82	0.12	0.24	0.21	0.36	0.47	0.17	0.5	0.53	0.16	-2.0099	3.67918e-08	1.4491e-07	0.302661	0.0435485	0.449076
101253896	-0.888541	0.000219865	-3.03218	2.21251e-59	Known_gene	7832097	7871440	NC_015442.2	3.58	1.34	3.35	0.37	0.45	0.21	0.47	0.32	1.09	0.32	0.45	0.24	-3.03218	2.21251e-59	4.40583e-59	-0.888541	0.000219865	0.00186947		K10251//17beta-estradiol 17-dehydrogenase / very-long-chain 3-oxoacyl-CoA reductase [EC:1.1.1.62 1.1.1.330]+ko01100//Metabolic pathways+ko01110//Biosynthesis of secondary metabolites+ko00062//Fatty acid elongation+ko01212//Fatty acid metabolism+ko01040//Biosynthesis of unsaturated fatty acids;K10251//17beta-estradiol 17-dehydrogenase / very-long-chain 3-oxoacyl-CoA reductase [EC:1.1.1.62 1.1.1.33…
101253852	-3.61573	0.00169653	-3.60313	6.4773e-07	Known_gene	49347475	49349482	NC_015439.2	0.19	0.08	0.38	0	0	0.06	0.05	0	0.14	0	0	0	-3.60313	6.4773e-07	2.64932e-06	-3.61573	0.00169653	0.0152403	GO:0044238//primary metabolic process;GO:0071704//organic substance metabolic process;GO:0005975//carbohydrate metabolic process;GO:0008152//metabolic process;GO:0016798//hydrolase activity, acting on glycosyl bonds;GO:0004553//hydrolase activity, hydrolyzing O-glycosyl compounds;GO:0003824//catalytic activity;GO:0016787//hydrolase activity;	K19891//glucan endo-1,3-beta-glucosidase 1/2/3 [EC:3.2.1.39]+ko00500//Starch and sucrose metabolism
101253815	-0.663596	0	-3.28874	0	Known_gene	61518166	61521791	NC_015445.2	40.82	91.62	57.73	3.9	3.25	12.11	94.74	106.51	136.56	55.8	64.44	97.08	-3.28874	0	0	-0.663596	0	0	GO:0005975//carbohydrate metabolic process;GO:0016052//carbohydrate catabolic process;GO:0000272//polysaccharide catabolic process;GO:0009057//macromolecule catabolic process;GO:0008152//metabolic process;GO:0009056//catabolic process;GO:0043170//macromolecule metabolic process;GO:1901575//organic substance catabolic process;GO:0044238//primary metabolic process;GO:0071704//organic substance meta…	K01177//beta-amylase [EC:3.2.1.2]+ko00500//Starch and sucrose metabolism;K01177//beta-amylase [EC:3.2.1.2]+ko00500//Starch and sucrose metabolism
101253756			-3.24878	9.25599e-18	Known_gene	26603254	26604893	NC_015440.2	1.08	0.47	0.46	0.07	0.05	0.1	0	0	0	0	0	0	-3.24878	9.25599e-18	2.97319e-17				GO:0045488//pectin metabolic process;GO:0044238//primary metabolic process;GO:0005976//polysaccharide metabolic process;GO:0008152//metabolic process;GO:0071704//organic substance metabolic process;GO:0000272//polysaccharide catabolic process;GO:0016052//carbohydrate catabolic process;GO:0009056//catabolic process;GO:1901575//organic substance catabolic process;GO:0005975//carbohydrate metabolic …	K01728//pectate lyase [EC:4.2.2.2]+ko00040//Pentose and glucuronate interconversions
101253749	-0.646483	1.23305e-07	-3.2212	1.33679e-47	Known_gene	35370336	35375672	NC_015439.2	1.04	1.3	1.16	0.07	0.11	0.2	1.6	1.33	1.54	0.68	0.86	1.43	-3.2212	1.33679e-47	2.97185e-47	-0.646483	1.23305e-07	9.23136e-07		K08332//
101253738	-1.80837	0.00799431	-3.18167	5.74519e-07	Known_gene	60869150	60870696	NC_015447.2	0.26	0.27	0.08	0	0	0.07	0	0	0.19	0.05	0	0	-3.18167	5.74519e-07	2.34403e-06	-1.80837	0.00799431	0.07596		K13495//cis-zeatin O-glucosyltransferase [EC:2.4.1.215]+ko00908//Zeatin biosynthesis
101253683			-3.94634	6.10998e-25	Known_gene	51303792	51304520	NC_015441.2	2.06	1.39	1.92	0.1	0.2	0.05	0	0	0	0	0	0	-3.94634	6.10998e-25	1.74339e-24					K09494//T-complex protein 1 subunit beta;K14488//SAUR family protein+ko04075//Plant hormone signal transduction
101253681	-0.80837	0.0600736	-4.54424	0.000109908	Known_gene	2314545	2317283	NC_015441.2	0	0.22	0.07	0	0	0	0	0.05	0	0	0.03	0	-4.54424	0.000109908	0.000490249	-0.80837	0.0600736	0.637148		K04125//gibberellin 2-oxidase [EC:1.14.11.13]+ko00904//Diterpenoid biosynthesis+ko01110//Biosynthesis of secondary metabolites
101253664	-0.338885	0.0556633	-5.31683	1.18066e-11	Known_gene	1502836	1505694	NC_015440.2	0.4	0.59	0.11	0	0	0.03	0	0.13	0.23	0	0.27	0	-5.31683	1.18066e-11	4.26746e-11	-0.338885	0.0556633	0.584465		K14497//protein phosphatase 2C [EC:3.1.3.16]+ko04016//MAPK signaling pathway - plant+ko04075//Plant hormone signal transduction;K14497//protein phosphatase 2C [EC:3.1.3.16]+ko04016//MAPK signaling pathway - plant+ko04075//Plant hormone signal transduction
101253548	-0.605411	4.17909e-12	-2.45502	1.9738e-143	Known_gene	50183344	50187386	NC_015439.2	5.18	4.28	3	0.76	0.71	0.78	2.77	3.08	2.05	0.93	2.23	2.22	-2.45502	1.9738e-143	2.27785e-143	-0.605411	4.17909e-12	2.79253e-11
101253527			-5.2072	1.78928e-06	Known_gene	79088335	79090561	NC_015438.2	0.21	0.14	0.09	0	0	0	0	0	0	0	0	0	-5.2072	1.78928e-06	7.43209e-06					K00924//;K02882//large subunit ribosomal protein L18Ae+ko03010//Ribosome
101253436	-0.615725	0.0321612	-3.54424	0.000269537	Known_gene	94491742	94494908	NC_015438.2	0.01	0.03	0.09	0.01	0	0	0.07	0.04	0.05	0.02	0.06	0.02	-3.54424	0.000269537	0.00122355	-0.615725	0.0321612	0.325689
101253414	-0.942447	3.8859e-179	-2.2161	0	Known_gene	59829395	59833203	NC_015438.2	60.79	64.34	64.48	14.68	13.14	15.21	36.92	36.99	40.33	15.34	29.34	18.35	-2.2161	0	0	-0.942447	3.8859e-179	7.04272e-179	GO:0008152//metabolic process;GO:0044237//cellular metabolic process;GO:0016310//phosphorylation;GO:0009987//cellular process;GO:0006796//phosphate-containing compound metabolic process;GO:0006793//phosphorus metabolic process;GO:0016740//transferase activity;GO:0016772//transferase activity, transferring phosphorus-containing groups;GO:0003824//catalytic activity;GO:0016301//kinase activity;	K00898//pyruvate dehydrogenase kinase 2/3/4 [EC:2.7.11.2];K00898//pyruvate dehydrogenase kinase 2/3/4 [EC:2.7.11.2]
101253284			-4.41871	0.000201852	Known_gene	7759004	7763608	NC_015442.2	0	0.26	0	0	0	0	0	0	0	0	0	0	-4.41871	0.000201852	0.000910581					K14848//ribosome assembly protein RRB1
101253266	-0.822538	1.47164e-109	-2.03805	0	Known_gene	66845283	66847938	NC_015449.2	23.33	24.83	25.24	8.62	3.39	5.88	21.79	22.34	23.83	6.81	24.29	6.65	-2.03805	0	0	-0.822538	1.47164e-109	3.80762e-109		K14494//DELLA protein+ko04075//Plant hormone signal transduction
101253212	-1.61573	0.012923	-2.50947	1.48246e-24	Known_gene	10476050	10477593	NC_015445.2	1.9	6.53	3.49	0	0.3	1.88	0	0.15	0.39	0	0.17	0	-2.50947	1.48246e-24	4.25934e-24	-1.61573	0.012923	0.125149		K13464//jasmonate ZIM domain-containing protein+ko04075//Plant hormone signal transduction
101253128	0.250523	0.0225189	-2.19243	9.336e-70	Known_gene	83602258	83603012	NC_015438.2	7.04	10.59	9.61	2.08	2.05	1.87	0.95	1.69	2.01	1.11	1.81	2.91	-2.19243	9.336e-70	1.69891e-69	0.250523	0.0225189	0.223695		K20359//PRA1 family protein 1
101253074			-2.86617	0.000223156	Known_gene	66440106	66444232	NC_015440.2	0.02	0.13	0.12	0.02	0.02	0	0	0	0	0	0.04	0	-2.86617	0.000223156	0.00100951
101253031			-4.54424	0.000109908	Known_gene	55949945	55951228	NC_015447.2	0	0.06	0.3	0	0	0	0	0.03	0.1	0	0	0	-4.54424	0.000109908	0.000490249					K09866//aquaporin-4
101252907	-0.503516	0.0204263	-2.36479	1.32886e-40	Known_gene	10529091	10529906	NC_015445.2	1.16	12.25	4.95	0.12	0.86	2.68	1.05	0.55	0.52	0	1.04	0.52	-2.36479	1.32886e-40	3.15336e-40	-0.503516	0.0204263	0.201565		K13464//jasmonate ZIM domain-containing protein+ko04075//Plant hormone signal transduction
101252893	0.928595	4.38452e-12	-2.1491	5.27841e-27	Known_gene	40726090	40730866	NC_015443.2	2.06	1.77	1.78	0.29	0.49	0.47	1.16	1.65	1.53	0.96	5.22	1.49	-2.1491	5.27841e-27	1.46475e-26	0.928595	4.38452e-12	2.93139e-11
101252691	-1.80837	0.0211451	-2.76663	0.000395671	Known_gene	62570919	62572004	NC_015442.2	0.19	0.05	0.41	0.05	0.05	0	0	0.19	0	0.05	0	0	-2.76663	0.000395671	0.00181212	-1.80837	0.0211451	0.209534		K10523//speckle-type POZ protein
101252688	-0.147172	0.0426346	-4.05731	9.67328e-31	Known_gene	12668647	12669998	NC_015442.2	1.08	1.51	1.69	0.09	0	0.17	0.96	1.8	1.41	0.1	3.52	0	-4.05731	9.67328e-31	2.5625e-30	-0.147172	0.0426346	0.439276		K12600//superkiller protein 3+ko03018//RNA degradation
101252626	0.887056	0.0180922	-2.11597	8.70492e-11	Known_gene	52556776	52557953	NC_015446.2	0.59	0.83	0.84	0.12	0.26	0.15	0.03	0.13	0.06	0.04	0.2	0.2	-2.11597	8.70492e-11	3.20477e-10	0.887056	0.0180922	0.177586		K04733//interleukin-1 receptor-associated kinase 4 [EC:2.7.11.1]
101252609	0.0920939	0.0749595	-3.48284	2.1032e-06	Known_gene	10645906	10646670	NC_015445.2	0.25	0.13	1.03	0	0	0.14	0.45	1.07	0.41	0.14	1.36	0.63	-3.48284	2.1032e-06	8.75453e-06	0.0920939	0.0749595	0.807796		K13464//jasmonate ZIM domain-containing protein+ko04075//Plant hormone signal transduction
101252512	-0.430204	3.89975e-25	-2.74656	0	Known_gene	63370208	63374663	NC_015445.2	15.97	15.9	14.74	2.3	1.99	2.52	14.83	15.15	14.39	7.6	14.09	11.17	-2.74656	0	0	-0.430204	3.89975e-25	2.10823e-24		K13414//mitogen-activated protein kinase kinase kinase 1 [EC:2.7.11.25]+ko04626//Plant-pathogen interaction+ko04016//MAPK signaling pathway - plant;K13414//mitogen-activated protein kinase kinase kinase 1 [EC:2.7.11.25]+ko04626//Plant-pathogen interaction+ko04016//MAPK signaling pathway - plant;K11324//DNA methyltransferase 1-associated protein 1;K13414//mitogen-activated protein kinase kinase ki…
101252493	0.487085	0.0239074	-2.1292	3.21457e-10	Known_gene	157307	159140	NC_015443.2	0.4	0.68	0.81	0.13	0.11	0.2	0.27	0.16	0.17	0.23	0.15	0.52	-2.1292	3.21457e-10	1.20096e-09	0.487085	0.0239074	0.238045		K16222//Dof zinc finger protein DOF5.5+ko04712//Circadian rhythm - plant
101252418	0.414022	0.0573688	-2.86617	0.000223156	Known_gene	32100432	32101206	NC_015438.2	0.41	0.14	0.13	0.05	0	0.05	0.09	0.14	0.05	0.15	0.16	0.06	-2.86617	0.000223156	0.00100951	0.414022	0.0573688	0.605045		K01870//isoleucyl-tRNA synthetase [EC:6.1.1.5]+ko00970//Aminoacyl-tRNA biosynthesis;K19027//zinc finger FYVE domain-containing protein 26;K02889//large subunit ribosomal protein L21e+ko03010//Ribosome
101252128	-0.596866	0.0264687	-2.65971	0.000698306	Known_gene	97405157	97406284	NC_015438.2	0.06	0.22	0.12	0.03	0.03	0	0.25	0.18	0.16	0.03	0.24	0.13	-2.65971	0.000698306	0.00324194	-0.596866	0.0264687	0.26548		K10624//E3 ubiquitin-protein ligase RBBP6 [EC:2.3.2.27]
101251986			-4.2812	0.00037227	Known_gene	63052082	63054180	NC_015442.2	0.14	0.04	0.02	0	0	0	0	0	0	0.02	0	0	-4.2812	0.00037227	0.00170157					K00699//glucuronosyltransferase [EC:2.4.1.17]+ko00860//Porphyrin and chlorophyll metabolism+ko00040//Pentose and glucuronate interconversions+ko01100//Metabolic pathways+ko00053//Ascorbate and aldarate metabolism+ko01110//Biosynthesis of secondary metabolites;K13493//cytokinin-N-glucosyltransferase [EC:2.4.1.-]+ko00908//Zeatin biosynthesis+ko01110//Biosynthesis of secondary metabolites
101251942	-1.1303	0.0320271	-2.33779	2.51815e-05	Known_gene	51051430	51053134	NC_015439.2	0.31	0.21	0.09	0	0.09	0.02	0.02	0.02	0.07	0	0	0.07	-2.33779	2.51815e-05	0.000109186	-1.1303	0.0320271	0.324016		K13379//reversibly glycosylated polypeptide / UDP-arabinopyranose mutase [EC:2.4.1.- 5.4.99.30]+ko00520//Amino sugar and nucleotide sugar metabolism
101251854	-3.1303	0.00569963	-3.54424	0.000269537	Known_gene	2474749	2477213	NC_015449.2	0.17	0.42	0.05	0.06	0	0	0.05	0.05	0.18	0	0	0	-3.54424	0.000269537	0.00122355	-3.1303	0.00569963	0.0534405		K12620//U6 snRNA-associated Sm-like protein LSm1+ko03018//RNA degradation;K12620//U6 snRNA-associated Sm-like protein LSm1+ko03018//RNA degradation
101251829	-2.9783	0.00127647	-2.39223	1.49284e-05	Known_gene	59798946	59801621	NC_015447.2	0.19	0.07	0.2	0.03	0.02	0.04	0.04	0.03	0.09	0	0.02	0	-2.39223	1.49284e-05	6.41872e-05	-2.9783	0.00127647	0.011369		K05909//laccase [EC:1.10.3.2]
101251778	-0.0978771	0.0768947	-2.20028	3.3903e-08	Known_gene	12420518	12423117	NC_015442.2	0.51	1.66	0.49	0.1	0.16	0.33	0.1	0.1	0.98	0.11	0.58	0.43	-2.20028	3.3903e-08	1.33308e-07	-0.0978771	0.0768947	0.830363	GO:0048523//negative regulation of cellular process;GO:1903507//negative regulation of nucleic acid-templated transcription;GO:0031327//negative regulation of cellular biosynthetic process;GO:0045892//negative regulation of transcription, DNA-templated;GO:0022622//root system development;GO:0006950//response to stress;GO:0051252//regulation of RNA metabolic process;GO:2000112//regulation of cellu…	K18835//WRKY transcription factor 2+ko04626//Plant-pathogen interaction
101251649			-4.54424	0.000109908	Known_gene	49458957	49461234	NC_015439.2	0.26	0	0.12	0	0	0	0	0	0	0	0	0	-4.54424	0.000109908	0.000490249					K18327//RNA exonuclease 4 [EC:3.1.-.-]
101251524			-2.24878	2.18016e-07	Known_gene	97382421	97382717	NC_015438.2	3.32	1.95	0.79	0.28	0.42	0.6	0	0	0	0.45	0	0.2	-2.24878	2.18016e-07	8.78651e-07					K14488//SAUR family protein+ko04075//Plant hormone signal transduction
101251503	-0.567362	0.0252112	-3.27463	3.71464e-41	Known_gene	1093011	1099568	NC_015446.2	1.82	1.28	1.76	0.07	0.29	0.14	0.05	0.18	0.29	0.02	0.18	0.16	-3.27463	3.71464e-41	8.75962e-41	-0.567362	0.0252112	0.25228		K00430//peroxidase [EC:1.11.1.7]+ko01100//Metabolic pathways+ko01110//Biosynthesis of secondary metabolites+ko00940//Phenylpropanoid biosynthesis
101251493	0.869701	0.0281602	-3.95928	2.39921e-05	Known_gene	64914204	64915685	NC_015444.2	0.06	0.18	0.22	0.03	0	0	0	0.09	0.06	0	0.26	0	-3.95928	2.39921e-05	0.000103897	0.869701	0.0281602	0.283189		K11380//NuA3 HAT complex component NTO1
101251474			-2.83374	1.74555e-05	Known_gene	7480329	7481016	NC_015442.2	0.25	0.38	0.71	0	0.06	0.13	0	0	0	0	0	0	-2.83374	1.74555e-05	7.52836e-05
101251444	-1.16201	0.00332184	-3.9289	8.9552e-12	Known_gene	42273033	42277391	NC_015439.2	0.16	0.16	0.17	0	0	0.03	0	0.07	0.18	0.02	0.07	0.01	-3.9289	8.9552e-12	3.22254e-11	-1.16201	0.00332184	0.0305665	GO:0065007//biological regulation;GO:0007154//cell communication;GO:0006810//transport;GO:0006811//ion transport;GO:0007166//cell surface receptor signaling pathway;GO:0051716//cellular response to stimulus;GO:0023052//signaling;GO:0050896//response to stimulus;GO:0051179//localization;GO:0007165//signal transduction;GO:0035235//ionotropic glutamate receptor signaling pathway;GO:0007215//glutamat…	K05387//glutamate receptor, ionotropic, plant
101251398			-3.69154	0.000123177	Known_gene	57581951	57584095	NC_015444.2	0	0.03	0.18	0	0	0.02	0	0.02	0.02	0	0	0	-3.69154	0.000123177	0.000550725					K00666//fatty-acyl-CoA synthase [EC:6.2.1.-];K01904//4-coumarate--CoA ligase [EC:6.2.1.12]+ko00130//Ubiquinone and other terpenoid-quinone biosynthesis+ko01100//Metabolic pathways+ko01110//Biosynthesis of secondary metabolites+ko00940//Phenylpropanoid biosynthesis+ko00360//Phenylalanine metabolism
101251371			-2.62224	9.29288e-05	Known_gene	70282715	70286946	NC_015440.2	0.18	0.1	0.03	0.02	0.03	0	0	0	0	0	0	0	-2.62224	9.29288e-05	0.000413031					K09285//AP2-like factor, ANT lineage
101251300	-2.9783	0.00127647	-2.62224	9.29288e-05	Known_gene	41068156	41069464	NC_015443.2	0.26	0.21	0.03	0	0.08	0	0.03	0.1	0.11	0	0	0.04	-2.62224	9.29288e-05	0.000413031	-2.9783	0.00127647	0.011369		K20716//mitogen-activated protein kinase kinase kinase 17/18+ko04016//MAPK signaling pathway - plant
101251273			-3.41871	0.000494261	Known_gene	306959	309570	NC_015441.2	0.05	0.04	0.05	0.01	0	0	0.03	0	0	0	0	0	-3.41871	0.000494261	0.00227548
101251201			-4.47483	1.96374e-107	Known_gene	56641805	56700986	NC_015444.2	1.96	3.25	4.57	0.12	0.26	0.09	0	0	0	0	0	0	-4.47483	1.96374e-107	2.7614e-107				GO:0008152//metabolic process;GO:0043231//intracellular membrane-bounded organelle;GO:0005623//cell;GO:0043226//organelle;GO:0044424//intracellular part;GO:0044464//cell part;GO:0043229//intracellular organelle;GO:0005622//intracellular;GO:0043227//membrane-bounded organelle;GO:0016740//transferase activity;GO:0016757//transferase activity, transferring glycosyl groups;GO:0016758//transferase act…	K08237//hydroquinone glucosyltransferase [EC:2.4.1.218];K08237//hydroquinone glucosyltransferase [EC:2.4.1.218]
101251154	-0.373968	0.00837154	-2.56018	3.16611e-40	Known_gene	61355168	61356509	NC_015440.2	1.99	2.39	3.72	0.06	0.49	0.87	1.4	0.75	1.28	0.8	0.44	1.55	-2.56018	3.16611e-40	7.54794e-40	-0.373968	0.00837154	0.0796454	GO:0051179//localization;GO:0008643//carbohydrate transport;GO:0071840//cellular component organization or biogenesis;GO:0048878//chemical homeostasis;GO:0006833//water transport;GO:0055082//cellular chemical homeostasis;GO:0042044//fluid transport;GO:0015793//glycerol transport;GO:0008361//regulation of cell size;GO:0006884//cell volume homeostasis;GO:0006811//ion transport;GO:0065007//biologica…	K09873//aquaporin TIP
101251115	-0.80837	0.0106537	-2.03728	4.16537e-06	Known_gene	62571837	62572870	NC_015445.2	0.17	0.21	0.87	0.07	0.07	0.18	0.41	0.27	0.14	0.18	0.15	0.14	-2.03728	4.16537e-06	1.75273e-05	-0.80837	0.0106537	0.102262		K02883//large subunit ribosomal protein L18e+ko03010//Ribosome;K11855//ubiquitin carboxyl-terminal hydrolase 36/42 [EC:3.4.19.12]
101251027	-0.0978771	0.0810416	-3.4404	1.27398e-14	Known_gene	64743521	64745110	NC_015446.2	0.04	0.94	0.45	0.02	0.02	0.09	0.09	0.06	0.09	0.09	0.07	0.06	-3.4404	1.27398e-14	4.32312e-14	-0.0978771	0.0810416	0.879591		K19041//E3 ubiquitin-protein ligase RNF38/44 [EC:2.3.2.27]
101251005	0.909419	3.84138e-31	-2.37292	6.79352e-178	Known_gene	64047224	64048146	NC_015444.2	20.42	29.73	20.64	2.64	3.34	7.95	2.19	8.23	17.24	16.39	16.11	19.89	-2.37292	6.79352e-178	6.70427e-178	0.909419	3.84138e-31	1.9162e-30		K19307//25S rRNA (uracil2634-N3)-methyltransferase [EC:2.1.1.313]
101250924	0.0128409	0.0674275	-2.56405	0	Known_gene	80184890	80189071	NC_015438.2	17.1	31.69	34.44	3.81	1.69	8.87	15	17.56	18.84	14.76	14.55	24.15	-2.56405	0	0	0.0128409	0.0674275	0.719786		K14638//solute carrier family 15 (peptide/histidine transporter), member 3/4
101250920			-2.83374	1.74555e-05	Known_gene	4602976	4604889	NC_015446.2	0.1	0.47	0.16	0	0.03	0.07	0	0	0.07	0	0	0	-2.83374	1.74555e-05	7.52836e-05					K16219//protein N-terminal methyltransferase [EC:2.1.1.244];K17609//nucleoredoxin [EC:1.8.1.8]
101250806	0.186976	0.00245832	-2.04674	1.93934e-101	Known_gene	36549615	36550321	NC_015443.2	13.6	16.32	16.96	2.59	3.54	5.42	7.47	11.47	13.41	8.12	17.53	11.61	-2.04674	1.93934e-101	2.82519e-101	0.186976	0.00245832	0.0223483
101250764	0.291165	0.0428705	-3.11682	5.78468e-22	Known_gene	43889606	43891356	NC_015439.2	0.57	0.65	1.37	0.09	0.07	0.15	0.12	0.36	0.17	0.19	0.41	0.19	-3.11682	5.78468e-22	1.72931e-21	0.291165	0.0428705	0.441818		K09422//myb proto-oncogene protein, plant
101250751			-5.76663	1.1768e-08	Known_gene	94379526	94383181	NC_015438.2	0.07	0.08	0.25	0	0	0	0	0.01	0.02	0	0	0	-5.76663	1.1768e-08	4.56511e-08
101250624	0.389744	2.3576e-49	-2.36174	0	Known_gene	75348943	75350418	NC_015438.2	29.45	36.91	35.92	1.62	5.55	13.22	41.1	42.25	47.15	42.32	75.19	54.74	-2.36174	0	0	0.389744	2.3576e-49	9.61119e-49		K01889//phenylalanyl-tRNA synthetase alpha chain [EC:6.1.1.20]+ko00970//Aminoacyl-tRNA biosynthesis;K15030//translation initiation factor 3 subunit M
101250611	-1.22341	0.018717	-2.33779	1.14824e-08	Known_gene	63059032	63060360	NC_015444.2	0.37	0.51	0.83	0.1	0	0.22	0.24	0.03	0	0	0.1	0	-2.33779	1.14824e-08	4.45244e-08	-1.22341	0.018717	0.183961		K08233//polyneuridine-aldehyde esterase [EC:3.1.1.78]+ko00901//Indole alkaloid biosynthesis+ko01110//Biosynthesis of secondary metabolites;K08233//polyneuridine-aldehyde esterase [EC:3.1.1.78]+ko00901//Indole alkaloid biosynthesis+ko01110//Biosynthesis of secondary metabolites
101250588	0.019891	0.0844561	-3.40872	3.27759e-56	Known_gene	63292417	63293322	NC_015440.2	2.98	5.99	2.4	0.33	0.15	0.61	0.15	1.19	2.76	0.95	2.01	1.14	-3.40872	3.27759e-56	6.72951e-56	0.019891	0.0844561	0.923965
101250479	-0.470462	3.66151e-06	-2.67497	5.4051e-120	Known_gene	5443663	5446522	NC_015440.2	5.87	7.05	5.54	0.96	0.55	0.83	0.79	2.27	5.9	1.19	3.24	1.19	-2.67497	5.4051e-120	7.08487e-120	-0.470462	3.66151e-06	2.87998e-05	GO:0032559//adenyl ribonucleotide binding;GO:0097367//carbohydrate derivative binding;GO:0005524//ATP binding;GO:0030554//adenyl nucleotide binding;GO:1901265//nucleoside phosphate binding;GO:0017076//purine nucleotide binding;GO:0043167//ion binding;GO:0036094//small molecule binding;GO:0032555//purine ribonucleotide binding;GO:0043168//anion binding;GO:0000166//nucleotide binding;GO:0035639//pu…	K08900//mitochondrial chaperone BCS1;K08900//mitochondrial chaperone BCS1
101250467	-1.33889	0.00114766	-2.0099	4.56524e-05	Known_gene	1738810	1740416	NC_015448.2	0.25	0.19	0.16	0.04	0.02	0.09	0.04	0.25	0.27	0.07	0	0.18	-2.0099	4.56524e-05	0.00020032	-1.33889	0.00114766	0.0101867		K13080//flavanone 7-O-glucoside 2''-O-beta-L-rhamnosyltransferase [EC:2.4.1.236]+ko00941//Flavonoid biosynthesis+ko00944//Flavone and flavonol biosynthesis;K18823//soyasaponin III rhamnosyltransferase [EC:2.4.1.273]
101250444	-0.393333	8.0902e-06	-2.3397	3.83398e-210	Known_gene	83518163	83520616	NC_015438.2	8.92	9.09	11.7	2.38	1.73	1.51	3.09	3.12	3.34	1.31	3.79	2.24	-2.3397	3.83398e-210	3.36087e-210	-0.393333	8.0902e-06	6.44673e-05	GO:0016020//membrane;GO:0044425//membrane part;GO:0016021//integral component of membrane;GO:0031224//intrinsic component of membrane;GO:0020037//heme binding;GO:0046914//transition metal ion binding;GO:1901363//heterocyclic compound binding;GO:0005488//binding;GO:0005506//iron ion binding;GO:0016491//oxidoreductase activity;GO:0003824//catalytic activity;GO:0004497//monooxygenase activity;GO:004…	K20661//cytochrome P450 family 714 subfamily A polypeptide 1;K20666//gibberellin 13-oxidase [EC:1.14.-.-];K20661//cytochrome P450 family 714 subfamily A polypeptide 1
101250297	-0.758902	6.68681e-10	-2.45297	3.81095e-67	Known_gene	54071881	54072753	NC_015441.2	7.03	6.56	6.02	0.73	1.1	1.81	4.64	4.34	5.24	1.68	3.82	3.1	-2.45297	3.81095e-67	7.08166e-67	-0.758902	6.68681e-10	4.696e-09		K19761//gamma-glutamylaminecyclotransferase [EC:2.3.2.-]
101250295	0.503574	0.0163778	-2.01926	2.56892e-25	Known_gene	3167859	3170660	NC_015441.2	1.7	1.6	2.23	0.4	0.54	0.43	0.15	0.2	0.4	0.22	0.31	0.6	-2.01926	2.56892e-25	7.3046e-25	0.503574	0.0163778	0.160165		K13229//2,4-dihydroxy-1,4-benzoxazin-3-one-glucoside dioxygenase [EC:1.14.20.2]+ko00402//Benzoxazinoid biosynthesis;K06892//feruloyl-CoA ortho-hydroxylase [EC:1.14.11.-]+ko01110//Biosynthesis of secondary metabolites+ko00940//Phenylpropanoid biosynthesis
101250279	1.43956	0.00147003	-2.54424	3.04898e-06	Known_gene	4650230	4654896	NC_015449.2	0.13	0.13	0.17	0.04	0.01	0.02	0.03	0.01	0.08	0.02	0.29	0	-2.54424	3.04898e-06	1.27542e-05	1.43956	0.00147003	0.0131325
101250233			-3.60313	6.4773e-07	Known_gene	57645804	57648308	NC_015444.2	0.07	0.16	0.32	0	0.04	0	0	0	0	0	0	0	-3.60313	6.4773e-07	2.64932e-06					K05605//3-hydroxyisobutyryl-CoA hydrolase [EC:3.1.2.4]+ko00410//beta-Alanine metabolism+ko00280//Valine, leucine and isoleucine degradation+ko00640//Propanoate metabolism+ko01100//Metabolic pathways+ko01200//Carbon metabolism
101250202	-0.777685	4.52214e-33	-5.13325	0	Known_gene	66877937	66878899	NC_015440.2	24.58	62.18	26.03	0.28	1.2	1.78	1	17.69	36.97	0.84	27.97	2.38	-5.13325	0	0	-0.777685	4.52214e-33	2.19819e-32	GO:0070647//protein modification by small protein conjugation or removal;GO:1901564//organonitrogen compound metabolic process;GO:0043170//macromolecule metabolic process;GO:0044238//primary metabolic process;GO:0016567//protein ubiquitination;GO:0043412//macromolecule modification;GO:0006464//cellular protein modification process;GO:0009987//cellular process;GO:0006807//nitrogen compound metabol…	K11975//E3 ubiquitin-protein ligase RNF144 [EC:2.3.2.27]
101250191	-0.80837	0.0600736	-5.81726	1.07557e-15	Known_gene	5404306	5408298	NC_015440.2	0.52	0.59	0.1	0.02	0	0	0	0	0.04	0.02	0	0	-5.81726	1.07557e-15	3.58122e-15	-0.80837	0.0600736	0.637148		K08900//mitochondrial chaperone BCS1
101250126	-0.0884784	0.0797901	-2.5036	1.09088e-11	Known_gene	46015638	46020043	NC_015443.2	0.33	0.17	0.75	0.11	0.07	0.04	0.07	0.14	0.1	0	0.22	0.08	-2.5036	1.09088e-11	3.93725e-11	-0.0884784	0.0797901	0.864603		K13356//alcohol-forming fatty acyl-CoA reductase [EC:1.2.1.84]+ko04146//Peroxisome+ko00073//Cutin, suberine and wax biosynthesis
101250055	-0.721435	2.76531e-15	-3.0099	1.62462e-78	Known_gene	71917415	71919629	NC_015446.2	2.06	6.27	5.03	0.15	0.91	0.62	0.88	6.1	12.46	1.18	8.5	1.76	-3.0099	1.62462e-78	2.7661e-78	-0.721435	2.76531e-15	1.73902e-14		K05275//pyridoxine 4-dehydrogenase [EC:1.1.1.65]+ko00750//Vitamin B6 metabolism+ko01100//Metabolic pathways;K05275//pyridoxine 4-dehydrogenase [EC:1.1.1.65]+ko00750//Vitamin B6 metabolism+ko01100//Metabolic pathways
101249734	-1.39333	0.00474972	-4.08029	2.15907e-20	Known_gene	47239115	47241719	NC_015443.2	0.69	0.47	0.81	0.05	0.05	0.02	0.07	0.07	0.22	0.05	0.05	0.03	-4.08029	2.15907e-20	6.62126e-20	-1.39333	0.00474972	0.0442291		K10355//actin, other eukaryote
101249733	-3.39333	0.0031037	-5.2812	1.01027e-06	Known_gene	31661231	31664881	NC_015443.2	0.04	0.11	0.05	0	0	0	0	0.02	0.04	0	0	0	-5.2812	1.01027e-06	4.15939e-06	-3.39333	0.0031037	0.0284323		K13420//LRR receptor-like serine/threonine-protein kinase FLS2 [EC:2.7.11.1]+ko04626//Plant-pathogen interaction+ko04016//MAPK signaling pathway - plant
101249679	-0.694502	1.31094e-25	-2.28939	0	Known_gene	82408664	82425053	NC_015438.2	9.29	11.37	9.82	2.89	1.28	1.84	3.88	4.35	5.49	0.43	6.19	0.41	-2.28939	0	0	-0.694502	1.31094e-25	7.04495e-25		K21842//protein EFR3;K21842//protein EFR3
101249389			-4.35159	2.92622e-11	Known_gene	4620716	4622208	NC_015445.2	0.27	0.28	0.39	0	0	0.05	0.02	0.05	0	0	0	0	-4.35159	2.92622e-11	1.06596e-10					K13065//shikimate O-hydroxycinnamoyltransferase [EC:2.3.1.133]+ko01100//Metabolic pathways+ko01110//Biosynthesis of secondary metabolites+ko00940//Phenylpropanoid biosynthesis+ko00941//Flavonoid biosynthesis+ko00945//Stilbenoid, diarylheptanoid and gingerol biosynthesis
101249266	-1.39333	0.00759075	-2.86617	8.09844e-07	Known_gene	11752487	11752871	NC_015442.2	1.31	1.02	0.67	0	0.1	0.33	0.3	0.6	0.32	0.11	0.11	0.29	-2.86617	8.09844e-07	3.32353e-06	-1.39333	0.00759075	0.0719381
101249233	-3.61573	0.00169653	-4.41871	6.65438e-07	Known_gene	5130204	5131324	NC_015448.2	0.37	0.13	0.18	0	0	0.03	0.16	0	0.07	0	0	0	-4.41871	6.65438e-07	2.72339e-06	-3.61573	0.00169653	0.0152403
101249155	-0.9379	0	-3.06703	0	Known_gene	52192456	52196096	NC_015440.2	104.25	105.66	85.11	9.42	12.33	13.62	118.2	78.45	72.07	34.71	60.21	47.25	-3.06703	0	0	-0.9379	0	0
101249149	-1.1303	0.0320271	-2.35159	0.000108581	Known_gene	3455733	3459595	NC_015449.2	0.18	0.31	0.05	0	0.08	0.03	0	0	0.14	0	0.06	0	-2.35159	0.000108581	0.000483913	-1.1303	0.0320271	0.324016		K15613//homeobox protein Meis1;K16670//homeobox protein Meis2;K15613//homeobox protein Meis1;K16670//homeobox protein Meis2
101249136	0.0585413	0.0155217	-2.03723	0	Known_gene	5872446	5874487	NC_015448.2	20.49	26.32	22.08	4.5	4.79	7.64	14.95	19.28	18.52	15.85	17.1	23.37	-2.03723	0	0	0.0585413	0.0155217	0.15156		K19755//radial spoke head protein 1;K00889//1-phosphatidylinositol-4-phosphate 5-kinase [EC:2.7.1.68]+ko04144//Endocytosis+ko01100//Metabolic pathways+ko04070//Phosphatidylinositol signaling system+ko00562//Inositol phosphate metabolism
101249026	-0.120541	0.017779	-10.7048	3.71756e-126	Known_gene	646288	647716	NC_015447.2	11.41	7.37	10.45	0	0	0	7.56	6.23	6.94	2.75	14.9	0.7	-10.7048	3.71756e-126	4.6981e-126	-0.120541	0.017779	0.174411
101248899	0.989137	3.71366e-05	-4.55815	1.24227e-23	Known_gene	54842834	54845302	NC_015445.2	0.6	0.64	0.55	0	0	0.08	0.28	0.24	0.32	0.04	0.71	0.85	-4.55815	1.24227e-23	3.61774e-23	0.989137	3.71366e-05	0.000304422		K00924//;K00924//
101248897	-2.9783	0.00127647	-2.68174	6.03348e-07	Known_gene	2338817	2339808	NC_015445.2	0.14	0.64	0.37	0	0.11	0.08	0.28	0	0.04	0	0	0.05	-2.68174	6.03348e-07	2.46414e-06	-2.9783	0.00127647	0.011369		K09286//EREBP-like factor
101248844			-4.86617	1.83241e-05	Known_gene	53680980	53681851	NC_015448.2	0.36	0.21	0.04	0	0	0	0	0	0	0.04	0	0	-4.86617	1.83241e-05	7.9085e-05					K14488//SAUR family protein+ko04075//Plant hormone signal transduction
101248796	0.677056	0.0252928	-4.76663	1.96777e-08	Known_gene	64412999	64413570	NC_015444.2	1.09	0.39	0.31	0.06	0	0	0	0.19	0.48	0	0.36	0.81	-4.76663	1.96777e-08	7.68219e-08	0.677056	0.0252928	0.253148
101248686	0.347749	0.0297241	-2.09173	2.25758e-08	Known_gene	41874531	41876033	NC_015443.2	0.48	0.44	0.37	0.05	0.16	0.1	0.37	0.11	0.34	0.12	0.36	0.63	-2.09173	2.25758e-08	8.83284e-08	0.347749	0.0297241	0.29967
101248643	-0.436402	0.041643	-3.95928	1.04343e-08	Known_gene	34539215	34540398	NC_015439.2	0.22	0.22	0.54	0	0	0.07	0.22	0.25	0.07	0.23	0.14	0	-3.95928	1.04343e-08	4.04228e-08	-0.436402	0.041643	0.428456		K17895//GATA-binding protein 3
101248631	-0.705611	5.41529e-11	-3.69624	1.77028e-236	Known_gene	54561222	54564576	NC_015439.2	5.99	8.31	6.67	0.54	0.57	0.51	1.26	2.65	4.21	0.69	2.97	1.29	-3.69624	1.77028e-236	1.41164e-236	-0.705611	5.41529e-11	3.70632e-10		K14209//solute carrier family 36 (proton-coupled amino acid transporter);K15015//solute carrier family 32 (vesicular inhibitory amino acid transporter)
101248628	-0.610802	6.84391e-07	-2.17237	2.0295e-77	Known_gene	59608994	59630134	NC_015447.2	8.65	3.01	2.19	0.34	1.03	1.64	0.24	2.9	3.52	0.36	3.33	0.6	-2.17237	2.0295e-77	3.48501e-77	-0.610802	6.84391e-07	5.25202e-06		K05277//leucoanthocyanidin dioxygenase [EC:1.14.11.19]+ko01100//Metabolic pathways+ko01110//Biosynthesis of secondary metabolites+ko00941//Flavonoid biosynthesis;K05277//leucoanthocyanidin dioxygenase [EC:1.14.11.19]+ko01100//Metabolic pathways+ko01110//Biosynthesis of secondary metabolites+ko00941//Flavonoid biosynthesis
101248599	0.19163	0.0844561	-3.03489	2.53525e-06	Known_gene	54691597	54695327	NC_015445.2	0.13	0.29	0.12	0.04	0.02	0	0	0.02	0	0	0.02	0	-3.03489	2.53525e-06	1.05808e-05	0.19163	0.0844561	0.925088		K01590//histidine decarboxylase [EC:4.1.1.22]+ko01100//Metabolic pathways+ko00340//Histidine metabolism+ko01110//Biosynthesis of secondary metabolites
101248590	-0.545336	0.0568519	-5.2072	1.78928e-06	Known_gene	14344305	14350184	NC_015444.2	0.1	0.11	0	0	0	0	0	0	0.06	0	0.04	0	-5.2072	1.78928e-06	7.43209e-06	-0.545336	0.0568519	0.598475		K08332//;K08332//;K08332//
101248545	-0.958613	2.73461e-08	-3.0003	8.64455e-20	Known_gene	33985446	33986870	NC_015439.2	0.71	1.8	0.77	0.03	0.22	0.17	0.25	1.11	4.56	0.4	1.92	0.56	-3.0003	8.64455e-20	2.681e-19	-0.958613	2.73461e-08	2.00568e-07		K17895//GATA-binding protein 3;K19027//zinc finger FYVE domain-containing protein 26
101248523	-0.594502	8.14861e-41	-2.44788	6.98941e-266	Known_gene	6200598	6203503	NC_015447.2	12.7	30.45	17.64	2.07	2.23	7.04	33.79	22.9	28.35	10.61	20.17	28.25	-2.44788	6.98941e-266	5.13139e-266	-0.594502	8.14861e-41	3.62987e-40
101248400	-0.91107	9.4741e-55	-2.48273	0	Known_gene	41879557	41882899	NC_015443.2	16.63	24.57	22.23	3.72	3.03	3.77	9.28	12.63	14.12	3.49	9.4	5.04	-2.48273	0	0	-0.91107	9.4741e-55	3.6563e-54		K10418//dynein light chain LC8-type;K10418//dynein light chain LC8-type
101248378	-0.168266	0.0844561	-2.02099	5.32558e-05	Known_gene	408357	409678	NC_015441.2	0.35	0.78	0.18	0.13	0.12	0.07	0	0	0.08	0.06	0	0	-2.02099	5.32558e-05	0.000234328	-0.168266	0.0844561	0.923311
101248202	-1.39333	0.00474972	-2.62224	9.29288e-05	Known_gene	62268021	62269632	NC_015442.2	0.11	0.16	0.71	0.11	0	0.06	0.16	0.21	0.45	0.06	0.06	0.22	-2.62224	9.29288e-05	0.000413031	-1.39333	0.00474972	0.0442291
101248186			-3.10223	3.70336e-11	Known_gene	4469093	4471613	NC_015441.2	0.11	0.36	0.27	0	0.03	0.06	0	0.03	0.02	0	0	0	-3.10223	3.70336e-11	1.35242e-10					K04733//interleukin-1 receptor-associated kinase 4 [EC:2.7.11.1];K13420//LRR receptor-like serine/threonine-protein kinase FLS2 [EC:2.7.11.1]+ko04626//Plant-pathogen interaction+ko04016//MAPK signaling pathway - plant
101248133	-0.890165	1.53747e-78	-2.33248	0	Known_gene	81075951	81076805	NC_015438.2	34.11	33.61	38.59	5.03	6.8	9.6	33.67	40.51	38.43	9.77	36.54	14.61	-2.33248	0	0	-0.890165	1.53747e-78	4.86778e-78		K17338//receptor expression-enhancing protein 1/2/3/4
101248058	-0.836156	2.43644e-08	-2.65755	3.54542e-127	Known_gene	61203711	61206061	NC_015447.2	6.52	8.36	7.55	1.26	0.82	1.51	2.34	2.31	1.52	0.4	1.31	1.98	-2.65755	3.54542e-127	4.46104e-127	-0.836156	2.43644e-08	1.78434e-07		K14492//two-component response regulator ARR-A family+ko04075//Plant hormone signal transduction
101248046			-5.91347	1.27334e-16	Known_gene	64813039	64814739	NC_015446.2	0.13	0.77	0.4	0.02	0	0	0	0	0.04	0	0	0	-5.91347	1.27334e-16	4.17388e-16					K15472//premnaspirodiene oxygenase [EC:1.14.13.121]+ko00909//Sesquiterpenoid and triterpenoid biosynthesis+ko01110//Biosynthesis of secondary metabolites;K00512//steroid 17alpha-monooxygenase / 17alpha-hydroxyprogesterone deacetylase [EC:1.14.14.19 1.14.14.32]+ko01100//Metabolic pathways
101248040	-0.322944	0.0609154	-3.04674	7.03198e-05	Known_gene	5092981	5097129	NC_015446.2	0.12	0.07	0.1	0.02	0	0.02	0.09	0.05	0.04	0.06	0.06	0.02	-3.04674	7.03198e-05	0.000310841	-0.322944	0.0609154	0.646706
101247879			-4.65971	6.02179e-05	Known_gene	1628479	1629621	NC_015448.2	0.2	0.17	0	0	0	0	0.04	0.03	0.03	0	0	0	-4.65971	6.02179e-05	0.000265458					K00430//peroxidase [EC:1.11.1.7]+ko01100//Metabolic pathways+ko01110//Biosynthesis of secondary metabolites+ko00940//Phenylpropanoid biosynthesis
101247761	-0.725908	0.0212154	-2.35159	0.000108581	Known_gene	97349390	97349998	NC_015438.2	0.42	0.36	0.46	0	0	0.26	0.42	0.18	0.45	0.06	0.07	0.59	-2.35159	0.000108581	0.000483913	-0.725908	0.0212154	0.210319		K14488//SAUR family protein+ko04075//Plant hormone signal transduction
101247750	-0.21252	0.0199929	-2.63781	2.03724e-91	Known_gene	78784262	78785141	NC_015438.2	4.08	10.61	9.87	0.4	1.54	2.09	1.37	3.23	2.6	0.9	2.89	2.69	-2.63781	2.03724e-91	3.17901e-91	-0.21252	0.0199929	0.197113
101247659	0.333146	0.000177495	-2.38216	1.82403e-104	Known_gene	68046617	68047539	NC_015446.2	8.14	10.2	11.67	1.71	1.19	2.96	1.73	3.33	9.15	2.67	10.16	4.94	-2.38216	1.82403e-104	2.61359e-104	0.333146	0.000177495	0.00150296
101247644	-0.14198	0.0402287	-4.76392	3.11181e-121	Known_gene	54838174	54840864	NC_015445.2	1.58	2.85	2.43	0.06	0.08	0.11	0.53	0.65	0.9	0.12	1.04	0.78	-4.76392	3.11181e-121	4.04979e-121	-0.14198	0.0402287	0.413009		K00924//
101247507	-1.03076	0.00644852	-2.81172	3.4141e-12	Known_gene	69465049	69471505	NC_015440.2	0.12	0.28	0.36	0.02	0.06	0.03	0.13	0.05	0.08	0.05	0.04	0.03	-2.81172	3.4141e-12	1.21965e-11	-1.03076	0.00644852	0.0607559		K19327//anoctamin-10
101247381	-0.608793	8.97586e-18	-2.56338	1.02417e-223	Known_gene	62812087	62813887	NC_015447.2	12.58	16.3	15.97	2.55	2.13	2.97	7.44	9.84	13.07	3.69	8.26	8.55	-2.56338	1.02417e-223	8.53578e-224	-0.608793	8.97586e-18	5.40025e-17	GO:0051641//cellular localization;GO:0042886//amide transport;GO:0061024//membrane organization;GO:0051649//establishment of localization in cell;GO:0015031//protein transport;GO:0016043//cellular component organization;GO:0008104//protein localization;GO:0051179//localization;GO:0045184//establishment of protein localization;GO:0051234//establishment of localization;GO:0046907//intracellular tra…	K08486//syntaxin 1B/2/3+ko04130//SNARE interactions in vesicular transport
101247331	0.159135	0.010424	-2.14177	1.86347e-86	Known_gene	46112738	46114368	NC_015443.2	4.56	6.07	4.9	0.83	0.72	2.02	1.94	2.88	4.86	2.35	3.73	5.05	-2.14177	1.86347e-86	2.99751e-86	0.159135	0.010424	0.0999168		K05359//arogenate/prephenate dehydratase [EC:4.2.1.91 4.2.1.51]+ko01230//Biosynthesis of amino acids+ko01100//Metabolic pathways+ko01110//Biosynthesis of secondary metabolites+ko00400//Phenylalanine, tyrosine and tryptophan biosynthesis
101247288	-0.0297472	0.0664024	-2.52315	0	Known_gene	49945887	49947699	NC_015439.2	10.32	16.64	17.05	0.39	1.78	5.71	3.16	5.1	5.37	1.61	5.74	6.62	-2.52315	0	0	-0.0297472	0.0664024	0.70819		K08900//mitochondrial chaperone BCS1
101247180			-3.48743	1.25047e-08	Known_gene	672550	675055	NC_015448.2	0.02	0.35	0.18	0.02	0.02	0.02	0	0	0.07	0	0	0	-3.48743	1.25047e-08	4.85469e-08					K11717//cysteine desulfurase / selenocysteine lyase [EC:2.8.1.7 4.4.1.16]+ko00450//Selenocompound metabolism+ko01100//Metabolic pathways
101247164	0.19163	0.0844561	-3.65971	0.000146932	Known_gene	72232599	72239239	NC_015446.2	0	0.05	0.04	0.01	0	0	0.01	0	0	0.01	0	0	-3.65971	0.000146932	0.000658833	0.19163	0.0844561	0.925088	GO:0009987//cellular process;GO:0043412//macromolecule modification;GO:0006464//cellular protein modification process;GO:0043170//macromolecule metabolic process;GO:0006468//protein phosphorylation;GO:0071704//organic substance metabolic process;GO:0036211//protein modification process;GO:0008152//metabolic process;GO:0044237//cellular metabolic process;GO:1901564//organonitrogen compound metabol…	K13415//protein brassinosteroid insensitive 1 [EC:2.7.10.1 2.7.11.1]+ko04075//Plant hormone signal transduction
101247078	0.19163	0.0844561	-4.2812	0.00037227	Known_gene	51130053	51131331	NC_015447.2	0.05	0.16	0.05	0	0	0	0	0	0.03	0	0.03	0	-4.2812	0.00037227	0.00170157	0.19163	0.0844561	0.925088		K20506//tuliposide A-converting enzyme [EC:4.2.99.22];K13258//2-hydroxyisoflavanone dehydratase [EC:4.2.1.105]+ko01110//Biosynthesis of secondary metabolites+ko00943//Isoflavonoid biosynthesis;K17872//NADH:ubiquinone reductase (non-electrogenic) [EC:1.6.5.9]
101247018	0.00942623	0.0814026	-2.26423	1.33998e-205	Known_gene	7063647	7067925	NC_015442.2	4.93	6.69	5.17	1.7	0.63	1.18	2.47	3.79	4.73	2.1	3.97	5.32	-2.26423	1.33998e-205	1.19452e-205	0.00942623	0.0814026	0.883888	GO:0044237//cellular metabolic process;GO:0071704//organic substance metabolic process;GO:0006807//nitrogen compound metabolic process;GO:1901564//organonitrogen compound metabolic process;GO:0016311//dephosphorylation;GO:0006793//phosphorus metabolic process;GO:0009987//cellular process;GO:0043170//macromolecule metabolic process;GO:0035335//peptidyl-tyrosine dephosphorylation;GO:0006464//cellul…	K21278//dual specificity protein phosphatase 1 [EC:3.1.3.16 3.1.3.48];K14165//atypical dual specificity phosphatase [EC:3.1.3.16 3.1.3.48];K10999//cellulose synthase A [EC:2.4.1.12];K04459//dual specificity MAP kinase phosphatase [EC:3.1.3.16 3.1.3.48]
101246948	0.238424	0.0259994	-2.23087	2.97478e-22	Known_gene	64553707	64555442	NC_015445.2	0.59	1.29	1.39	0.14	0.2	0.37	0.55	0.66	0.6	0.56	0.48	1.22	-2.23087	2.97478e-22	8.85208e-22	0.238424	0.0259994	0.260558
101246939	-0.80837	0.0340258	-2.89787	8.91841e-28	Known_gene	4477608	4480283	NC_015444.2	0.62	1.99	0.71	0.23	0.04	0.17	0.04	0.1	0.02	0.07	0.02	0	-2.89787	8.91841e-28	2.45155e-27	-0.80837	0.0340258	0.345486		K10457//kelch-like protein 20
101246937			-3.18773	3.13746e-07	Known_gene	48871718	48891255	NC_015443.2	0.57	0.27	0.16	0.04	0	0.08	0	0	0	0	0	0	-3.18773	3.13746e-07	1.26973e-06					K08081//tropinone reductase I [EC:1.1.1.206]+ko00960//Tropane, piperidine and pyridine alkaloid biosynthesis+ko01100//Metabolic pathways+ko01110//Biosynthesis of secondary metabolites
101246765	-1.24133	0.00151614	-2.38554	8.65266e-19	Known_gene	92317887	92319612	NC_015438.2	1.1	0.66	0.75	0.06	0.12	0.31	0.18	0.22	0.15	0.08	0.04	0.11	-2.38554	8.65266e-19	2.73181e-18	-1.24133	0.00151614	0.01355		K04733//interleukin-1 receptor-associated kinase 4 [EC:2.7.11.1]
101246746	-0.223408	0.0775511	-2.62224	9.29288e-05	Known_gene	63607534	63609002	NC_015445.2	0.06	0.12	0.36	0	0	0.09	0.09	0	0.03	0	0	0.12	-2.62224	9.29288e-05	0.000413031	-0.223408	0.0775511	0.838334		K09286//EREBP-like factor
101246743	0.173573	0.00928804	-2.58171	1.15547e-18	Known_gene	56511705	56512299	NC_015445.2	0.49	0.25	6.15	0.49	0.43	0.26	7.98	6.23	11.19	9.97	8.33	10.81	-2.58171	1.15547e-18	3.65313e-18	0.173573	0.00928804	0.0887062
101246651	-0.960374	0.00884891	-2.23938	3.86292e-06	Known_gene	60703065	60707939	NC_015445.2	0.27	0.28	0.37	0	0.11	0.09	0.33	0.1	0.12	0.06	0.16	0.08	-2.23938	3.86292e-06	1.62323e-05	-0.960374	0.00884891	0.0843427		K09753//cinnamoyl-CoA reductase [EC:1.2.1.44]+ko01100//Metabolic pathways+ko01110//Biosynthesis of secondary metabolites+ko00940//Phenylpropanoid biosynthesis;K09753//cinnamoyl-CoA reductase [EC:1.2.1.44]+ko01100//Metabolic pathways+ko01110//Biosynthesis of secondary metabolites+ko00940//Phenylpropanoid biosynthesis;K09753//cinnamoyl-CoA reductase [EC:1.2.1.44]+ko01100//Metabolic pathways+ko01110…
101246650	-1.83103	0.00297072	-3.08142	1.32354e-06	Known_gene	64567935	64570488	NC_015445.2	0.07	0.34	0.1	0	0	0.06	0.12	0	0.12	0	0.06	0	-3.08142	1.32354e-06	5.47062e-06	-1.83103	0.00297072	0.0271495	GO:0044237//cellular metabolic process;GO:1901564//organonitrogen compound metabolic process;GO:0072330//monocarboxylic acid biosynthetic process;GO:0006082//organic acid metabolic process;GO:0044281//small molecule metabolic process;GO:0046394//carboxylic acid biosynthetic process;GO:0019752//carboxylic acid metabolic process;GO:0008152//metabolic process;GO:1901605//alpha-amino acid metabolic p…	K20772//1-aminocyclopropane-1-carboxylate synthase 1/2/6 [EC:4.4.1.14]+ko04016//MAPK signaling pathway - plant+ko01100//Metabolic pathways+ko01110//Biosynthesis of secondary metabolites+ko00270//Cysteine and methionine metabolism
101246642			-2.29885	1.06032e-226	Known_gene	48892166	48903747	NC_015443.2	29.37	8.48	13.33	3.51	4.47	2.4	0	0	0	0	0	0	-2.29885	1.06032e-226	8.72336e-227					K08081//tropinone reductase I [EC:1.1.1.206]+ko00960//Tropane, piperidine and pyridine alkaloid biosynthesis+ko01100//Metabolic pathways+ko01110//Biosynthesis of secondary metabolites
101246557	-0.907906	0.0157499	-2.89787	9.93863e-06	Known_gene	3702836	3706424	NC_015438.2	0.14	0.27	0.14	0.02	0.02	0.03	0.1	0.07	0.2	0.03	0.14	0.03	-2.89787	9.93863e-06	4.24406e-05	-0.907906	0.0157499	0.153861
101246503	0.331354	0.0203459	-2.25696	3.01464e-09	Known_gene	53482776	53484103	NC_015448.2	0.39	0.63	0.5	0.03	0.16	0.14	0.44	0.49	0.63	0.41	0.47	1.22	-2.25696	3.01464e-09	1.15379e-08	0.331354	0.0203459	0.200739		K08332//;K04733//interleukin-1 receptor-associated kinase 4 [EC:2.7.11.1];K10260//F-box and WD-40 domain protein 7+ko04120//Ubiquitin mediated proteolysis
101246458			-4.14038	0.000660652	Known_gene	54766313	54768640	NC_015445.2	0.06	0.05	0.06	0	0	0	0	0	0	0	0	0.06	-4.14038	0.000660652	0.00306113					K00924//;K00924//
101246295	-0.788801	8.56056e-18	-2.97302	4.09775e-276	Known_gene	61377944	61379521	NC_015447.2	8.18	15.76	12.26	0.9	1.18	2.6	2.4	3.75	8.62	1.77	2.67	4.41	-2.97302	4.09775e-276	2.89689e-276	-0.788801	8.56056e-18	5.14596e-17		K13495//cis-zeatin O-glucosyltransferase [EC:2.4.1.215]+ko00908//Zeatin biosynthesis
101246284	-0.755903	0.0106253	-2.07475	1.30266e-10	Known_gene	72288733	72289718	NC_015446.2	0.82	0.64	2.22	0.24	0.49	0.16	0.34	0.43	0.57	0.21	0.05	0.61	-2.07475	1.30266e-10	4.81517e-10	-0.755903	0.0106253	0.101962
101246195			-2.37431	0.000476029	Known_gene	62789567	62791652	NC_015447.2	0.37	0.16	0.3	0	0.16	0	0	0	0	0	0.06	0	-2.37431	0.000476029	0.00218958
101246105			-6.1292	1.64261e-10	Known_gene	59526906	59527712	NC_015447.2	0.53	0.62	0.42	0	0	0	0	0.09	0.09	0	0	0	-6.1292	1.64261e-10	6.09118e-10					K04733//interleukin-1 receptor-associated kinase 4 [EC:2.7.11.1]
101245962	-0.667508	5.13583e-05	-2.5631	1.18642e-98	Known_gene	1722240	1724129	NC_015444.2	4.01	7.89	10.36	0.88	1.09	1.88	2.11	1.56	1.53	0.76	1.14	1.5	-2.5631	1.18642e-98	1.7613e-98	-0.667508	5.13583e-05	0.000423582		K08235//xyloglucan:xyloglucosyl transferase [EC:2.4.1.207]
101245916	-0.293797	0.067944	-2.35159	4.01336e-10	Known_gene	53125621	53126629	NC_015439.2	1.53	0.63	0.43	0	0.46	0.04	0.17	0	0.13	0	0.23	0	-2.35159	4.01336e-10	1.50336e-09	-0.293797	0.067944	0.725863
101245813	1.47174	0.00189309	-2.11243	1.04817e-63	Known_gene	59514586	59521207	NC_015447.2	0.96	2.16	1.8	0.37	0.39	0.38	0.01	0.01	0.05	0.04	0.09	0.05	-2.11243	1.04817e-63	2.00338e-63	1.47174	0.00189309	0.0170746		K04733//interleukin-1 receptor-associated kinase 4 [EC:2.7.11.1]
101245656	0.0281308	0.0859897	-2.54424	6.09468e-08	Known_gene	63737559	63742479	NC_015442.2	0.13	0.15	0.15	0.02	0.04	0.01	0.11	0.1	0.08	0.05	0.23	0	-2.54424	6.09468e-08	2.41875e-07	0.0281308	0.0859897	0.943399		K11844//ubiquitin carboxyl-terminal hydrolase 16/45 [EC:3.4.19.12]
101245638	-2.23329	0.00202693	-3.70236	0.000115898	Known_gene	4597986	4601624	NC_015441.2	0.06	0.18	0.54	0.06	0	0	0.24	0.18	0.24	0	0.14	0	-3.70236	0.000115898	0.000517734	-2.23329	0.00202693	0.0183202
101245633	-0.885436	1.57379e-142	-2.01573	0	Known_gene	65820933	65824914	NC_015440.2	34.34	46.27	47.4	10.99	7.3	13.73	30.2	40.37	48.15	14.25	24.7	26.75	-2.01573	0	0	-0.885436	1.57379e-142	3.37046e-142	GO:0010556//regulation of macromolecule biosynthetic process;GO:0031323//regulation of cellular metabolic process;GO:0031668//cellular response to extracellular stimulus;GO:0019222//regulation of metabolic process;GO:0055076//transition metal ion homeostasis;GO:0065007//biological regulation;GO:0009889//regulation of biosynthetic process;GO:0051171//regulation of nitrogen compound metabolic proce…
101245625			-2.76663	0.000395671	Known_gene	2943253	2948728	NC_015449.2	0.17	0.12	0.11	0.06	0	0	0	0	0	0	0	0	-2.76663	0.000395671	0.00181212
101245602	0.606667	0.0552205	-4.2812	0.00037227	Known_gene	52237550	52238411	NC_015439.2	0.18	0.05	0.22	0	0	0	0.05	0.09	0	0	0.05	0.19	-4.2812	0.00037227	0.00170157	0.606667	0.0552205	0.579557
101245495	-0.48345	4.06799e-05	-2.86785	2.56907e-203	Known_gene	69026499	69027579	NC_015446.2	13.48	14.77	18.53	1.22	2.91	2.36	3.91	3.94	3.03	2.36	2.08	3.66	-2.86785	2.56907e-203	2.30786e-203	-0.48345	4.06799e-05	0.000333932		K11275//histone H1/5
101245483	-1.68284	0.00512046	-2.2812	0.000183515	Known_gene	512619	516678	NC_015438.2	0.07	0.06	0.15	0	0	0.06	0.01	0.1	0.05	0	0.05	0	-2.2812	0.000183515	0.000825744	-1.68284	0.00512046	0.0478086		K06892//feruloyl-CoA ortho-hydroxylase [EC:1.14.11.-]+ko01110//Biosynthesis of secondary metabolites+ko00940//Phenylpropanoid biosynthesis
101245357	-1.03076	0.0277585	-3.04674	7.03198e-05	Known_gene	3120115	3123548	NC_015442.2	0.06	0.11	0.14	0.02	0.02	0	0.02	0.07	0.04	0.04	0.02	0	-3.04674	7.03198e-05	0.000310841	-1.03076	0.0277585	0.278948
101245233	-1.08848	0.00141237	-3.58377	2.25351e-16	Known_gene	55548234	55549537	NC_015440.2	1.07	0.7	1.03	0.15	0	0.08	0.15	0.31	0.9	0.16	0.3	0.16	-3.58377	2.25351e-16	7.42087e-16	-1.08848	0.00141237	0.0126079		K09422//myb proto-oncogene protein, plant
101245208	-1.20069	0.00367053	-2.37431	0.000476029	Known_gene	337721	339401	NC_015447.2	0.03	0	0.46	0.03	0.03	0.03	0.06	0.29	0.34	0.03	0.25	0	-2.37431	0.000476029	0.00218958	-1.20069	0.00367053	0.0339194		K09422//myb proto-oncogene protein, plant
101245202	-0.670173	1.23215e-05	-3.3011	1.6826e-67	Known_gene	69021298	69023160	NC_015446.2	3.43	6.39	3.85	0.04	0.46	0.92	0.68	2.37	4.33	0.52	1.78	2.58	-3.3011	1.6826e-67	3.11743e-67	-0.670173	1.23215e-05	9.87717e-05
101245158	0.454664	0.00185611	-3.35458	3.9435e-46	Known_gene	64106163	64108120	NC_015441.2	2.31	3.27	2.35	0.03	0.28	0.52	0.04	0.99	2.62	0.37	1.45	3.42	-3.35458	3.9435e-46	8.87748e-46	0.454664	0.00185611	0.0167295
101245115	-0.585978	0.0375527	-2.46178	1.23755e-06	Known_gene	591045	592949	NC_015448.2	0.2	0.32	0.15	0.02	0.06	0.04	0.08	0.1	0.06	0.02	0.02	0.14	-2.46178	1.23755e-06	5.10941e-06	-0.585978	0.0375527	0.384059		K01051//pectinesterase [EC:3.1.1.11]+ko00040//Pentose and glucuronate interconversions+ko01100//Metabolic pathways
101244925	-0.172734	0.0143146	-2.55185	1.91277e-107	Known_gene	34275258	34277766	NC_015439.2	3.23	4.61	3.6	0.75	0.34	0.87	0.46	1.95	3	0.72	3.03	0.95	-2.55185	1.91277e-107	2.68866e-107	-0.172734	0.0143146	0.139425		K08900//mitochondrial chaperone BCS1
101244900	-0.644872	0.0400929	-2.37431	3.52289e-06	Known_gene	79807425	79814283	NC_015438.2	0.26	0.06	0.07	0.06	0.01	0	0	0	0.12	0	0.03	0.05	-2.37431	3.52289e-06	1.47715e-05	-0.644872	0.0400929	0.411552		K14319//Ran GTPase-activating protein 1+ko03013//RNA transport
101244796	0.620116	1.4878e-10	-2.56937	7.65625e-51	Known_gene	61909013	61912383	NC_015445.2	1.72	2.87	2.9	0.24	0.38	0.63	0.68	1.75	5.49	2.7	5.13	4.37	-2.56937	7.65625e-51	1.65324e-50	0.620116	1.4878e-10	1.02898e-09	GO:0097159//organic cyclic compound binding;GO:1901363//heterocyclic compound binding;GO:0050660//flavin adenine dinucleotide binding;GO:0071949//FAD binding;GO:0048037//cofactor binding;GO:0036094//small molecule binding;GO:0000166//nucleotide binding;GO:0005488//binding;GO:0043168//anion binding;GO:0043167//ion binding;GO:0050662//coenzyme binding;GO:1901265//nucleoside phosphate binding;	K00480//salicylate hydroxylase [EC:1.14.13.1]+ko01100//Metabolic pathways;K09838//zeaxanthin epoxidase [EC:1.14.15.21]+ko00906//Carotenoid biosynthesis+ko01100//Metabolic pathways+ko01110//Biosynthesis of secondary metabolites;K09838//zeaxanthin epoxidase [EC:1.14.15.21]+ko00906//Carotenoid biosynthesis+ko01100//Metabolic pathways+ko01110//Biosynthesis of secondary metabolites
101244652	0.585908	0.00724573	-4.97423	2.59708e-24	Known_gene	65664284	65665738	NC_015449.2	1.13	1.6	1.98	0	0.05	0.11	0.15	0.64	1	0.26	0.72	1.94	-4.97423	2.59708e-24	7.49536e-24	0.585908	0.00724573	0.068597
101244638	1.41402	0.0141214	-5.60313	6.0902e-08	Known_gene	50222165	50225772	NC_015439.2	0.03	0.28	0.09	0	0	0	0.02	0.03	0	0.02	0.07	0.04	-5.60313	6.0902e-08	2.41664e-07	1.41402	0.0141214	0.137477
101244627	-1.22341	0.018717	-2.62224	9.29288e-05	Known_gene	93819402	93820583	NC_015438.2	0.12	0.09	0.34	0	0.06	0.03	0	0.15	0.09	0.03	0.07	0	-2.62224	9.29288e-05	0.000413031	-1.22341	0.018717	0.183961		K03006//DNA-directed RNA polymerase II subunit RPB1 [EC:2.7.7.6]+ko00230//Purine metabolism+ko03020//RNA polymerase+ko01100//Metabolic pathways+ko00240//Pyrimidine metabolism
101244398	-0.0351413	0.0828158	-2.1425	1.73233e-14	Known_gene	56422160	56424449	NC_015445.2	0.53	1.73	2.09	0.41	0.29	0.3	0.2	0.93	1.17	0.52	1.01	0.74	-2.1425	1.73233e-14	5.89562e-14	-0.0351413	0.0828158	0.902148		K14771//U3 small nucleolar RNA-associated protein 19;K20628//expansin
101244302	-0.920161	2.97538e-16	-2.07633	6.15981e-134	Known_gene	47335858	47336660	NC_015444.2	24.98	16.43	18.15	1.73	6.03	6.59	8.26	7.27	7.47	3.48	3.79	5.33	-2.07633	6.15981e-134	7.50672e-134	-0.920161	2.97538e-16	1.83817e-15
101244286	-0.00101552	0.0907584	-2.89787	9.93863e-06	Known_gene	2222350	2224467	NC_015442.2	0.03	0.08	0.24	0	0.02	0.03	0.06	0.03	0.03	0.03	0.02	0.09	-2.89787	9.93863e-06	4.24406e-05	-0.00101552	0.0907584	0.998912		K11426//SET and MYND domain-containing protein
101244253	-0.20692	0.0577918	-4.1177	1.8057e-28	Known_gene	37407231	37408058	NC_015439.2	1.92	2	1.39	0.04	0.26	0	0.3	0.26	0.73	0.23	0.48	0.42	-4.1177	1.8057e-28	4.92241e-28	-0.20692	0.0577918	0.609865		K02183//calmodulin+ko04626//Plant-pathogen interaction+ko04016//MAPK signaling pathway - plant+ko04070//Phosphatidylinositol signaling system
101244211	-1.18688	0.0102535	-5.04674	5.67941e-06	Known_gene	27508704	27515623	NC_015445.2	0	0.23	0.39	0	0	0	0	0	0.51	0	0.21	0	-5.04674	5.67941e-06	2.40277e-05	-1.18688	0.0102535	0.0982131
101244142	0.751386	1.96179e-47	-2.0711	0	Known_gene	3562773	3564220	NC_015448.2	35.65	39.75	29.49	6.01	6.17	13.08	8.84	9.76	11.74	10.85	20.02	21.65	-2.0711	0	0	0.751386	1.96179e-47	8.16009e-47		K15104//solute carrier family 25 (mitochondrial oxoglutarate transporter), member 11
101244101	-0.441228	0.000279507	-2.64242	7.0784e-68	Known_gene	57935523	57938081	NC_015445.2	1.06	4.38	3.57	0.6	0.3	0.55	0.95	1.23	2.89	0.68	1.59	1.52	-2.64242	7.0784e-68	1.30755e-67	-0.441228	0.000279507	0.00239149		K01381//saccharopepsin [EC:3.4.23.25];K02882//large subunit ribosomal protein L18Ae+ko03010//Ribosome;K00924//
101243998	-0.871423	5.4317e-36	-2.38192	0	Known_gene	60985547	60990085	NC_015442.2	34.17	39.11	33.01	5.95	7.04	7.5	5.88	8.61	17.77	4.52	6.74	6.48	-2.38192	0	0	-0.871423	5.4317e-36	2.55569e-35		K00344//NADPH2:quinone reductase [EC:1.6.5.5]
101243977	0.19163	0.0821421	-3.08856	4.84358e-08	Known_gene	214	2468	NW_004196433.1	0.66	0.4	0.46	0.04	0.13	0	0	0	0.09	0.05	0.05	0	-3.08856	4.84358e-08	1.91518e-07	0.19163	0.0821421	0.894214
101243947	0.704391	7.43772e-10	-3.75629	4.33963e-112	Known_gene	547384	548913	NC_015448.2	3.62	4.13	4.53	0.29	0.25	0.38	1.99	1.69	1.78	1.78	3.91	3.41	-3.75629	4.33963e-112	5.94244e-112	0.704391	7.43772e-10	5.22912e-09		K08332//;K04733//interleukin-1 receptor-associated kinase 4 [EC:2.7.11.1]
101243870	0.0920939	0.0796965	-2.67199	4.72426e-28	Known_gene	59444577	59445756	NC_015440.2	1.1	2.01	2.38	0.19	0.06	0.64	0.13	0.13	0.23	0.1	0.25	0.18	-2.67199	4.72426e-28	1.29565e-27	0.0920939	0.0796965	0.863423		K13448//calcium-binding protein CML+ko04626//Plant-pathogen interaction
101243730	0.19163	0.00547204	-3.1831	9.10962e-177	Known_gene	66008119	66010211	NC_015444.2	9.26	8.82	5.3	0.74	1.01	0.82	1.62	4.22	4.43	1.09	9.39	0.87	-3.1831	9.10962e-177	9.03753e-177	0.19163	0.00547204	0.0512017
101243696	-0.919244	1.63814e-24	-2.09008	2.44933e-105	Known_gene	2559445	2560664	NC_015441.2	8.61	15.89	10.51	1.08	1.96	5.36	8.57	9.84	9.4	3.69	5.42	6.04	-2.09008	2.44933e-105	3.49272e-105	-0.919244	1.63814e-24	8.94239e-24		K04733//interleukin-1 receptor-associated kinase 4 [EC:2.7.11.1];K03868//RING-box protein 1+ko04141//Protein processing in endoplasmic reticulum+ko03420//Nucleotide excision repair+ko04120//Ubiquitin mediated proteolysis
101243675	-2.61573	0.0039744	-2.57399	5.14611e-09	Known_gene	3455468	3456541	NC_015440.2	0.44	0.71	0.96	0.04	0.18	0.14	0.18	0	0.14	0	0.05	0	-2.57399	5.14611e-09	1.9789e-08	-2.61573	0.0039744	0.0368303		K16223//protein FLOWERING LOCUS T+ko04712//Circadian rhythm - plant
101243672	-0.250375	0.0329808	-2.07148	4.30893e-18	Known_gene	349715	357172	NC_015440.2	0.55	0.24	0.49	0.1	0.07	0.14	0.27	0.16	0.23	0.24	0.2	0.1	-2.07148	4.30893e-18	1.3757e-17	-0.250375	0.0329808	0.334261		K15505//DNA repair protein RAD5 [EC:3.6.4.-]
101243659	0.845996	1.60742e-37	-2.52652	8.36916e-257	Known_gene	49675041	49675876	NC_015439.2	16.71	31.71	41.28	3.28	4.7	7.95	11.91	10.34	15.19	3.71	52.93	9.83	-2.52652	8.36916e-257	6.28934e-257	0.845996	1.60742e-37	7.42836e-37	GO:0005488//binding;GO:0046872//metal ion binding;GO:0043167//ion binding;GO:0008270//zinc ion binding;GO:0046914//transition metal ion binding;GO:0043169//cation binding;
101243656	-0.189603	1.02292e-15	-3.26028	0	Known_gene	65098040	65101753	NC_015447.2	105.65	71.88	67.13	6.51	10.23	8.86	30.49	39.3	35.56	29.94	33.69	28.82	-3.26028	0	0	-0.189603	1.02292e-15	6.37672e-15		K10775//phenylalanine ammonia-lyase [EC:4.3.1.24]+ko01100//Metabolic pathways+ko01110//Biosynthesis of secondary metabolites+ko00940//Phenylpropanoid biosynthesis+ko00360//Phenylalanine metabolism
101243643	-0.48156	7.87491e-14	-3.28752	5.71331e-206	Known_gene	94857951	94861533	NC_015438.2	6.53	9.04	10.6	1.23	0.49	0.99	8.83	10.86	9.84	0.73	18.38	1.5	-3.28752	5.71331e-206	5.07898e-206	-0.48156	7.87491e-14	5.08357e-13	GO:0016020//membrane;GO:0031224//intrinsic component of membrane;GO:0044425//membrane part;GO:0016021//integral component of membrane;	K13348//protein Mpv17+ko04146//Peroxisome;K13348//protein Mpv17+ko04146//Peroxisome
101055583	-0.599863	1.31352e-22	-2.6584	0	Known_gene	35983707	35984118	NC_015443.2	74.08	180.46	101.45	18.2	15.43	23.54	24.09	44.15	66.58	10.73	66.57	9.97	-2.6584	0	0	-0.599863	1.31352e-22	7.36688e-22	GO:0009719//response to endogenous stimulus;GO:0009725//response to hormone;GO:0009733//response to auxin;GO:0042221//response to chemical;GO:0050896//response to stimulus;GO:0010033//response to organic substance;	K14488//SAUR family protein+ko04075//Plant hormone signal transduction
101055556	-0.50881	0.0413547	-3.41871	0.000494261	Known_gene	41376261	41378378	NC_015443.2	0.1	0.35	0.09	0	0.05	0	0.25	0.29	0.1	0.16	0.11	0.21	-3.41871	0.000494261	0.00227548	-0.50881	0.0413547	0.425297	GO:0060255//regulation of macromolecule metabolic process;GO:0050794//regulation of cellular process;GO:0051716//cellular response to stimulus;GO:0006355//regulation of transcription, DNA-templated;GO:0007165//signal transduction;GO:0042221//response to chemical;GO:0051171//regulation of nitrogen compound metabolic process;GO:1903506//regulation of nucleic acid-templated transcription;GO:0010468/…	K14484//auxin-responsive protein IAA+ko04075//Plant hormone signal transduction
101055500	0.18215	3.85831e-64	-2.33635	0	Known_gene	3266705	3268733	NC_015449.2	206.52	286.14	258.22	44.72	45.3	59.64	207.88	206.14	192.04	170.47	304.37	218.04	-2.33635	0	0	0.18215	3.85831e-64	1.37358e-63		K07198//5'-AMP-activated protein kinase, catalytic alpha subunit [EC:2.7.11.11]
100874537	-0.600566	0.00330666	-2.79578	1.60817e-17	Known_gene	83011141	83013120	NC_015438.2	0.83	0.69	0.59	0.13	0.06	0.11	0.34	0.72	0.48	0.11	0.65	0.27	-2.79578	1.60817e-17	5.18741e-17	-0.600566	0.00330666	0.030425	GO:0008152//metabolic process;GO:0034754//cellular hormone metabolic process;GO:0006807//nitrogen compound metabolic process;GO:0009987//cellular process;GO:0009308//amine metabolic process;GO:0050896//response to stimulus;GO:0006725//cellular aromatic compound metabolic process;GO:0071704//organic substance metabolic process;GO:0009690//cytokinin metabolic process;GO:0065008//regulation of biolo…	K00279//cytokinin dehydrogenase [EC:1.5.99.12]+ko00908//Zeatin biosynthesis
100750252	0.687667	3.84379e-12	-4.72156	2.27327e-220	Known_gene	65857632	65858470	NC_015440.2	7.08	16.58	21.08	0.05	0.94	0.75	2.27	7.64	6.75	0	25.27	0.83	-4.72156	2.27327e-220	1.92027e-220	0.687667	3.84379e-12	2.56589e-11		K01835//phosphoglucomutase [EC:5.4.2.2]+ko00010//Glycolysis / Gluconeogenesis+ko00230//Purine metabolism+ko00030//Pentose phosphate pathway+ko00520//Amino sugar and nucleotide sugar metabolism+ko01100//Metabolic pathways+ko00052//Galactose metabolism+ko00500//Starch and sucrose metabolism+ko01110//Biosynthesis of secondary metabolites
100750250	-0.77097	1.62099e-13	-3.09874	2.93082e-176	Known_gene	62572030	62573116	NC_015449.2	12.51	15.25	8.51	0.88	1.79	1.58	4.03	5.77	8.2	3.23	4.38	2.86	-3.09874	2.93082e-176	2.91246e-176	-0.77097	1.62099e-13	1.05296e-12		K09841//xanthoxin dehydrogenase [EC:1.1.1.288]+ko00906//Carotenoid biosynthesis+ko01100//Metabolic pathways+ko01110//Biosynthesis of secondary metabolites
100736523	-0.711073	0.00538933	-3.52406	4.74662e-29	Known_gene	1316453	1317604	NC_015440.2	1.5	1.25	1.37	0.06	0.09	0.22	0.41	0.38	0.5	0.09	0.66	0	-3.52406	4.74662e-29	1.28351e-28	-0.711073	0.00538933	0.0503943	GO:2000026//regulation of multicellular organismal development;GO:0080134//regulation of response to stress;GO:0048583//regulation of response to stimulus;GO:2000024//regulation of leaf development;GO:0031347//regulation of defense response;GO:0048831//regulation of shoot system development;GO:0050793//regulation of developmental process;GO:0065007//biological regulation;GO:0051239//regulation of…	K16221//transcription factor TCP21 (protein CCA1 HIKING EXPEDITION)+ko04712//Circadian rhythm - plant
100736518	-0.789755	1.35991e-09	-2.21134	6.13066e-33	Known_gene	68328856	68330150	NC_015440.2	2.12	2.44	2.85	0.34	0.55	0.73	2.69	3.22	3.11	2.01	1.74	1.43	-2.21134	6.13066e-33	1.58594e-32	-0.789755	1.35991e-09	9.62495e-09
100736451	-0.826189	0	-2.33877	0	Known_gene	70382395	70385139	NC_015446.2	288.89	431.51	415.43	54.09	70.3	102.71	308.1	397.77	407.47	167.45	282.57	176.54	-2.33877	0	0	-0.826189	0	0		K01177//beta-amylase [EC:3.2.1.2]+ko00500//Starch and sucrose metabolism
100316895	0.0715209	0.0125828	-3.92319	0	Known_gene	58989964	58992010	NC_015440.2	27.35	32.4	39.76	0.72	2.19	3.79	10.32	16.15	13	1.05	37.29	1.88	-3.92319	0	0	0.0715209	0.0125828	0.121664		K14497//protein phosphatase 2C [EC:3.1.3.16]+ko04016//MAPK signaling pathway - plant+ko04075//Plant hormone signal transduction
100316877	0.414022	0.00484859	-2.53888	2.53105e-39	Known_gene	8734210	8736394	NC_015445.2	1	1.52	1.58	0.14	0.16	0.43	0.34	0.48	0.61	0.36	0.78	0.81	-2.53888	2.53105e-39	6.09452e-39	0.414022	0.00484859	0.0451824	GO:0055114//oxidation-reduction process;GO:0008152//metabolic process;GO:0016491//oxidoreductase activity;GO:0016701//oxidoreductase activity, acting on single donors with incorporation of molecular oxygen;GO:0016702//oxidoreductase activity, acting on single donors with incorporation of molecular oxygen, incorporation of two atoms of oxygen;GO:0003824//catalytic activity;GO:0051213//dioxygenase …	K09840//9-cis-epoxycarotenoid dioxygenase [EC:1.13.11.51]+ko00906//Carotenoid biosynthesis+ko01100//Metabolic pathways+ko01110//Biosynthesis of secondary metabolites
100316872	-0.292207	0.000246564	-2.87136	1.19121e-89	Known_gene	75351849	75356311	NC_015438.2	1.63	4.71	2.7	0.73	0.2	0.3	1.72	3.14	4.29	0.94	3.45	3.33	-2.87136	1.19121e-89	1.87946e-89	-0.292207	0.000246564	0.00210389		K04733//interleukin-1 receptor-associated kinase 4 [EC:2.7.11.1]
100301918	-0.0734822	0.0120235	-2.36421	0	Known_gene	66264699	66267945	NC_015444.2	14.45	21.85	15.68	2.36	3.11	4.7	9.29	11.06	12.38	5.47	15.42	10.63	-2.36421	0	0	-0.0734822	0.0120235	0.115846	GO:0060255//regulation of macromolecule metabolic process;GO:1903506//regulation of nucleic acid-templated transcription;GO:0050789//regulation of biological process;GO:0010556//regulation of macromolecule biosynthetic process;GO:0080090//regulation of primary metabolic process;GO:0019222//regulation of metabolic process;GO:0031326//regulation of cellular biosynthetic process;GO:2000112//regulati…	K14494//DELLA protein+ko04075//Plant hormone signal transduction
100125891	0.980943	0	-2.50045	0	Known_gene	985068	986475	NC_015445.2	70.3	101.41	93.28	13.14	12.98	21.24	32.73	51.99	62.37	33.37	135.39	133.2	-2.50045	0	0	0.980943	0	0	GO:0050794//regulation of cellular process;GO:0050789//regulation of biological process;GO:0019222//regulation of metabolic process;GO:2001141//regulation of RNA biosynthetic process;GO:0010556//regulation of macromolecule biosynthetic process;GO:0080090//regulation of primary metabolic process;GO:0031323//regulation of cellular metabolic process;GO:0019219//regulation of nucleobase-containing co…	K13425//WRKY transcription factor 22+ko04626//Plant-pathogen interaction+ko04016//MAPK signaling pathway - plant
