# Supplementary material for: Identification of heat-tolerance QTLs and high-temperature stress-responsive genes through conventional QTL mapping, QTL-seq and RNA-seq in tomato
Source: BMC Plant Biol. 2019 Sep 11;19:398. doi: 10.1186/s12870-019-2008-3 (PMC6739936; doi:10.1186/s12870-019-2008-3)
Supplement: Supplementary file 11 — Table S11. GO and KEGG analysis of 12 candidates genes selected by RNA-seq and qRT-PCR. (XLSX 11.0 kb) (XLSX 11 kb) [file 12870_2019_2008_MOESM11_ESM.xlsx]

## Sheet: Sheet1
Gene ID	Start	End	Chr	GO	Kegg Orthology
101250361	40128628	40136764	NC_015439.2		K20843//hydroxyproline O-galactosyltransferase 2/3/4/5/6 [EC:2.4.1.-]
101251744	39063879	39067576	NC_015439.2	GO:0006807//nitrogen compound metabolic process;GO:0043170//macromolecule metabolic process;GO:0071704//organic substance metabolic process;GO:0065009//regulation of molecular function;GO:0065007//biological regulation;GO:0008152//metabolic process;GO:1901564//organonitrogen compound metabolic process;GO:0006508//proteolysis;GO:0019538//protein metabolic process;GO:0044238//primary metabolic proc…	K01363//cathepsin B [EC:3.4.22.1];K01363//cathepsin B [EC:3.4.22.1]
101252525	84976120	84982451	NC_015438.2	GO:0019752//carboxylic acid metabolic process;GO:0071704//organic substance metabolic process;GO:0044237//cellular metabolic process;GO:0044281//small molecule metabolic process;GO:0006725//cellular aromatic compound metabolic process;GO:1901360//organic cyclic compound metabolic process;GO:0009072//aromatic amino acid family metabolic process;GO:0006807//nitrogen compound metabolic process;GO:00…	K01800//maleylacetoacetate isomerase [EC:5.2.1.2]+ko00350//Tyrosine metabolism+ko01100//Metabolic pathways;K01800//maleylacetoacetate isomerase [EC:5.2.1.2]+ko00350//Tyrosine metabolism+ko01100//Metabolic pathways;K01800//maleylacetoacetate isomerase [EC:5.2.1.2]+ko00350//Tyrosine metabolism+ko01100//Metabolic pathways
101254131	82599416	82606131	NC_015438.2		K14554//U3 small nucleolar RNA-associated protein 21+ko03008//Ribosome biogenesis in eukaryotes
101259683	85659792	85662420	NC_015438.2		K20495//long-chain fatty acid omega-monooxygenase [EC:1.14.13.205];K20495//long-chain fatty acid omega-monooxygenase [EC:1.14.13.205]
101264556	85381451	85383980	NC_015438.2
101264759	81778820	81787512	NC_015438.2
101265167	84325972	84327489	NC_015438.2
101265863	86221232	86224475	NC_015438.2		K10576//ubiquitin-conjugating enzyme E2 H [EC:2.3.2.23]+ko04120//Ubiquitin mediated proteolysis
543594	85880860	85884596	NC_015438.2
543727	82684015	82686474	NC_015438.2	GO:0044238//primary metabolic process;GO:0071704//organic substance metabolic process;GO:0008152//metabolic process;GO:1901564//organonitrogen compound metabolic process;GO:0006807//nitrogen compound metabolic process;GO:0043170//macromolecule metabolic process;GO:0006508//proteolysis;GO:0019538//protein metabolic process;GO:0071944//cell periphery;GO:0044464//cell part;GO:0030312//external encap…	K04733//interleukin-1 receptor-associated kinase 4 [EC:2.7.11.1];K13199//plasminogen activator inhibitor 1 RNA-binding protein;K01183//chitinase [EC:3.2.1.14]+ko00520//Amino sugar and nucleotide sugar metabolism+ko01100//Metabolic pathways;K12663//Delta(3,5)-Delta(2,4)-dienoyl-CoA isomerase [EC:5.3.3.-]+ko04146//Peroxisome
543944	84851868	84856169	NC_015438.2	GO:0006596//polyamine biosynthetic process;GO:1901605//alpha-amino acid metabolic process;GO:0009987//cellular process;GO:0034641//cellular nitrogen compound metabolic process;GO:0033388//putrescine biosynthetic process from arginine;GO:0044106//cellular amine metabolic process;GO:0042401//cellular biogenic amine biosynthetic process;GO:0044271//cellular nitrogen compound biosynthetic process;GO:…	K01476//arginase [EC:3.5.3.1]+ko00220//Arginine biosynthesis+ko00330//Arginine and proline metabolism+ko01230//Biosynthesis of amino acids+ko01100//Metabolic pathways+ko01110//Biosynthesis of secondary metabolites
